# Supplementary material for: Comparative Analysis of miRNA Expression Profiles under Salt Stress in Wheat
Source: Genes (Basel). 2023 Aug 4;14(8):1586. doi: 10.3390/genes14081586 (PMC10454085; doi:10.3390/genes14081586)
Supplement: Supplementary file 1 [file genes-14-01586-s001.zip]

Archive with 7 entries (7 files):
- Figure S1.JPG
- Table S1.xlsx
- Table S2.xls
- Table S3.xlsx
- Table S4.xlsx
- Table S5.xlsx
- Table S6.xlsx
