# Supplementary material for: Comparative Analysis of miRNA Expression Profiles under Salt Stress in Wheat
Source: Genes (Basel). 2023 Aug 4;14(8):1586. doi: 10.3390/genes14081586 (PMC10454085; doi:10.3390/genes14081586)
Supplement: Supplementary file 1 [file genes-14-01586-s001.zip › Table S1.xlsx]

## Sheet: 1. Total_QC_summary_sRNASEQ
SampleID	Index	Reads	Yield(Gbases)	Q30(%)
CK1	CTCAGA	26470244	1.34998	98.87
CK2	GACGAC	12891951	0.65749	98.56
CK3	TAATCG	43156987	2.20101	98.06
NR1	TACAGC	11639840	0.59363	98.99
NR2	TATAAT	15447750	0.78784	99.35
NR3	TCATTC	31084173	1.58529	98.3
