# Supplementary material for: Comparative Analysis of miRNA Expression Profiles under Salt Stress in Wheat
Source: Genes (Basel). 2023 Aug 4;14(8):1586. doi: 10.3390/genes14081586 (PMC10454085; doi:10.3390/genes14081586)
Supplement: Supplementary file 1 [file genes-14-01586-s001.zip › Table S2.xls]

## Sheet:  know miRNAs
		renamed	mature sequence	precursor sequence
5	miR156a	tae-miR156a-1	UGACAGAAGAGAGUGAGCAC	ACGGUGACAGAAGAGAGUGAGCACACGGCCGGCAGGACGGCCCCCGCCGGAUGGUGCCGUCGCGGCCGCGUGCUCACUGCUCUAUCUGUCACCGG
5		tae-miR156a-2	UGACAGAAGAGAGUGAGCAC	AGUUGACAGAAGAGAGUGAGCACCCAUGGUGUUUCCUUAGCAUCAAGGGGCAUGCCAGGGAGCUAUGCGUGCUCACUGCUCUAUCUGUCAGCC
5		tae-miR156a-3	UGACAGAAGAGAGUGAGCAC	UCUGACAGAAGAGAGUGAGCACACGCGGUGGUUUCCUAGCAUGCGAGCGCCAUGCUGGGAGCUGCGCGUGCUCACCCUCUCUCUGUCAGC
5		tae-miR156a-4	UGACAGAAGAGAGUGAGCAC	GAGAGGUGGGUGCUGUGUGUGGAAGUUGACAGAAGAGAGUGAGCACCCAUGGUGUUUCCUUAGCAUCAAGGGGCAUGCCAGGGAACUAUGCGUGCUCACUGCUCUAUCUGUCAGCCACUGAUCAGACCCCAUUUCUU
5		tae-miR156a-5	UGACAGAAGAGAGUGAGCAC	AGAGAGGUGGGUGCUGUGUGUGGAAGUUGACAGAAGAGAGUGAGCACCCAUGGUGUUUCCUUAGCAUCAAGGGGCAUGCCAGGGAGCUAUGCGUGCUCACUGCUCUAUCUGUCAGCCACUGAUCAGACCCAUUUCUUG
5		tae-miR156a-6	UGACAGAAGAGAGUGAGCAC	AUUGACAGAAGAGAGUGAGCACACGGCGUGAUGCCGGCAUAACAUGUAUGCCGUCUUCGCCGCGUGCUCACUCCUCUUUCUGUCAGC
5		tae-miR156a-7	UGACAGAAGAGAGUGAGCAC	GGUGGCCGCGGCGGCGGUGUGCUUCGAAGCCGCGCGGCGCGGCUGCUUAGCUCGGCAAGGACCGGUACGGGCGCCGGGCGGUGACAGAAGAGAGUGAGCACACGGCCGGUCGUUACGGCACCGCCCGGGUGUGCCGUCGCGGCCGCGUGCUCACUGCUCUUCCUGUCAUCCACUCUCCCGCUUCCCUUCCGGCCUUCGCCGUGGCUGGCUGCCCGCGCUAGCACACCGCCGCCGCGUCCACA
5		tae-miR156a-8	UGACAGAAGAGAGUGAGCAC	AUUGACAGAAGAGAGUGAGCACAUGGCGUGAUGCCGGCAUAACAUGUAUGCCGUCUUCGCCGCGUGCUCACUCCUCUUUCUGUCAGC
5		tae-miR156a-9	UGACAGAAGAGAGUGAGCAC	CGGUGACAGAAGAGAGUGAGCACACGGCCGGUCGUUACGGCACCGCCCGGGUGUGCCGUCGCGGCCGCGUGCUCACUGCUCUUCCUGUCAUCC
3		tae-miR156b-1	UUGACAGAAGAGAGUGAGCAC	UUUGUGUCGGAAGUUGUUCUUCGGUUGUGCAAUCUGUGAAGUAAUGUUAGCUCCUGGUGUGGAGAGGCCCUCGAGAGAUUGACAGAAGAGAGUGAGCACACGGCGUGAUGCCGGCAUAAC
3	miR159	tae-miR159-1	UUUGGAUUGAAGGGAGCUCUG	GGUGGAGCUCCUAUCAUUCCAAUGAAGGGUCUACCGGAAGGGUUUGUGCAGCUGCUCGUUCAUGGUUCCCACUAUCCUAUCUCCAUAGAAAACGAGGAGGUAGGCCUGUGGUUUGCAUGACCGAGGAGCCGCUUCGAUCCCUCGCUGACCGCUGUUUGGAUUGAAGGGAGCUCUGCA
3		tae-miR159-2	UUUGGAUUGAAGGGAGCUCUG	GGUGGAGCUCCUAUCAUUCCAAUGAAGGGUCUACCGAAGGGUUUGUGCAGCUGCUUGUUCAUGGUUCCCACUAUCCUAUCUCCAUUAGAAUACGAGGAGAUAGGCUUGUGGUUUGCAUGACCGAGGAGCCGCUUCGAUCCCUCGCUGACCGCUGUUUGGAUUGAAGGGAGCUCUGCA
5	miR164	tae-miR164a-1	UGGAGAAGCAGGGCACGUGC	ACGGUGCUGGAGAAGCAGGGCACGUGCUCGAUCCAUGGACCCAAAGCGGUUGCAGCACGUGCGCUCCUUCUCCAGCAUGGC
5		tae-miR164a-2	UGGAGAAGCAGGGCACGUGC	GGGGGCGAGCGAACGGUGCUGGAGAAGCAGGGCACGUGCUCGAUCCAUAUGGACCCAAAGCGGUUGCAGCACGUGCGCUCCUUCUCCAGCAUGGCUUCUCGCCCCG
5		tae-miR164a-3	UGGAGAAGCAGGGCACGUGC	GGUGCUGGAGAAGCAGGGCACGUGCUCGAUCCAUCGACCCAAAGCGGUUGCAGCACGUGCGCUCCUUCUCCAGCAUG
5		tae-miR164b-1	UGGAGAAGCAGGGCACGUGCA	UGGUGAGGAGGUCCCUGUUGGAGAAGCAGGGCACGUGCAAAUUAUGAUCGUAGCACGCUUCGUGCUUGUAUAGUACGUGCAUGCAUGGAUCGUCGUGCACGCGCUCCCCUUCUCCACCAUGGCCUUCUCACCU
5		tae-miR164b-2	UGGAGAAGCAGGGCACGUGCA	UGGCGAGGCGCGCGAGGUGGAGAAGCAGGGCACGUGCAUCCAUUUCCAGCUCGGCAUUCCCGGCGUCCGGCCGGCCGGCUGCCGCGGCCUUGCCUGGCUGGGUAGUGCGUCGCUCGAUCCGGCCGUGCGCCGGCGGCCGGCCCUUGCAUGCAUGUGCCUUUCUUCUCCACCGUGCACACCUCGCCU
5		tae-miR164b-3	UGGAGAAGCAGGGCACGUGCA	UGGUGAGGAGGUCCCUGUUGGAGAAGCAGGGCACGUGCAAAUUAAGAUCGUAGCACGCUUCGUGCUUGUACAUAGUACGUGCAUGCAUGGAUCGUCUGCACGCGCUCCCCUUCUCCACCACGGCCUUCUCACCU
5		tae-miR164b-4	UGGAGAAGCAGGGCACGUGCA	GGCGAGGCGCGCGAGGUGGAGAAGCAGGGCACGUGCAUUCAUUUCCAGGUCGCUUCCCGGCGUCCGGCCGGCACGCACCGCCGCGGCGGCCUUGCUUGGUCAGUGUGUCGCUCGAUCCGGCCGUGCGCCGGCAGCCGGCCCAUGCAUGCAUGUGCCUUUCUUCUCCACCGUGCACACCUCGCC
5		tae-miR164b-5	UGGAGAAGCAGGGCACGUGCA	UGGUGAGGAGGUCCCUGUUGGAGAAGCAGGGCACGUGCAAAUUAUGAUCGUAGCACGCUUCGUGCUUGUAUAGUACGUGCAUGCAUGGAUCGUCGUGCACGCGCUCCCCUUCUCCACCAUGGCCUUCUCACCU
5		tae-miR164b-6	UGGAGAAGCAGGGCACGUGCA	UGGCGAGGCGCGCGAGGUGGAGAAGCAGGGCACGUGCAUUCAUUUCCAGCUCGGUUCCCGGCGUCCGGCCGGCUGGCUGGCACGCACCGCCCCGGCCUUUCCUGGCUAGUGUGUCGCUCGAUCCGGCCGUGCGCCGGCGGCCGGCCCAUGCAUGCAUGUGCCUUUCUUCUCCACCGUGCACACCUCGCCU
5		tae-miR164b-7	UGGAGAAGCAGGGCACGUGCA	CAGCGAGAAGGACCGCGCUGGAGAAGCAGGGCACGUGCAUGCAUGCGAGCGCGCUCGAUCUCCUCCUGCCUCCGUCGGCGGGAUCAGAGCUGCUAGCCCUGCACUGCACGUGUUCUUCUCCUCCAUCACGGUCUUUCCUCGCUC
5		tae-miR164b-8	UGGAGAAGCAGGGCACGUGCA	CAGCGAGGAGGACCGCGCUGGAGAAGCAGGGCACGUGCAUGCAUGCGGGCGUGCUCGAUCUCAUCCUGCCUCCGUCGGUGGGAUCGGAGCUGCUAGCCCUGCACUGCACUGCACGUGUUCUUCUCCUCCAUCACGGUCUUUCCUCGCUC
3	miR166	tae-miR166a-1	UCGGACCAGGCUUCAUUCCCC	AUGAAGCUAUUUUGCUUCUGGGUGGAAUGUUGUCUGGUUCAAGGUCUCGCUCUGGUUUGAGGAUGGAAAACUUUCAUUUCUCUCAGCUUCCUGCGAUCUCGGACCAGGCUUCAUUCCCCUCAGAGAUAGCUUCAA
3		tae-miR166a-2	UCGGACCAGGCUUCAUUCCCC	AUGAAGCUAUUUUGCUUCUGGGUGGAAUGUUGUCUGGUUCAAGGUCUCGCUCUGGUUUGAGGAUGGAAAACUUUCAUUUCUCUCAGCUUCCUGCGAUCUCGGACCAGGCUUCAUUCCCCUCAGAGAUAGCUUCAA
3		tae-miR166a-3	UCGGACCAGGCUUCAUUCCCC	AUGAAGCUAUUUUGCUUCUGGGUGGAAUGUUGUCUGGUUCAAGGUCUCGCUCUGGUUUGAGGAUGGAAACCUUUCAUUUCUCUCAGCUUCCUGCGAUCUCGGACCAGGCUUCAUUCCCCUCAGAGAUAGCUUCAA
3		tae-miR166a-4	UCGGACCAGGCUUCAUUCCCC	AGGGGAAUGUUGUCUGGUUGGAGACCUGGCUCGCACGACGGCCGGACCCCGGAUCGAUCGACGGCGUGCGUGCGCGGUUUCGGACCAGGCUUCAUUCCCCC
3		tae-miR166a-5	UCGGACCAGGCUUCAUUCCCC	AGGGGAAUGUUGUCUGGUUGGAGACCUGGCUCGCACGACGGAUCGAUCGGCGGCGGGCGUGCGCGCGCGGUUUCGGACCAGGCUUCAUUCCCCC
3		tae-miR166a-6	UCGGACCAGGCUUCAUUCCCC	UCCGCGUCAUGGUUGUCGAGGGGAAUGACGCCGGGUCCGAAAGAGAGACGCAUGGCGUGCGUGUGGCGCGUUUCGGACCAGGCUUCAUUCCCCAUGACACCAUCAUGGUUCAGGU
3		tae-miR166a-7	UCGGACCAGGCUUCAUUCCCC	UCCGCGUCAUGGUUGUCGAGGGGAAUGACGCCGGGUCCGAAAGAGAGACGCGCGCAUGGUGUGCGUGUGGCGCGUUUCGGACCAGGCUUCAUUCCCCAUGACUCCAUCAUGGUUCAGGU
3		tae-miR166a-8	UCGGACCAGGCUUCAUUCCCC	UCCGCGUCAUGGUUGUCGAGGGGAAUGACGCCGGGUCCGAAAGAGAGACGCGCGCAUGGCGUGCGUGUGGCGCGUUUCGGACCAGGCUUCAUUCCCCAUGACUCCAUCAUGGUUCAGGU
3		tae-miR166b-1	UCGGACCAGGCUUCAUUCCCU	AGGUUAAGGGGUAUGUUGUCUGGCUCGGUGCCCCCGGUCGAGAUUGAUAGUCGUCGACUCUCCGACGGGAGACGUCGAUUGAUCGGGGACGUCGGACCAGGCUUCAUUCCCUUUAACCG
3		tae-miR166b-2	UCGGACCAGGCUUCAUUCCCU	AGGUUAAGGGGUAUGUUGUCUGGCUCGGUGCCCCCGGUCGAGGUCGAUAGUCGUCGACUCCCUUCGCCGGGAGAAAGACGUGCAUGUGCGUCGAUUGAUCGGGGACGUCGGACCAGGCUUCAUUCCCUUUAACCG
5	miR167	tae-miR167a-1	UGAAGCUGCCAGCAUGAUCUGA	AGAUGAAGCUGCCAGCAUGAUCUGAAAGCUAUGCUGCAUCUUGAUCUUGAUGGUCAUCUGCAUCAAGGUUGAAGAACAUGCCCGGCAAUCAGGUCAUGUGGCAGCUUCAUUU
5		tae-miR167a-2	UGAAGCUGCCAGCAUGAUCUGA	UAGAUGAAGCUGCCAGCAUGAUCUGAAAGCUAGCUAUGUUGCAUGUUGAUCUUGAUGGUCAUCUCCAUCAAGAUUGAAGACCAUGGGCAUGGCUGCAAUCAGGUCAUGUGGCAGCUUCAUUUU
5		tae-miR167a-3	UGAAGCUGCCAGCAUGAUCUGA	AGGUGCACCACGAGCUGGUGAAGCUGCCAGCAUGAUCUGAUGACCUAACUCAUGGAUCAGAGUCCAUGUCAAUCAGGUCAUGCUGGAGUUUCAUCUGCUGGUCGGAGCACCA
5		tae-miR167b	UGAAGCUGCCAGCAUGAUC	CAUGCCCAUGUGAAUGAGUGAAGCUGCCAGCAUGAUCUAUCUUUGAUUCGCUUCUGCGUGUGAAUCCUUGUUAGAUCAUGACUGACAGCCUCAUUUCUUCCCAGCAAUGGGCAUA
5		tae-miR167c-1	UGAAGCUGCCAGCAUGAUCUGC	CUGGUGUGAGAGACUGAAGCUGCCAGCAUGAUCUGCUCGUCCAGCAUGCGAGCCGAAAACGCGUUCCAUCGCGCGGGGUUGUAUAUUUGGAAUUUUGGCUCCAUCAGAUCAUGCUGCAGCUUCAUUUUCUCACGGCCAC
5		tae-miR167c-2	UGAAGCUGCCAGCAUGAUCUGC	UGGUGUGAGAGACUGAAGCUGCCAGCAUGAUCUGCUCAUCCAGCAUGCGCCGAAACCGCGUUCGGUUGCGCGGGGUUAUCUUGGAAUUUUUGCUCCAUCAGAUCAUGCUGCAGCUUCAUUUUCUCACGGCC
5	miR168	tae-miR168	UCGCUUGGUGCAGAUCGGGAC	CCGCCGCCUCGGGCUCGCUUGGUGCAGAUCGGGACCCUCCGCCCGCCCCGACGGGCCGGAUCCCGCCUUGCACCAAGUGAAUCGGAGCCGGCGC
5	miR169	tae-miR169a-1	UAGCCAAGGAUGAUUUGCCUGUG	CGAUAGCCAAGGAUGAUUUGCCUGUGAAACUCGCCUGGCAGCCGAGCUCUCUGCCACAGAGAGCAGCAUCCGGCGGUUCCAUGGGCAAGUCACCCUGGCUACCA
5		tae-miR169a-2	UAGCCAAGGAUGAUUUGCCUGUG	UCUUUGAUAGCCAAGGAUGAUUUGCCUGUGAAACUCGCCUGGCAGCCGAGAGAGCGGCGUCCGGCGGUUUCAUGGGCAAGUCACCCUGGCUACCAGAGU
5		tae-miR169a-3	UAGCCAAGGAUGAUUUGCCUGUG	UCGAUAGCCAAGGAUGAUUUGCCUGUGAAACUCCCCUGGCAGCCCAGCUCUCUGCCACGGAGCGAGGCGUGCGGCGGUUCCAUGGGCAAGUCACCCUGGCUACCCG
5		tae-miR169a-4	UAGCCAAGGAUGAUUUGCCUGUG	CAUGGGGGUAAGAGGCCAUCUUCGGUAGCCAAGGAUGAUUUGCCUGUGAAACUCCCUUGGGAGCCGAGCUCUCUGCCACAGAGAGCGGUGUCCGGCAGUUCCAUGGGCAAGUCACCCUGGCUACCCGAGCACCUCUUAACAUACCCCAUGC
5		tae-miR169a-5	UAGCCAAGGAUGAUUUGCCUGUG	CGAUAGCCAAGGAUGAUUUGCCUGUGAAACUCGCCUGACAGCCGAGCUCUCUGCCACAAAGAGCGGCGUCUGGCGGUUCCAUGGGCAAGUCACCCUGGCUACCA
5		tae-miR169a-6	UAGCCAAGGAUGAUUUGCCUGUG	UCGAUAGCCAAGGAUGAUUUGCCUGUGAAACUCCCCUGGCAGCCGAGCUCUCUGCCAUAGAGAGAGGCGUCCGGCGGUUCCGUGGGCAAGUCACCCUGGCUACCCG
5		tae-miR169a-7	UAGCCAAGGAUGAUUUGCCUGUG	UCGAUAGCCAAGGAUGAUUUGCCUGUGAAACUCCCUUGGCAGCCGAGCUCUCUGCCACAGAGAGCGGCGUCCGGCGGUUCCAUGGGCAAGUCACCCUGGCUACCCG
5		tae-miR169a-8	UAGCCAAGGAUGAUUUGCCUGUG	UCGAUAGCCAAGGAUGAUUUGCCUGUGAAACUCCCUUGGCAGCCGAGCUCUCUGCCACAGAGAGCGGUGUCCGGCGGUUCCAUGGGCAAGUCACCCUGGCUACCCG
3		tae-miR169b-1	UUGUCCUUGGCUACACCUAGU	UGCCAUACGCUACGAGGCAGAGAACGGGAUGCAGCCAAGGAUGACUUGCCGGCUCCUGGUGUUGGGAGUUCGUUGAGCCUUAAGAGUUAGCCGGCAAGUUGUCCUUGGCUACACCUAGUUCUCUUCUUCUGGUGUUUGGCC
3		tae-miR169b-2	UUGUCCUUGGCUACACCUAGU	UGCCAUACGCUAAGAGGCAGAGAACGGGAUGCAGCCAAGGAUGACUUGCCGGCUCCUGGUGUUGGGAGUUCACUGAGCUUUAGAGUUAGCCGGCAAGUUGUCCUUGGCUACACCUAGUUCUCUUCUUCUGGUGUUUGGCC
3	miR171	tae-miR171-1	UUGAGCCGUGCCAAUAUCUCU	GGAGGGAGCGAUAUUGGUGAGGUUCAAUCCGAUGCUAGGUUUUACAACUGUGGUAAGACCAGUAUCUGAUUGAGCCGUGCCAAUAUCUCUCCCUCG
3		tae-miR171-2	UUGAGCCGUGCCAAUAUCUCU	UGGUUGAUCAUGUACAUGCAAUGGAUGGAGCGAUAUUGGUGGGGUUCAAUCCAAUGCUAGGUUUUACAACAGUUUGUAAGACCAGUAUCUGAUUGAGCCGUGCCAAUAUCUCUCCCUCUCUGUUGAUUCCUCCGCCC
3		tae-miR171-3	UUGAGCCGUGCCAAUAUCUCU	UGGAGCGAUAUUGGUGAGGUUCAAUCCGAUGCUAGGUCUUACAACAGUGGUAAGACCAGUAUCUGAUUGAGCCGUGCCAAUAUCUCUCCC
3		tae-miR171-4	UUGAGCCGUGCCAAUAUCUCU	UGGAGCGAUAUUGGUGAGGUUCAAUCCGAUGCUAGGUCUUACAAUCGUGGUAAGACCAGUAUCUGAUUGAGCCGUGCCAAUAUCUCUCCC
3	miR319	tae-miR319-1	UGGACUGAAGGGAGCUCCCUC	UUGAGGGAGCUCACUUCAGUCCACUCAUGGGAGGUAGCGGGGAUUGAACGAGCUGCCGACUCAUUCACUCGAGCACACAGUAGAUAUGAGACUAGUCCAGGGCUUACCAGUAUGUUACAAUAUUUACUGUGCGAAUGAGCGAAUGCAGCGGGAGAUUGUUCUCUCUUUCCUCCUCCAUGCUUGGACUGAAGGGAGCUCCCUCAU
3		tae-miR319-2	UGGACUGAAGGGAGCUCCCUC	UUGAGGGAGCUCACUUCAGUCCACUCAUGGGAGGUAGCGGGGAUUGAACGAGCUGCCGACUCAUUCACUCGAGCACACAGUAGAUAUGAGACUAGUCCAGGGCAUACCAGUAUGUUACAAUAUGUACUGUGCGAAUGAGCGAAUGCAGCGGGAGAUUGUUCUCUCUUUCCUCCUCCAUGCUUGGACUGAAGGGAGCUCCCUCAU
3		tae-miR319a-1	UUGGACUGAAGGGUGCUCCCU	UGGACGGAAGAGAGCGUCCUUCAGUCCACUCACAGGCGGUGCUAGGAUCGAAUUAGCUGCCGACUCAUUCGUCCACUUGCCGAGCAAAGUUAUUUGCCGAGGAGCUUAGCAGGUGAGUGAAUGAAGCGGGAGGUAAAGUCUUUGAUCUCGCACCGUCGUUGCUUGGACUGAAGGGUGCUCCCUCCUCCU
3		tae-miR319a-2	UUGGACUGAAGGGUGCUCCCU	UGGACGGAAGAGAGCGUCCUUCAGUCCACUCACAGGCGGUGCUAGGAUCGAAUUAGCUGCCGACUCAUUCGUCCACUUGCCGAGCAAAGUUAUUUGCCGAGGAGCUUAGCAGGUGAGUGAAUGAAGCGGGAGGUAAAGUCUUUGAUCUCGCACCGUCGUUGCUUGGACUGAAGGGUGCUCCCUCCUCCU
3		tae-miR319a-3	UUGGACUGAAGGGUGCUCCCU	UGUGAGAGAGCUCUCUUCAGUCCACUCUCAGAUGGUUGUAGGGUUUAAUUAGCUGCCGAUUCAUUCAUUCACCUACCAAGAACCAAGGCGGAGCGCAUGUCUUGGUAGCCGACUGGAUGACGCGGGAGCUAAUAUUUAGCUCGACGUUGUUUGUGGUUGGACUGAAGGGUGCUCCCUUGCU
3		tae-miR319a-4	UUGGACUGAAGGGUGCUCCCU	UGGACGGAAGAGAGCGUCCUUCAGUCCACUCACGGGCGGUGCUAGGAUCGAAUUAGCUGCCGACUCAUUCAUCCACUUGCCGAGCAAAGUUAUUUGCCGAGGAGCUUAGCAGGUGAGUGAAUGAAGCGGGAGGUAAAGUCUUUGAUCUCGCACCGUCGUUGCUUGGACUGAAGGGUGCUCCCUCCUCCU
3		tae-miR319a-5	UUGGACUGAAGGGUGCUCCCU	UGUGAGAGAGCUCUCUUCAGUCCACUCUCAGAUGGUUGUAGGGUUUAAUUAGCUGCCGAUUCAUUCAUUCACCUACCAAGAACCAAGGCGGAGCGCAUGUCUUGGUAGCUGACUGGAUGACGCGGGAGCUAAUAUUUAGCUCCACGUUGUUUGUGGUUGGACUGAAGGGUGCUCCCUUGCU
3		tae-miR319a-6	UUGGACUGAAGGGUGCUCCCU	UGGACGGAAGAGAGCGUCCUUCAGUCCACUCACGGGCGGUGCUAGGAUCGAAUUAGCUGCCGACUCAUUCAUCCACUUGCCGAGCAAAGUUAUUUGCCGAGGAGCUUAGCAGGUGAGUGAAUGAAGCGGGAGGUAAAGUCUUUGAUCUCGCACCGUCGUUGCUUGGACUGAAGGGUGCUCCCUCCUCCU
3		tae-miR319a-7	UUGGACUGAAGGGUGCUCCCU	UGUGAGAGAGCUCUCUUCAGUCCACUCUCAGAUGGUUGUAGGGUUUUAUUAGCUGCCGAUUCAUUCAUUCACCUACCAAGAACCAAGGCGGAGCGCAUGUCUUGGUAGCCGACUGGAUGACGCGGGAGCUAAUAUUUAGCUCGACGUUGUUUGUGGUUGGACUGAAGGGUGCUCCCUUGCU
5		tae-miR319b	AGCUGCCGACUCAUUCACUCG	UGAACGAGCUGCCGACUCAUUCACUCGAGCACACAGUGGAUAUGAGACUAGUUCAGGGCAUAACAGUAUGUAACAAUAUUUACUGUGCGAAUGAGCGAAUGCAGCGGGAGAUUGUUCU
5	miR390	tae-miR390-1	AAGCUCAGGAGGGAUAGCGCC	GGGUAGGGAACAAUCCUUGAAGCUCAGGAGGGAUAGCGCCUAGGUUUAUUGCAACCAGCAAGAGACCGGCCGGCUCUUGAUGGUUCAUCGAUCUGUUCGUCCGAAGCGCUAUCUAUCCUGAGCUCCACGGUUUGUUCUUACCA
5		tae-miR390-2	AAGCUCAGGAGGGAUAGCGCC	GGGUAGGGAACAAUCCUUGAAGCUCAGGAGGGAUAGCGCCUAGGUUUAUUGCAACCAACAAGAGAGACCGGCCGGCCCGCCGGCUGGCUCUUGGUGGUUCAUCGAUCUGUUCGUCCGAAGCGCUAUCUAUCCUGAGCUCCACGGUUUGUUCUUACCA
5		tae-miR390-3	AAGCUCAGGAGGGAUAGCGCC	GGGUAGGGAACAAUCCUUGAAGCUCAGGAGGGAUAGCGCCUAGGUUUAUUGCAACCAGCAAGAGACCGACCGGCCGGCCGGCCGGCUCUUGAUGGUUCAUCGAUCUGUUCGUCCGAAGCGCUAUCUAUCCUGAGCUCCACGGUUUGUUCUUACCA
5	miR394	tae-miR394-1	UUGGCAUUCUGUCCACCUCC	CAAAGGGGCGCUUACCGGGAGCUCUUUGGCAUUCUGUCCACCUCCUUGUGAAUCUUGCGGGGGAGAUCUCACGAUCUGCCGAGCUUGCGGGUUGCUUGGAGGUGGGCAUACUGCCAAUGGAGCUGUGUAGGCCUCCCUUUGU
5		tae-miR394-2	UUGGCAUUCUGUCCACCUCC	CAAAGGGGCGCUUACCGAGAGCUCUUUGGCAUUCUGUCCACCUCCUUGUGAAUCUUGCGGGGGAGAUCUCACGAUCUGUCGUGCUUGCAGGUUGCUUGGAGGUGGGCAUACUGCCAAUGGAGCUGUGUAGGCCUCCCUUUGU
5		tae-miR394-3	UUGGCAUUCUGUCCACCUCC	CAAAGGGGCGCUUACCGAGAGCUCUUUGGCAUUCUGUCCACCUCCUUGUGAAUCUUGCAGGGGAGAUCUCACGAUCUGUCGAGCUUGCGGGUUGCUUGGAGGUGGGCAUACUGCCAAUGGAGCUGUGUAGGCCUCCCUUUGU
5	miR396	tae-miR396a-1	UUCCACAGCUUUCUUGAACU	AUGGCCCUCUCUGUGAUCUUCCACAGCUUUCUUGAACUGCAUGCGCGCAUGGAUCUGCUUCGCUAGAUCGCUUCGGCUUGCUAGCUGCACGAUCGAGAGGCCGGCCGCGCAGUUCAAUAAAGCUGUGGGAAGUCUCAGUGAGAGGCCAA
5		tae-miR396a-2	UUCCACAGCUUUCUUGAACU	AUGGCCCUCUCUGUGAUCUUCCACAGCUUUCUUGAACUGCAUGCGCGCAUGGAUCUGCCUCUCGCUAGAUCGCUUCGGCUUGCUAGCUGCGCGAUCGAGAGGCCGGCCGGGCAGUUCAAUAAAGCUGUGGGAAGUCUCAGUGAGAGGCCAA
5		tae-miR396a-3	UUCCACAGCUUUCUUGAACU	AUGGCCCUCUCUGUGAUCUUCCACAGCUUUCUUGAACUGCAUGCGCGCAUGGAUCUGCCUCUCGCUAGAUCGCUUCGGCUUGCUAGCUGCGCGAUCGAGAGGCCGGCCGGGCAGUUCAAUAAAGCUGUGGGAAGUCUCAGUGAGAGGCCAA
5		tae-miR396a-4	UUCCACAGCUUUCUUGAACU	CCUCUUUGCUGUCUUCCACAGCUUUCUUGAACUGCAUCUGCAAUUGGUGGAUGCUAGCUUCUACCGGCAAGAUCUGCAGUUCAAUAAAGCUGUGGGAAAUUGCAGAGAGA
5		tae-miR396a-5	UUCCACAGCUUUCUUGAACU	CCUCUUUGCUGUCUUCCACAGCUUUCUUGAACUGCAUCUGCAAUUGGUUGAUGCUAGCUUCUGCCGGCAAGAUCUGCAGUUCAAUAAAGCUGUGGGAAAUUGCAGAGAGA
5		tae-miR396a-6	UUCCACAGCUUUCUUGAACU	CCUCUUUGCUGUCUUCCACAGCUUUCUUGAACUGCAUCUGCAAUUGGUGGAUGCUAGCUUCUGCUCGCAAGAUCUGCAGUUCAAUAAAGCUGUGGGAAAUUGCAGAGAGA
5		tae-miR396b-1	UUCCACAGCUUUCUUGAACUU	CAUGCCAUGCCUUUCCACAGCUUUCUUGAACUUCUCUUGCGCUCUCCUUAAUUACCCCCCACUCUCUCUGUCUCUCCCUUUCUCUCCGUUGGUAGAGAGAGACAUGAAUGGGGAGGGACAGGAGCAGGAGCAGCAAGAAGAGGGUCAAGAAAGCUGUGGGAAGAAAUGGCAUA
5		tae-miR396b-2	UUCCACAGCUUUCUUGAACUU	CAUGCCAUGCCUUUCCACAGCUUUCUUGAACUUCUCUUGCGCCCCUCCUUAAUUACUCCCCACUCUCUCCUCUCCUCUCCUCUCUGUUGGUAGAGAGAGACAUGAACGGGGAGGGAGAACAGGAGCAGGAGCAGCAAGAAGAGGGUCAAGAAAGCUGUGGGAAGAAAUGGCAUA
5		tae-miR396b-3	UUCCACAGCUUUCUUGAACUU	CAUGCCAUGCCUUUCCACAGCUUUCUUGAACUUCUCUUGCGCCUCUCCUUAAUUACUCCCCACUCUCUCUGUCUCUCCCUUUCUCUCCGUUGGUAGAGAGAGACAUGAAUGGGGAGAGAGAACAGGAGCAGGAGCAGCAAGAAGAGGGUCAAGAAAGCUGUGGGAAGAAAUGGCAUA
5		tae-miR396c-1	UCCACAGGCUUUCUUGAACUG	CGCGGGCAUGCUCUCCACAGGCUUUCUUGAACUGUGAACUCGCGGGCGGAUUGUGGCGCUCCCGCCUUCUCUUCGGCCGCCUCCGCCUGUUGAUGGUUCAAGAAAGCCCAUGGAAACCAUGCCCGCC
5		tae-miR396c-2	UCCACAGGCUUUCUUGAACUG	CGCGGGCAUGCUCUCCACAGGCUUUCUUGAACUGUGAACUCGCGGGGAUUGUGGCGCUGCUGCCUUCUCUUCGGCCGCCUCCGCCUGUUGAUGGUUCAAGAAAGCCCAUGGAAACCAUGCCCGCC
5		tae-miR396c-3	UCCACAGGCUUUCUUGAACUG	CGCGGGCAUGCUCUCCACAGGCUUUCUUGAACUGUGAACUCGCGGGGAUGGGGAUUCCCUGGAUUGUGGCGCUCCUGCCUUCUCUUCGGCCGUCUCCGCCUGUUGAUGGUUCAAGAAAGCCCAUGGAAACCAUGCCCGCC
5		tae-miR396c-4	UCCACAGGCUUUCUUGAACUG	CGCGGCCAUGCUCUCCACAGGCUUUCUUGAACUGUCAACACGCGCGCGCCGGCCAGCCAUGGCUUUCCUUUGCCGCCCAACUCGAUCGCAUAUGCUCUUGCAUGUCUCGAUCUCUGCCUGCCUUGUUGAUGGUUCAAGAAAGUCCUUGGAAACCAUGCCCGCC
3		tae-miR396c-5	UCCACAGGCUUUCUUGAACUG	UCGCCCAUCUCCAUCUUCCUCCUCCCACCUCUCUCGCUCGCCCUCUCUCUUGCGAUCGAGCGAGAUCCAGAUCGCGGCCAUGCUCUCCACAGGCUUUCUUGAACUGUCAACACGCCCGCG
5		tae-miR396c-6	UCCACAGGCUUUCUUGAACUG	CGCGGCCAUGCUCUCCACAGGCUUUCUUGAACUGUCAACUCGCGCGCUCCGGCCAUCCAUGGCCUUCCUUUGCCGCCGAAUUCGCAUAUGCUCUUGCAUGUCUCGAUCUCGUGCGAUCCGAUGGAUCUCUGCCUGCCUUGUUGAUGGUUCAAGAAAGUCCUUGGAAAACAUGCCCGCA
3	miR397	tae-miR397-1	UCACCGGCGCUGCACACAAUG	CCAUUGAGUGCAGCGUUGAUGAACCGUCCUACUCCUCCGAGGCCGGAGCGGUUCACCGGCGCUGCACACAAUGA
3		tae-miR397-2	UCACCGGCGCUGCACACAAUG	CCAUUGAGUGCAGCGUUGAUGAACCGUCCGGCCUCCUCCGAGGCCGGAGCGGUUCACCGGCGCUGCACACAAUGA
3	miR398	tae-miR398a-1	UGUGUUCUCAGGUCGCCCCCG	CGCGAGGAAAUUCCUGCGGGGUCGAGCUGGGAACACAUGAGAUAUGAACCGCUUGAUUGAAUAUCAACUCAUGUGUUCUCAGGUCGCCCCCGCUGGAGCCUCCUCGCC
3		tae-miR398a-2	UGUGUUCUCAGGUCGCCCCCG	UGCGGGGUCGAACUGGGAACACAUGGGAUACGAACCGCUUGAUUGACGAGCGACUCUUAUCAACUCAUGUGUUCUCAGGUCGCCCCCGCU
3		tae-miR398a-3	UGUGUUCUCAGGUCGCCCCCG	CGCGAGGAAAUUCCUGUGGGGUCGAGCUGGGAACACAUGAGAUAUGAACCGCUUGAUUGACGAGCGUCUCUUAUCAACUCAUGUGUUCUCAGGUCGCCCCCGCUGGAGCCUCCUCGCC
3		tae-miR398a-4	UGUGUUCUCAGGUCGCCCCCG	UUCCUGCAGGGUCGAACUGAGAACACAUGAGAUAUAUUGACGAGCGACUAACUCAUGUGUUCUCAGGUCGCCCCCGCUGGAG
3		tae-miR398b-1	UUGUGUUCUCAGGUCACCCCU	AGAAGCCGAUCCAGAGGAGUGCCACUGAGAACACAAGCGCGGGCUCCUUUGUCAGGUGCUUCGGAUCGCAUGCGAUUGUGUUCUCAGGUCACCCCUUUGGGUUGCUUCC
3		tae-miR398b-2	UUGUGUUCUCAGGUCACCCCU	GAAGGGAAGCCGAUCCAGAGGAGUGCCUCUGAGAACACAAGCGCGGGUUCCUUUGUCAGGUGCUUUGGAUCGCCUGCAAUUGUGUUCUCAGGUCACCCCUUUGGUCGCUUCCCUUG
3		tae-miR398b-3	UUGUGUUCUCAGGUCACCCCU	AAGGCGAUCCAGAGGAGUGCCACUGAGAACACAAGCGCGGGUUCCUUUGUCAGGUGCUCUGGAUCGCAUGCGAUUGUGUUCUCAGGUCACCCCUUUGGGUUGCUUC
3	miR399	tae-miR399-1	UGCCAAAGGAGAGUUGCCCUG	GUCCAGUUUCAGGGCUCCUCUUUAUUGGCAGGGAGCGUGUGAGGCCAUGUAGCCCCAUUCAGCGCUCUGCCAAAGGAGAGUUGCCCUGUAACUGGGA
3		tae-miR399-2	UGCCAAAGGAGAGUUGCCCUG	AUCCAGUUUCAGGGCUCCUCUUUAUUGGCAGGGAGCGUGUGAGGCCAUGUAGCUCCAUUCAGCGCUCUGCCAAAGGAGAGUUGCCCUGUAACUGGAA
3		tae-miR399-3	UGCCAAAGGAGAGUUGCCCUG	GUCCAGUUUCAGGGCUCCUCUUUAUUGGCAGGGAGCGUGUGAGGCCAUGUAGCUCCAUUCAGCGCUCUGCCAAAGGAGAGUUGCCCUGUAACUGGAA
3	miR408	tae-miR408-1	UGCACUGCCUCUUCCCUGGC	AGGGAUGGAGCAGAGCAAGGGAUGGGGCAAGCAACAAACUUCACUUCCUUCCACUGAUCACCACCUGAUUAUGACAAGAGCGAGAGAGUUGUGAGAGAUGAGAGGUUCCGACUGUUGUUGUUGCUCCCUCCCUGCACUGCCUCUUCCCUGGCUCCCCUCCCCUCCCA
3		tae-miR408-2	UGCACUGCCUCUUCCCUGGC	GGGGGAGGAGACAGGGAUGGAGCAGAGCAAGGGAUGAGGCAAGCAACAAAAUUUACCACCUGAUUAUGAGAAGAGGGAGAGAGUUGCCAGAGCUUCUGUUGCUGUUGUUGCUCCCUCCCUGCACUGCCUCUUCCCUGGCUCCCCUCCCAAAUCUCUCCCUCCCC
3		tae-miR408-3	UGCACUGCCUCUUCCCUGGC	AGUGGAGAGGGGAGAGGAGACAGGGAUGGAGCAGAGCAAGGGAUGGGGCAAGCAACAAACCUCACUUCCUUCCACUCAGCAUCACCUGAUUAGUAUGGUUUAUGAGAAGAGCGAGAGAGUUGUGAGAGAUGGGAGCUUCUGUAGUAGUUGUUGUUGCUCCCUCCCUGCACUGCCUCUUCCCUGGCUCCCCUCCGAUCUCUAUC
3	miR479	tae-miR479-1	UGAGCCGAACCAAUAUCACUC	GACAUGCUGGUAUUGUUUCGGCUCAUGUCCUCGUCGAGCACAUCGUCGGAUGAGAUGUGAGCCGAACCAAUAUCACUCAUGUA
3		tae-miR479-2	UGAGCCGAACCAAUAUCACUC	AGAAGAAGACAUGCUGGUAUUGUUUCGGCUCAUAUCCUCGUCGAGCACAUCGUCGGAUGAGAUGUGAGCCGAACCAAUAUCACUCAUGUAUUCUUCC
3		tae-miR479-3	UGAGCCGAACCAAUAUCACUC	GACAUGCUGGUAUUGUUUCGGCUCAUGUCCUCGUCGAGCACAUCGUCGGAUGAGAUGUGAGCCGAACCAAUAUCACUCAUGUA
5	miR528	tae-miR528-1	UGGAAGGGGCAUGCAGAGGAG	UUGGCCGGAGCAGCAGCGGUGGAAGGGGCAUGCAGAGGAGCGGCCAUGGCCCGUGGGAGCUUUGCUUGCCUUGUCUAUCGAUCUCCUCUGCCUGCCUCUUCCAUUCCUGCGGCUAAUGGCCGU
5		tae-miR528-2	UGGAAGGGGCAUGCAGAGGAG	UUGGCCGGAGCAGCAGCGGUGGAAGGGGCAUGCAGAGGAGCGGCCAUGGCCCAUGAUGGGAGCUUUAUUUGCCUCUCGCUCUCUCCUGUGCCUGCCUCUUCCAUUCCUGCGGCUAAUGGCCGU
5		tae-miR528-3	UGGAAGGGGCAUGCAGAGGAG	UGGCCGGAGCAGCAGCGGUGGAAGGGGCAUGCAGAGGAGCGGCCAUGGGAGCUUUGCUUGCCUCUAGGCUCUGGCUCUCUCCUGUGCCUGCCUCUUCCAUUCCUGCGGCUGAUGGCCG
5	miR531	tae-miR531a-1	CUCGCCGGAGCAGCGUGCA	GCGGUAGCUUCGCUCGCCGGAGCAGCGUGCACAAGGACUUGGUCCGGCGCGCUCCUCCGUCGAGCGUAGCUCCGG
5		tae-miR531a-2	CUCGCCGGAGCAGCGUGCA	CGGCGGCUCCGCUCGCCGGAGCAGCGUGCAACGGAGGGAUCCUGCGCGCUGCUCCGUCGAGCAUGGCCACCC
5		tae-miR531a-3	CUCGCCGGAGCAGCGUGCA	UCGCUCGCCGGAGCAGCGUGCACAAGGACUUUGUCCCGCGCGCUCCUCCGUCGAGCGU
5		tae-miR531a-4	CUCGCCGGAGCAGCGUGCA	GCCCUCGCCGGAGCAGCGUGCAAUGGACCGAGUCCCGCGCGCUCCUCCGGCGAGCGU
5		tae-miR531b-1	UUCGCCGGAGCAGCGUGCAGA	CCGUUCGCCGGAGCAGCGUGCAGAGAAGAGAUCCCGCGCGCUGCUCCGUCGAACGU
5		tae-miR531b-2	UUCGCCGGAGCAGCGUGCAGA	CCGUUCGCCGGAGCAGCGUGCAGAGAAGAGAUCCCGCGCGCUGCUCGGUCGAACGU
5		tae-miR531c	UACCCUCGCCGGAGCAGCGUG	UGGCUACCCUCGCCGGAGCAGCGUGCAACGGACCGAGUCCCGCGCGCUCCUCUGGCGAGCGUAGCUC
5	miR771	tae-miR771a-1	AAAUAACAUCUGAGGAGCUCC	CUUGCAAAGUUUCAUCCAAAAAUAACAUCUGAGGAGCUCCCACAAAAAAAAAUCGCUGCUCAAAAAGUGCACAAAACUGUGAGCAGCGAUUUUGUUAUUUUUUGUGAGAGCUCAAGGGAUGUUAUUUUUUGAUGAAAGUUUGCAAC
5		tae-miR771a-2	AAAUAACAUCUGAGGAGCUCC	AUGAUCAAACCAAAUCCAAAAAAUUGAAAAUUUGAGACAUAAACGAUACCAAAGAUUCUUGCAAAAAAAAUCAGCCAAAAAUAACAUCUGAGGAGCUCCCACAAAAAUAAAAUAGAAUAUCAAUGCUUAAAAAGUGCACAAAGCUUUGAACAUUGAUUUUGUUUUUUUCAAUGAGAGCUCCUCAGAUGUUAUUUUUAGCUGAAAACUUGCAAGAUGCUCGAACAUUUGAUAAGGUUUGAUGUCUCAAAUUUUCAGAUUUUUUGGAUUUGGUUUGAUCAC
5		tae-miR771a-3	AAAUAACAUCUGAGGAGCUCC	CUUGCAAAGUUUCAUCCAAAAAUAACAUCUGAGGAGCUCCCACAAAAAAAAAUCGCUGCUCAAAAAGUGCACAAAACUGUGAGCAGCGAUUUUGUUAUUUUUUGUGAGAGCUCAAGGGAUGUUAUUUUUUGAUGAAAGUUUGCAAC
3		tae-miR771a-4	AAAUAACAUCUGAGGAGCUCC	GCCUACUAUAGCCGCAUAUUGGAAUGCUCCUACGAGUUGCUAAUAAAUUCUUCUUUUAGUGCUUCCGAUGUAUUACCUCUGUUGAUCAAAUAUUGAAAAAAAAGUAUCAAACAACAUCCAAAAAAUCUGAAAUUCUGUGAUCUUAAUUUCAUCAAAAAAUAACAUCUGAGGAGCUCCUUCCAAUUAUUUUUUUGGUGGGA
5		tae-miR771a-5	AAAUAACAUCUGAGGAGCUCC	CAAAUUUCAGUCAAAAAUAAAAUAACAUCUGAGGAGCUCCCACAAAAAAAAUCACCGCUCAAAUAGUGCACAAAAUUUUGAACAUUGAUUUUUUUGACGAGAGUCCUCUGAUGUUAUAUUUGGCUGAAAUUUU
5		tae-miR771a-6	AAAUAACAUCUGAGGAGCUCC	CUUGCAAAGUUUCAUCCAAAAAUAACAUCUGAGGAGCUCCCACAAAAAAAAUCACUGCUCAAAAAGUGCACAAAACUGUGAGCAGCGAUUUAGUUAUUUUUUGUGAGAGCUCAAGGGAUGUUAUUUUUUGAUGAAAGUUUGCAAC
5		tae-miR771a-7	AAAUAACAUCUGAGGAGCUCC	GAGGUUAUUGCAAAAUAUCAUCUGAAAAUAACAUCUGAGGAGCUCCCACCAGAAAAACAAAAUUGAUGCUCAAACAGUGCACAAAACUUUGAGCGGCGAUUAUUUUUGUGCGAGAGCUGAAGGGAUGUUAUAUUUGGAUGCAAGAACCUCA
5		tae-miR771a-8	AAAUAACAUCUGAGGAGCUCC	GAGGUUGUUGCAAAGUUUCAUCAAAAAAUAACAUCUGAGGAGCUCCUACAAAAAAAAAAAAAAAAAUCACUGCUCAAACGGUGCACAAAACUUUGAGCAGCGAUUUUUUUUUUUCUGUGAGAGCCCUCGGGAUGUUACUUUUGGAUGAAAUUUUACAAGAACCUCA
5		tae-miR771b-1	AAAUAACAUCUGAGGAGCUCU	UGGUGCGUGUAAAUUGUUGUGGCCAAAUAACAUCUGAGGAGCUCUAGAUUUUUUUUCUUUUUUGUGGGCCAAAAUUAGUUUUUUUUUUUUGCCAAGAGCUCCUCAGAUGUCGAAACACCACAUAAAUUUUCACGCACCC
5		tae-miR771b-2	AAAUAACAUCUGAGGAGCUCU	GAAAAAUAACAUCUGAGGAGCUCUCACCGAAAAAAAAAUCACUGCUGAAAUUUUGUGCACUGUUUGAGCAGUGAUUUUGUUAUUUUUGAUGAGAGCUCCUCAGAUGCUAUUUUUA
5		tae-miR771b-3	AAAUAACAUCUGAGGAGCUCU	GAGGUUCUUGCAAAAUUUCAUCUAAAAAUAACAUCUGAGGAGCUCUCAUCAAAAAUAACAAAAUCACUGCUCAAACAGUGCACAAAUCUUUCUGCAGCGAUUUUGUUUUUUUGGUGAGAGCUCCUCGGAUGUUAUUUUUCGAUGAAACUUGGCAAGAACCUCA
5		tae-miR771b-4	AAAUAACAUCUGAGGAGCUCU	UCUUACAAAUUUCAUCCAAAAAUAACAUCUGAGGAGCUCUCACCAAAAAUAACAAAAUCACUUCUCAAAAAGUGCAGAAAACUUUAAGCAGCGAUUUUUUUUUGUGAGAGCUCCUCGGAUGUUAUUUUUGGCUGAAAUUUUGUAAGU
5		tae-miR771b-5	AAAUAACAUCUGAGGAGCUCU	GAGGUUCUUGCAAAAUUUCACCUAAAAAUAACAUCUGAGGAGCUCUCACCAAAAAUAACAAAAUCACUGCUCAACCAGUGCACAAAACUUUCAGCAGCGGUUUUGUUUUUUUCGGUGAGAGCUCCUCGGAUGUUAUUUUUCGAUGAAGCUUGGCAAGAACCUCA
5		tae-miR771b-6	AAAUAACAUCUGAGGAGCUCU	GAGGUUCUUGCCACGUUUCGUCAAAAAAUAACAUCUGAGGAGCUCUCACCGAAAAAAACAAAAUCACUGCUGAAAGUUUUGUGCACUGUUUGAGCAGAAUUUUUUUUUAUUUUGGUGAGAGCUCCUCAGUUGUUAUUUUUAGAUGAAGUUUUGCAAGAACCUCA
5		tae-miR771b-7	AAAUAACAUCUGAGGAGCUCU	GAGAGGCUUGCAAAUUUUGAUGGUCAAAUAACAUCUGAGGAGCUCUAUACAAAAAGACAAAAUUACUCAAAAUGUAUGUGCACUAUUUGACCAAAAUUUGCAAUUUUGUUUUUUUGUACAGUUCUCCUUGGAUGUCAUUUGACCAUCAAACCUGGCAAGCCUCUCU
5		tae-miR771b-8	AAAUAACAUCUGAGGAGCUCU	UGGUGCAUGUAAGUUUUUGUGGUCAAAUAACAUCUGAGGAGCUCUAUGAAAAAAAUUUGCUUUUUUGUGAGCCAAAAUUAGAUUUUUUUUUUGCCACGAGCUCCUCGGAUGUCGAAACACAACACAAUUUUCACGCACCC
5		tae-miR771b-9	AAAUAACAUCUGAGGAGCUCU	AUCAUCUAAAAAUAACAUCUGAGGAGCUCUCACCAAAAAUAACAUCUGAGGAACCCAGCGAGAGCUCCUCGGAUGUUAUUUUUCGAUGAA
5		tae-miR771b-10	AAAUAACAUCUGAGGAGCUCU	GAGGUUCUUGCAAAAUUUCAUCUAAAAAUAACAUCUGAGGAGCUCUCACCAAAAAAUAACAAAAUCACUGCUCAAACAGUGCACAAAACUUUCAGCAGCGAUUUUGUUUUUUUCGGUGAGAGCUCCUCGGAUGUUAUUUUUCGAUGAAACUUGGCAAGAACCUCA
3	miR827	tae-miR827-1	UUAGAUGACCAUCAGCAAACA	GCUCUGAACUUGUUUUGCUGGUUGUCAUCUAACCAUCGUUCAGUCUGCCGUCUGUAAGCUUGGUGCAUGGAUGGAUGCCUGGGUCUGGGUGCAUGGCGAUUGCGCCGACAGACAGACGGUGGUGAUGGUUAGAUGACCAUCAGCAAACAUGUUCAUGAGG
3		tae-miR827-2	UUAGAUGACCAUCAGCAAACA	CUGAACUUGUUUUGUUGGUUGUCAUCUAACCAUCGUUCGAUCUGCCACCUGGUGCAUGGUGGAUGCCUGGGUGCAUGGCGAUUGCGCCAACACGCAGACGGUGAUGAUGGUUAGAUGACCAUCAGCAAACAUGUUCAU
3	miR1118	tae-miR1118-1	AGGCACUACAUUGUGGAAUGGAGG	GUACUCCCUCCGUUCCAUAAUGUAGUGCUUAUAGAUUUUUGCAAAAGUCAAACAUUACAAACUGUGACCAUAUCUAUAGAGAAAAGUAGGUACAUCUAGAAUACCAAAUGCACAUCAUUGGAUACACCGUGAGUUAUAUUUUCAGAAUGUGCAUGUUUGAUAUUGUAGAUGUAGACAGUUUUCUCUAUAUACUUGGUCAAAGGUGGCAAAGUUUGACUUUCAUAAAAAUCUAUAGGCACUACAUUGUGGAAUGGAGGGAGUAU
3		tae-miR1118-2	AGGCACUACAUUGUGGAAUGGAGG	AUACUCCCUCCGUUCCAUAAUGUAGUGCCUAUAGAUUUUUGCAGAAGUCAAACAUUACAAACUUUGACCAUGUUUAUAGAAAAAAGUAGAUACAUCUAGAAUACCAAAUGUACAUCAUUGGAUACAUCGUGAGUUAUAUUUUCAGAAUGUACAUGUUUGAUAUUCUAGAUGUAGACAAUUUUCUUUAUACGCUUGGUCAAAGUUAGCAAAGUUUGACUUUCAUAAAAAUCUAUAGGCACUACAUUGUGGAAUGGAGGGAGUAA
3	miR1125	tae-miR1125a-1	ACAGUCGGUCUCGUUGGUUAAAUU	CUUCCCGAGGUCCAACUUUGACCAUAAAUUUAACCAACGAGACCGACUGCGAUGGGAAAAAAAAUUAUAUAACUAAAUACUUCUUUUGAAUAUGAAUUCACUGGAAUAACUUUUGCUCCCGCCACAGUCGGUCUCGUUGGUUAAAUUUAUGGUCAAAGUUAAAGCACGGGAA
3		tae-miR1125a-2	ACAGUCGGUCUCGUUGGUUAAAUU	GACCAUAAAUUUAACCAACGAGACCGACUGCGGCCGAAGAAAAAAUUAUAUAAUUGAAAACUUCUUUUGAAUACGAAUUCGCUGGUAUAACUUUUGCUCUCGCCACAGUCGGUCUCGUUGGUUAAAUUUAUGGUA
3		tae-miR1125b-1	UGGUCUCGUUGGUUAAAUUUACGG	ACGCAUUCCCAAAUUUAAGUUUGACUGUAAAUUUAACCAAUGAGACCGAUUGCGGCGGGACCAAAAUUUUUAUCAUUGAAUUCAUAUUUCGAUACGAAUUCAGUGGUAUAAUUUUUGCUCCCGUCGCAGUUGGUCUCGUUGGUUAAAUUUACGGUCAAAGUUAGAUAUCAGGAAUCGCG
3		tae-miR1125b-2	UGGUCUCGUUGGUUAAAUUUACGG	UAACUUUGACCAUAAAUUUAACUAUCAAGACUGAUUGCGGCGGGAGUAAAAAUUAUAUCGGUGAAUUCGUAUUCGAAAGAAGUUUUCAAUUAUAUAAUUUUUUCUUCCGCCGCAGUUGGUCUCGUUGGUUAAAUUUACGGUCAAAGUUG
3		tae-miR1125b-3	UGGUCUCGUUGGUUAAAUUUACGG	UCAACUUUGACCGUAAAUUUAACUAUCAAGACCAAUUGCGGCGGGAGCAAAAAUUAUAUCAGUGAAUUCGUAUUCGAAAGAAGUUUUCAAUUAUAUAAUAUUUUCUCUCGCCGCAGUUGGUCUCGUUGGUUAAAUUUACGGUCAAAAUUGG
3	miR1127	tae-miR1127a-1	ACAAGUAUUUCCGGACGGAGG	GUACUCCCUCCGUCCGAAAAUACUCGUCAUCAAAAUAGAUAAAAAGGGAUGUAUCUAGAACUAAUAUACAUCUAGAUACAUCCCCUUUUAUUCAUUUUGGUGACAAGUAUUUCCGGACGGAGGGAGUAG
3		tae-miR1127a-2	ACAAGUAUUUCCGGACGGAGG	CCCCUCCGUCCGGAAAUACUUGUCAUUGAAAUGAAUGUAUCUAGAUGUAUUUUAAUUCUAGAUACAUCCAUUUUCAUCCAUUUAUGUGACAAGUAUUUCCGGACGGAGGGA
3		tae-miR1127a-3	ACAAGUAUUUCCGGACGGAGG	GUACUCCCUCCGUCCGAAAAUACUUGUCGCAGAAAUAGAUAAAAAUGGAAGCAUCUAAAACUAAAAUACGAAUAAAUAUAUCUAUUCCUCCAACAAGUAUUUCCGGACGGAGGGAGUAG
5		tae-miR1127b	UCCGUCCGGAAAUACUUGUCA	AUACUCCAUCCGUCCGGAAAUACUUGUCAUCAAAAUGAAUAAAAGGGGGUGUAUCUAAAUGUAUUUUAGUUCUAGAUACAUUCCUUUUUGUCCAUUUUAAUGACAAGUAUUUGCGGACGGAGGGAGUAG
5		tae-miR1127c-1	UCCGUCCGGAAAUACUUGUCG	ACUAGUACUCCCUCCGUCCGGAAAUACUUGUCGGAGGAAUGAAUGUAUCUAGAUGCAUUUUAGUUCUACAUACAUUCAUUUCUAUCCAUUUUUGCGACAAGUAAUUCUGGACGGAGGGAGUACUACG
5		tae-miR1127c-2	UCCGUCCGGAAAUACUUGUCG	GUACUCCCUCCGUCCGGAAAUACUUGUCGAAGAAAUGGAUAUAUCUAGACGUAUUUUAGUUCUAGAUACAACCAUUUUUAUGCAUUUCUCCGACAAGUAUUUCUGGACAGAGGGAGUAU
5		tae-miR1127c-3	UCCGUCCGGAAAUACUUGUCG	GUACUCCCUCCGUCCGGAAAUACUUGUCGAAGAAAUGGAUAUAUCUAGACGUAUUUUAGUUCUAGAUACAACCAUUUUUAUGCAUUUCUCCGACAAGUAUUUCUGGACAGAGGGAGUAU
3		tae-miR1127c-4	UCCGUCCGGAAAUACUUGUCG	UGUCUAGAUACAUCAUUUUUUCGACAAGUAUUUCCGGACGGAGAGAGUACAAUAAUUUGCGGAAAUUCGUGGCGAAUGCAGGGGGGGCAUGCAUGCAUGCGGCUAAGCAUUUGCUUCAAGUAAAGAGUAUAUAGUACUCCCUCCGUCCGGAAAUACUUGUCGGAGAAAUGGAUGUAUCUAGACG
3		tae-miR1127d	UGACAAGUAUUUCCGGACGGA	GUACUCCCUCCGUCCGGAAAUACUUGUCAUCAAAAUGGAUGAAAAUGGAUGUAUCUAGAACUAAAAUACAUCUAGAUACAUCUAGUUUAAUGACAAGUAUUUCCGGACGGAGGGAGUAG
5	miR1130	tae-miR1130-1	UCCGUCCCGUAAUAUAAGAGU	AUACUCCCUCCGUCCCGUAAUAUAAGAGUGUUUUUUACACUACAUUACUGUCAAAAAUGCUCUUAUAUUAUGAGAUGGAGGGAGUAA
5		tae-miR1130-2	UCCGUCCCGUAAUAUAAGAGU	UUCCUCCGUCCCGUAAUAUAAGAGUGUUAAAAAUGCUCUUAUAUAAUGGGACGGAGGAU
5		tae-miR1130-3	UCCGUCCCGUAAUAUAAGAGU	CUACUCCCUCCGUCCCGUAAUAUAAGAGUGCUUUUUACACUAUACUAGUGUCAAAAAUGCUCUUAUAUUAUGGGACGGAGGGAGUAU
5		tae-miR1130-4	UCCGUCCCGUAAUAUAAGAGU	GUACUCCCUCCGUCCCGUAAUAUAAGAGUGUUUUUUACACUAGUGUAGUGUAAAAAACGCUCUUAUAUUAUGGGACGGAGGGAGUAA
5		tae-miR1130-5	UCCGUCCCGUAAUAUAAGAGU	GAAGUACUCCCUCCGUCCCGUAAUAUAAGAGUUUUUUGACACCAAUGUAAUAUGAAAAAACGUCUUACAUUAUGGGACGGAGGGAGUACUUA
5		tae-miR1130-6	UCCGUCCCGUAAUAUAAGAGU	AUACUCCCUCCGUCCCGUAAUAUAAGAGUGUUUUUGAUACUACACUAGUAUAAAAAAGUUCUUAUAUUAUGGGACGAAGGGAGUAG
5		tae-miR1130-7	UCCGUCCCGUAAUAUAAGAGU	CACUCCCUCCGUCCCGUAAUAUAAGAGUAUUUUUGACACUACACUAGUGUAAAAAAUACUCUUAUAUUAUGGGACGGAGGGAGUA
5		tae-miR1130-8	UCCGUCCCGUAAUAUAAGAGU	CUACUCCCUCCGUCCCGUAAUAUAAGAGUGUUUUCGACACUAGUGUAGUAUCAUAAAUGCUCUUAUAUUAUGGGACGGAGGGAGUAC
5		tae-miR1130-9	UCCGUCCCGUAAUAUAAGAGU	CUACUCCCUCCGUCCCGUAAUAUAAGAGUGUUUUUUACACUAAUGUAGUGUCAAAAACGCUCUUAUAUUAUGGGACGGAGGGAGUAU
5		tae-miR1130-10	UCCGUCCCGUAAUAUAAGAGU	GCUCCCUCCGUCCCGUAAUAUAAGAGUGUAGUGUCAAAAACGCUCUUAUAUUAUGGGACAGAGGGAGU
3	miR1133	tae-miR1133-1	CAAGUAUUUUCGGACGGAGGGAGU	AAAGCAGAGGAAUACGUGUCGAUAAAUAGUACUUCCUCCGUCCGGAAUUACUUGUCGUUAAAAUAGAUGUAUAUAGAACUAAAAUACAUCUAGAUACAUCCAUUUCGAUGACAAGUAUUUUCGGACGGAGGGAGUAGGAUGGAAUGUUUCAUGCUUG
3		tae-miR1133-2	CAAGUAUUUUCGGACGGAGGGAGU	ACUACUUCCUCCGUCUGAAAAUACUUGUCAUCAAAAUGAACAAAAGAGGGUGUAUCUAGAUGACAAGUAUUUUCGGACGGAGGGAGUACC
3		tae-miR1133-3	CAAGUAUUUUCGGACGGAGGGAGU	UUCCAUAUUAGUCUCUCCGUCCGGAAAUACUUGUCACCAAAAUGAAUGAAAGGGGAUGUAUCUAGACGUAUUUUAGUUAUAGAUACAUCCCUUCUUAUCCAUUUCGAUGACAAGUAUUUUCGGACGGAGGGAGUACUUGUCUUUGAUUUGUCUAGAUACGGAU
5	miR1137	tae-miR1137a-1	UCCGUUCCAGAAUAGAUGACC	GUACUCCCUCCGUUCCAGAAUAGAUGACCCAACUAUAUACUAAAGUUAGUACAAAGUUGAGUCAUCUAUUUUGGAACAGAGGGAGUAG
5		tae-miR1137a-2	UCCGUUCCAGAAUAGAUGACC	CAACAUACUCCCUCCGUUCCAGAAUAGAUGACCCAAUUUUGUACUAACUUUAGUACAAAGUUGGGUCAUCUAUUUUGGAACGGAGGGAGUAUAUUU
5		tae-miR1137a-3	UCCGUUCCAGAAUAGAUGACC	UGUACUCCCUCCGUUCCAGAAUAGAUGACCCAACUUUAUACUAAAGUUAAUACAAAGUUGGGUCAUCUAUUUUGGAACGGAGGGAGUACC
5		tae-miR1137a-4	UCCGUUCCAGAAUAGAUGACC	CUACUCCCUCCGUUCCAGAAUAGAUGACCCAACUUUAUACUAAAGUUAGUACAAAGUUGGGUCAUCUAUUUUGGAACGGAGGGAGUAC
5		tae-miR1137a-5	UCCGUUCCAGAAUAGAUGACC	GUACUCCCUCCGUUCCAGAAUAGAUGACCCAACUUUGUAUUAAGGUUAGUAUAAAAUUGGGUCAUCUAUUUUGGAACGGAGGGAGUAU
5		tae-miR1137a-6	UCCGUUCCAGAAUAGAUGACC	CUACUCCCUCCGUUCCAGAAUAGAUGACCCAACUUUGUACUAAAGUUAGUACAGAGUUGAGUCAUCAAUUUUGGAAUGGAGGGAGUAU
5		tae-miR1137a-7	UCCGUUCCAGAAUAGAUGACC	UCUCCGUUCCAGAAUAGAUGACCCAACUUUAUACUAAAAUUAGUACAAAGUUGGGUUAUCUAUUUUAGAACGGAAG
5		tae-miR1137a-8	UCCGUUCCAGAAUAGAUGACC	UGUACUCCCUCCGUUCCAGAAUAGAUGACCCAACUUUGUACUAACUUAAAGUUAAGUUAGUACAAAUUUGAGUCAUCUAUUUUGGAACGGAUGGAGUACU
5		tae-miR1137b-1	UCCGUUCCAGAAUAGAUGACU	CUACUCCCUCCGUUCCAGAAUAGAUGACUCAACUUAAUAAACCCAGCUCUAGUCUCAUCUAUUUUGGAACAGAGGGAGUAU
5		tae-miR1137b-2	UCCGUUCCAGAAUAGAUGACU	CCCUCCGUUCCAGAAUAGAUGACUCAACUUUGUACUAACUUUAUAGUUAGUACAAAGUUGAGUCAUCUAUUUUGGAACGGAGGA
5		tae-miR1137b-3	UCCGUUCCAGAAUAGAUGACU	GUACUCCCUCCGUUCCAGAAUAGAUGACUCAACUUUGUACUAAAGUUAGUACAAAAUUGAGUCAUCUAUUUUGAAACGGAGGGAGUAU
5		tae-miR1137b-4	UCCGUUCCAGAAUAGAUGACU	GACUACUCCCUCCGUUCCAGAAUAGAUGACUCAACUUUGUACUAACUUUGUGCAAAGUUGAGUCAACUAUUUCAGAACGGAGGGAGUAGAU
5		tae-miR1137b-5	UCCGUUCCAGAAUAGAUGACU	UGUACUCCCUCCGUUCCAGAAUAGAUGACUCAACUUUGUAGUACAAAGUUGAGUCAUCUAUUUUGGCACGGAGGGAGUAGA
5		tae-miR1137b-6	UCCGUUCCAGAAUAGAUGACU	UAUACUCCCUCCGUUCCAGAAUAGAUGACUCAACUUUGUACUAAAGUUAGUACAAAGUUGAGUCAUCUAUUUAGGAACGGAGGGAGUAUU
5		tae-miR1137b-7	UCCGUUCCAGAAUAGAUGACU	UCUCCGUUCCAGAAUAGAUGACUCAACUUUAUACUAACUUUAGUACAAAGUUAGUAUAAAAUUGGGUCAUCUAUUUUGAAACGGAGG
5		tae-miR1137b-8	UCCGUUCCAGAAUAGAUGACU	AUACUCCCUCCGUUCCAGAAUAGAUGACUCAACUUUGUACUAACUUUAGUACAAAGUUGAGUCAUCUAUUUUGGAACGGAGGGAGUAC
5		tae-miR1137b-9	UCCGUUCCAGAAUAGAUGACU	UCCCUCCGUUCCAGAAUAGAUGACUCAACUUUGUACUAGUACAAAGUUGAGUCAUCUAUUUUGGAACGGAGGGG
5		tae-miR1137b-10	UCCGUUCCAGAAUAGAUGACU	CUACUCCCUCCGUUCCAGAAUAGAUGACUCAACUUUGUACUAACUUUAGUACAAACUUGGGUCAUCCAUUUUGGAACGGAGGGAGUAC
5		tae-miR1137b-11	UCCGUUCCAGAAUAGAUGACU	CACUCCCUCCGUUCCAGAAUAGAUGACUCAACUUUUUAUUUAAGUUAGUACAAAGUUGAGUCAUCUAUUCUGAAACGAAGGGAGUA
5		tae-miR1137b-12	UCCGUUCCAGAAUAGAUGACU	CCUCCGUUCCAGAAUAGAUGACUCAACUUUAUACUAACUUUAGUACAAAGUUGGGUCAUCUAUUUUGGAACGGAGA
5		tae-miR1137b-13	UCCGUUCCAGAAUAGAUGACU	UUACUCCCUCCGUUCCAGAAUAGAUGACUCAACUUUGUACUAUAAAGUUAGUAUAAAGUUGAGUCAUCUAUUUUGGAACGGAGGGAGUAU
3		tae-miR1137b-14	UCCGUUCCAGAAUAGAUGACU	GUAAAGUGUAUGUCCAUUUUGGGGAGUAGGGAGCUUGCGGUACAGUACCAAUGAGCAGUGCUUUGUUGUUCACAAAUACGUCCUCCGUUCCAGAAUAGAUGACUCAACUUUAG
5		tae-miR1137b-15	UCCGUUCCAGAAUAGAUGACU	UCCUCCGUUCCAGAAUAGAUGACUCAACUUUAGUACAAAGGUAGUGCAAAGUUGGGUCAUCUAUUUUGGAACGGAGGG
5	miR1432	tae-miR1432-1	UCAGGAGAGAUGACACCGACG	AGGGCCCUGUGCUCAGGAGAGAUGACACCGACGCCGAUCAGAUGGGUCGGCUUAACCAGGCGUCUGUUCGGAGUUGGUGUCACCUCGCCUGAACAUAGGGCUCA
5		tae-miR1432-2	UCAGGAGAGAUGACACCGACG	AGGGUCCUGUGAUCAGGAGAGAUGACACCGACGCCGAUCGGAUGGGUCGGCUUAACCAGGCCAUGCAUCCGUCUGGCCGGAGUUGGUGUCACCUCGCCUGAACAUAGGGCUCA
5		tae-miR1432-3	UCAGGAGAGAUGACACCGACG	AGGGUCCUGUGAUCAGGAGAGAUGACACCGACGCCGAUCAGAUGGGUCGGCUUAACCAGGCCGUGCAUCCGUCUGUUCGGAGUUGGUGUCACCUCGCCUGAACAUAGGGCUCA
3		tae-miR1432-4	UCAGGAGAGAUGACACCGACG	GCUGAUGAGCGCUUGAGCUGUUGUUGCUGUUGUUGUGGGUUAGGGUCCUGUGAUCAGGAGAGAUGACACCGACGUUGAUCGGA
5		tae-miR1432-5	UCAGGAGAGAUGACACCGACG	AGGGUCCUGUGAUCAGGAGAGAUGACACCGACGCCGAUCAGAUGGGUCGGCUUAACCAACCAGGCCAUGCAUCCGUCUGGUCGGAGUUGGUGUCACCUCGCCUGAACAUAGGGCUCA
5		tae-miR1432-6	UCAGGAGAGAUGACACCGACG	AGGGUCCUGUGAUCAGGAGAGAUGACACCGACGCCGAUCAGAUGGGUCGGCUUAACCAGGCCAUGCAUCCGUCUGUUCGGAGUUGGUGUCACCUCGCCUGAACAUAGGGCUCA
3	miR1878	tae-miR1878-1	AUUUGUAGUGUUCGGAUUGAGUUU	CACUUUUGCAAACUUAGUCUUGGCACUAUAAAUUUAAAAUGUGCAUGUGAAAUAUGCUCAUUAUAAAUUUGUAGUGUUCGGAUUGAGUUUAUAAUAGUC
3		tae-miR1878-2	AUUUGUAGUGUUCGGAUUGAGUUU	CACUUUUGCAAACUUAGUCUUGGCACUAUAAAUUUAAAAUGUGCAUGUGAAAAUAUGCUCAUUAUAAAUUUGUAGUGUUCGGAUUGAGUUUAUAAUAGUC
3		tae-miR1878-3	AUUUGUAGUGUUCGGAUUGAGUUU	CACUUUUGCAAACUUAGUCCUGGCACUAUAAAUUUAAAAAUGUGCAUGUGAAAAUAUGCUCAUUAUAAAUUUGUAGUGUUCGGAUUGAGUUUAUAAUAGUC
5	miR5049	tae-miR5049a-1	UCUCCGAUCCAUAUUACUUGU	CACUAUUUUAGUCUCUCCGAUCCAUAUUACUUGUUUUUGAUUUGUCUAGACACAUCCAUAUCUAGACAAAUCUAAGACAAGUAAUAUGGAUGAGAGGGAGUAGUA
3		tae-miR5049a-2	UCUCCGAUCCAUAUUACUUGU	AGUACACUAACUUGACUUUUCAAACUUCUUCUACACUCUCCGAUCCAUAUUACUUGU
3		tae-miR5049b-1	AUAUGGAUUGGAGGGAGUAUU	ACUUUGCUACUCCCUCUGAUCCAUAUUAUUUGGCGCAGCUUUAGUACAACUUUAAAGCUGCGUCAAUUAAUAUGGAUUGGAGGGAGUAUUAAGGA
3		tae-miR5049b-2	AUAUGGAUUGGAGGGAGUAUU	AACUUUGCUACUCCCUCUGAUCCAUAUUAUUUGGCGCAGCUUUAGUACAACUUUAAAGCUGCGUCAAUUAAUAUGGAUUGGAGGGAGUAUUAAGUA
3		tae-miR5049b-3	AUAUGGAUUGGAGGGAGUAUU	AUGAAGUACACCCUCCGAUCCAUAUUAAUUGUCACCGCUUAAGUACAAUACUUAAACGGUGACAAUUAAUAUGAAUCGGAGCUUAAGUACAAUAUUUAAGCGGCGACAAUUAAUAUGGAUUGGAGGGAGUAUUUUUUUUGAGACAUCUUUGA
3		tae-miR5049b-4	AUAUGGAUUGGAGGGAGUAUU	ACAUUGUACUCCCUCCGAUCCAUAUUACUUGUCCCUCAAAUGGAUGUAUCCAAAUGUAUUUCAGUGCUAGACACAUCCAUUUGAGCGAAAAUUAAUAUGGAUUGGAGGGAGUAUUUUUAAUUUUUUAAUGCACCGUUUGG
3		tae-miR5049b-5	AUAUGGAUUGGAGGGAGUAUU	AUUACCCCCUCCGAUCCAUAUUAAUUGUCGCUGCUUUAGACAAAUUAAUAUGGAUUGGAGGGAGUAUU
3		tae-miR5049c	AGACGGAUAUUUAGGAACGGA	AGUACUCCCUCCGUUCCUAAAUAUUUGUCUUUCUAGAGGUUUCAACGAGUGACUACAUACGGAGCAAAAUGAGUGAAUCUACACUCUAAAAUAUGUCUAUAUACAUCCGUAUAUGGUAGUCCAUUUGAAAUCUCUAAAAAGACGGAUAUUUAGGAACGGAGGGAGUACA
5	miR5050	tae-miR5050-1	UUUUGCCGGUUGAACGACCUCA	CCGGCGAGGAGCCGUCGUUUUUGCCGGUUGAACGACCUCACCAUGUCGACCGCCUCUUCCUCGACAAGUGCCAGGGAGAUCUGCUCGUGCCAUGAUGAGGUCGUUCAACCAGCAAAACGGCGGCGGUUGCCGU
5		tae-miR5050-2	UUUUGCCGGUUGAACGACCUCA	CCCGACGAGGAGCCGGCGUUUUUGCCGGUUGAACGACCUCACCAUGUCGACCGCCUCUCCUCGACAAGUGCCAGGGAGAUCUGCUCGUGCCAUGAUGAGGUCGUUCAACCAGCAAAACAACGGCGGUCGUCGUCGGC
5		tae-miR5050-3	UUUUGCCGGUUGAACGACCUCA	CCCGACGAGGAGCCGGCGUUUUUGCCGGUUGAACGACCUCACCAUGCGCCUGCAUGCAUGCACGGCUCUUCCUCGACAGGUAGUACCUGCUCGUGCCUUGAUGAGGUCGUUCAACCAGCAAAACGGCGGCGGUCGUCGGC
5	miR5062	tae-miR5062a	UGAACCUUGGGGAAAAGCCGCAU	AAAGGUUCACAUAGCUUCUUGAACCUUGGGGAAAAGCCGCAUAACACCAUUAACUUGAAAACCAUGUAUUUCCUAUCCCAAAACUGCUCCUAGCACAAGGGGUAAAAGAUGGUUUUUAGUUGUGUGGUCAUGCGGAUUUUUCACCAAGAUUCAAGUGGUUAUCUGGAUCUUU
5		tae-miR5062b	UGAACCUUAGGGAACAGCCGCAU	UAAGGUUCACGUAGCUUCUUGAACCUUAGGGAACAGCCGCAUAACACCAUUAACUUGAAAACCACUUACCUUAUCCCAAAACUGCUCCUACCACAAUAUAAGGUUUAAGGAAUGGUUUUUAGUUUGUGAGGUCAUGCGGAUUUUUCACCAAAGGUUCAAGUGGUUAUCUGGAUCUUU
3	miR5174	tae-miR5174	CAAGUAAUUCGGAACGGAGGGAGU	GUACUUCCUCCGUUCCGAAUUACUUGUCUUAGAUUUGUCUAGAUACGGAUGUAUCUAGCACUAAAAUGAGUCUAGAUACAUCCGUAUGUAGACAAAUCCAAGACAAGUAAUUCGGAACGGAGGGAGUAG
5	miR5175	tae-miR5175a-1	UCUGAUUUACUCGUCGUGGUU	CAUACUCCCUCCGUUCUGAUUUACUCGUCGUGGUUUUAGUUCAAAUUUAAACUAAAACCACGACGAGUAAAUCGGAACGGAGGGAGUACA
5		tae-miR5175a-2	UCUGAUUUACUCGUCGUGGUU	AACUACUCCCUCCGUUCUGAUUUACUCGUCGUGGUUUUAGUUCAAAUUUGAACUAAAACCACGACGAGUAAAUCGGAACGGAGGGAGUAAAU
5		tae-miR5175a-3	UCUGAUUUACUCGUCGUGGUU	AUACUCCCUCCGUUCUGAUUUACUCGUCGUGGUUUUAGUUCAAAUUUGAACUAAAACCACGACGAGUAAAUCGGAACAGAGGGAGUAC
5		tae-miR5175a-4	UCUGAUUUACUCGUCGUGGUU	UUACUAACUACUCCCUCCGUUCUGAUUUACUCGUCGUGGUUUAGUUCAAUUUGAACUAAAACCAUGACGAGUAAAUCGGAACGGAGGGAGUAAUUAGUAC
5		tae-miR5175a-5	UCUGAUUUACUCGUCGUGGUU	AUACUCCCUCCGUUCUGAUUUACUCGUCGUGGUUUUAGUUCAAAUUUGAACUAAUUGAACUAAAACCACGACGAGUAAAUCGGAACAGAGGGAGUAG
5		tae-miR5175a-6	UCUGAUUUACUCGUCGUGGUU	UACUCCCUCCGUUCUGAUUUACUCGUCGUGGUUUUAGUUCAAAUUUGAACUAAAACCACGACGAGUAAAUCGGAACGGAGGGAGUA
5		tae-miR5175a-7	UCUGAUUUACUCGUCGUGGUU	CUACUCCCUCCGUUCUGAUUUACUCGUCGUGGUUUUAGUUCAAAUUUGAACUAAAACCACGAUGAGUAAAUCGGAAUGGAGGGAGUAU
5		tae-miR5175b-1	UUCCAAAUUACUCGUCGUGGC	GUAGUACUCCCUUCGUUCCAAAUUACUCGUCGUGGCUUUAGUUCAAACCACGACCAGUAAUUUGGAACGAAGGGAGUACUAG
5		tae-miR5175b-2	UUCCAAAUUACUCGUCGUGGC	ACUUCGUUCCAAAUUACUCGUCGUGGCUUGAACUAAAACCACGACGAGUAAUUUGGAACGAAGG
5		tae-miR5175b-3	UUCCAAAUUACUCGUCGUGGC	GUAGUACUCCCUUCAUUCCAAAUUACUCGUCGUGGCUUUAGUUCAAACCACGACGAGUAAUUUGGAACGAAGGGAGUACUAG
5		tae-miR5175b-4	UUCCAAAUUACUCGUCGUGGC	CCCCUCGGUUCCAAAUUACUCGUCGUGGCUUUAGUUCCAAUUUGAACUAAAACCACGACGAGUAAUUUGGAACCGAGGGA
5		tae-miR5175b-5	UUCCAAAUUACUCGUCGUGGC	CUAGUACUCCCUCCGUUCCAAAUUACUCGUCGUGGCUUUAGUUCAAAUUUGAACUAAAACCACGACGAGUAAUUUGGAACCGAGGGAGUACUAC
5		tae-miR5175b-6	UUCCAAAUUACUCGUCGUGGC	AGUACUCCCUCCGUUCCAAAUUACUCGUCGUGGCUAAAACCACGAUGAGUAAUUUGGAACGGAGGGAGUAUG
5		tae-miR5175b-7	UUCCAAAUUACUCGUCGUGGC	CCGUUCCAAAUUACUCGUCGUGGCUUUAGUUCAAACCACGAUGAGUAAUUUGGAACGA
5		tae-miR5175b-8	UUCCAAAUUACUCGUCGUGGC	UCCUCCGUUCCAAAUUACUCGUCGUGGCACCCUCCGUUCCAAAUUACGAGUAAUUUGGAACGGAGGG
5		tae-miR5175c-1	UUCCAAAUUACUCGUCGUGGA	GUAGUACUCCCUCGGUUCCAAAUUACUCGUCGUGGAUUUAGUUCAAAUUUGAACUAAAACCACGACGAGUAAUUUGGAACCGAGGGAGUACUAG
5		tae-miR5175c-2	UUCCAAAUUACUCGUCGUGGA	CUAGUACUCCCUUUGUUCCAAAUUACUCGUCGUGGAACUAAAACCACGACGAGUAAUUUGGAACGAAGGGAGUACUAC
5		tae-miR5175c-3	UUCCAAAUUACUCGUCGUGGA	UCUACUCCCUCCGUUCCAAAUUACUCGUCGUGGAAUUUUGAACUAAAACCACGAUGAGUAAUUUGGAACAGAGAGAGUACG
5		tae-miR5175c-4	UUCCAAAUUACUCGUCGUGGA	CGUACUCCCUCCGUUCCAAAUUACUCGUCGUGGAACUAAAACCACGACGAGUAAUUUGGAACGGAGGGAGUACC
5		tae-miR5175c-5	UUCCAAAUUACUCGUCGUGGA	GUAGUACUCCCUUUGUUCCAAAUUACUCGUCGUGGAUUUAGUUCAAACCACGACGAGUAAUUUGGAACGAAGGGAGUACUAG
5		tae-miR5175c-6	UUCCAAAUUACUCGUCGUGGA	GUAGUACUCCCUCCGUUCCAAAUUACUCGUCGUGGAUUUAGUUCAAACCACGACGAGUAAUUUAGAACGAAGGGAGUACUAG
5		tae-miR5175c-7	UUCCAAAUUACUCGUCGUGGA	UCCGUUCCAAAUUACUCGUCGUGGACUAAAACCACGACGAGUAAUUUGGAACGGG
5		tae-miR5175c-8	UUCCAAAUUACUCGUCGUGGA	ACCCUUCGUUCCAAAUUACUCGUCGUGGAUUUAGUUCAAACCACGACGAGUAAUUUGGAACGAAGGGA
5		tae-miR5175c-9	UUCCAAAUUACUCGUCGUGGA	CUAGUACUCCCUCCGUUCCAAAUUACUCGUCGUGGAUUUAGUUCAAAUUUGAACUAAAACCACGAUGAGUAAUUUGGAACCGAGGGAGUACUAC
5		tae-miR5175d-1	UUCCAAAUUACUCGUCGUGGG	CUACUCCUUCCGUUCCAAAUUACUCGUCGUGGGUAUGGAUGUAUCUAGAUGUAUUUUGGUUCUAGAUACAUCCAUUUCUGUGACGAGUAAUUUGGAACGGAGGGAGUAC
5		tae-miR5175d-2	UUCCAAAUUACUCGUCGUGGG	AUACUCCCUCCAUUCCAAAUUACUCGUCGUGGGUUUAGUUCAAAUUUGAACUAAAACCACGACGAGUAUGAACUAAAACCACGACGAGUAAUUUGGAACGGAGGGAGUAC
5		tae-miR5175d-3	UUCCAAAUUACUCGUCGUGGG	GUAGUACUCCCUUCGUUCCAAAUUACUCGUCGUGGGUUUAGUUCAAACCACGACGAGUAAUUUGGAACAAAGGGAGUACUAG
5		tae-miR5175d-4	UUCCAAAUUACUCGUCGUGGG	CUCCCUCGGUUCCAAAUUACUCGUCGUGGGUUUAGUUCAAAUUUGAACUAAAACCAUGACAAGUAAUUUGGAACGGAGGGAC
5		tae-miR5175d-5	UUCCAAAUUACUCGUCGUGGG	GGUACUCCCUCCGUUCCAAAUUACUCGUCGUGGGUUUAGUUCAAAUUUGAACUAAAACCACGACGAGUAAUUUGGGACGGAGGGAGUACG
5		tae-miR5175d-6	UUCCAAAUUACUCGUCGUGGG	GUAGUACUCCCUUCGUUCCAAAUUACUCGUCGUGGGUUUUAGUUCAAACCACGACGAGUAAUUUGGAACGAAGGGAGUACUAG
5		tae-miR5175d-7	UUCCAAAUUACUCGUCGUGGG	CUCCCUUCGUUCCAAAUUACUCGUCGUGGGUUGAACUAAAACCACGACGACUAAUUUGGAACGGAGGGAC
5		tae-miR5175d-8	UUCCAAAUUACUCGUCGUGGG	ACUACUCCCUCCAUUCCAAAUUACUCGUCGUGGGUGGUUACCACGACGAAUAAUUUGGAACGGAGGGAGUAGC
5		tae-miR5175d-9	UUCCAAAUUACUCGUCGUGGG	UCUACUCCCUCCGUUCCAAAUUACUCGUCGUGGGUUUAAUUCAAAUUUGAACUAAAACCAUGACGAGUAAUUUGAAACGGAGGGAGUAGU
5		tae-miR5175d-10	UUCCAAAUUACUCGUCGUGGG	UCUACUCCCUCCGUUCCAAAUUACUCGUCGUGGGUUUAAUUCAAAUUUGAACUAAAACCAUGACAAGUAAUUUGAAACGGAGGGAGUAGU
5		tae-miR5175d-11	UUCCAAAUUACUCGUCGUGGG	UCUACUCCCUCCGUUCCAAAUUACUCGUCGUGGGUUUAAUUCAAAUUUGAACUAAAACCAUGACAAGUAAUUUGAAACGGAGGGAGUAGU
5		tae-miR5175d-12	UUCCAAAUUACUCGUCGUGGG	CUCCCUUCGUUCCAAAUUACUCGUCGUGGGUUGAACUAAAACCACGACGACUAAUUUGGAACGGAGGGAC
5		tae-miR5175e-1	UUCCAAUUUACUCGUCGUGGU	CUAAGUUCUACUCCCUCCGUUCCAAUUUACUCGUCGUGGUUUUAGUUUAAAUUUGAACUAAAACCAUGACAAGUAAAUCAGAACGGAGGAAGUAGAACUCAA
5		tae-miR5175e-2	UUCCAAUUUACUCGUCGUGGU	CUAAGUUCUACUCCCUCCGUUCCAAUUUACUCGUCGUGGUUUUAGUUUAAAUUUGAACUAAAACCAUGACAAGUAAAUCAGAACAGAGGAAGUAGAACUCAA
5		tae-miR5175e-3	UUCCAAUUUACUCGUCGUGGU	UCCGUUCCAAUUUACUCGUCGUGGUUUUAGUUCAAAUUUGAACUAAAACCAUGACGAGUAAAUCGGAACGGA
5		tae-miR5175e-4	UUCCAAUUUACUCGUCGUGGU	GUACUCCCUCCGUUCCAAUUUACUCGUCGUGGUUUUAGUUCAAAUUUGAACUAAAACCACGACGAGUAAAUCGGAAUGAAGGGAGUAG
5		tae-miR5175e-5	UUCCAAUUUACUCGUCGUGGU	CGUACUCCCUCUGUUCCAAUUUACUCGUCGUGGUUUUAGUUCAAAUUUGAACUAAAACCACGACGAGUAAAUCGGAAAAGGGAGUACC
5		tae-miR5175e-6	UUCCAAUUUACUCGUCGUGGU	CUACUCCCUUCGUUCCAAUUUACUCGUCGUGGUUUUACCACGACGAGUAAAUCGGAACUGUGGGAGUAC
5		tae-miR5175e-7	UUCCAAUUUACUCGUCGUGGU	UAGUACUCCCUCCAUUCCAAUUUACUCGUCGUGGUUUUAGUUCAAAUUUGAACUAAAACCACGACGAGUAAUUUGGAACCGGGGGAGUACUA
5		tae-miR5175e-8	UUCCAAUUUACUCGUCGUGGU	AUAUACUCCCUCCGUUCCAAUUUACUCGUCGUGGUUUUAGUUCAAAUUUGAACUAAACCCACGACGAGUAAAUCGGAACGGAGGGAGUACAA
5		tae-miR5175e-9	UUCCAAUUUACUCGUCGUGGU	ACUCCGUUCCAAUUUACUCGUCGUGGUUUUAGUUCAAAUUUGAACUAAAAGCACGACGAGUAAUUUGGAACGGAGG
5		tae-miR5175e-10	UUCCAAUUUACUCGUCGUGGU	UGUUCCAAUUUACUCGUCGUGGUUUUAGUUCAAAUUUGAACUAAAACCACGACGAGUAAAUCGGAACG
5		tae-miR5175e-11	UUCCAAUUUACUCGUCGUGGU	UCCGUUCCAAUUUACUCGUCGUGGUUGAAGUUCAACCACGACGAGUAAAUCGGAACGUA
5		tae-miR5175e-12	UUCCAAUUUACUCGUCGUGGU	GCUCCCUCCAUUCCAAUUUACUCGUCGUGGUUUUAGCUCAAUAGAAUUUGAACUAUUGAACUAAAACCACGAUGAGUAAAUCAAAACGGGGGGAGU
5		tae-miR5175f	UCUGAUUUACUCGUCGUGGUC	UCUACUCCCUCCGUUCUGAUUUACUCGUCGUGGUCUCAGUUCAACCACGACUAGUAAAUCGGAACGGAGGGAGUAGU
5		tae-miR5175g	CUUCUGAUUUACUCGUCGUGGUUU	CUACUUUCUCCCUUCUGAUUUACUCGUCGUGGUUUUAGUUCAAAAACCAUGACGAGUAAAUCAGAACGGAGGGAGUAU
3	miR5181	tae-miR5181	AAACUGCGACACUUAUUAUGG	CUACUCCCUCCGAUCCAAAAUAAGUGUCGCAGUUUUGAACUAAGGUUAGUUCAACCUUAGUUCAAAACUGCGACACUUAUUAUGGAUUGGAGGGAGUAC
3	miR5200	tae-miR5200-1	UGUAGAUACUCCCUAAGGCUU	AAGGGCCGUUGGGAAUAUCUAGGCUAGUAAUGUCUACUUUCAUUCCGGAAAUGCACUUACAAGUGUAGAUACUCCCUAAGGCUUUA
3		tae-miR5200-2	UGUAGAUACUCCCUAAGGCUU	GCACUAAAGCCUUAGUGAAUAUCUACACUAGUAAGUUUUUCUUCAUGUUGGAAAUGCUUAGCAUUGUAGAUACUCCCUAAGGCUUGGGUGG
3		tae-miR5200-3	UGUAGAUACUCCCUAAGGCUU	AAAGCCUUAGUGAAUAUCUACACUAGUAAGUUUUUCUUCAUGUUGGAAAUACUUAAGAUUGUAGAUACUCCCUAAGGCUUG
3		tae-miR5200-4	UGUAGAUACUCCCUAAGGCUU	UUGAGCCUUAGUGAAUAUCUACACCAGUAAGUUUUUUUCUUCAUGCCAGAAGUACUUCAUAGUGUAGAUACUCCCUAAGGCUUAG
3		tae-miR5200-5	UGUAGAUACUCCCUAAGGCUU	UUAAGCCUUAGUGAAUAUCUACACUAGUAAGUUUUUCUUCAUGUUGGAAAUGCUUAGCACUGUAGAUACUCCCUAAGGCUUGG
3		tae-miR5200-6	UGUAGAUACUCCCUAAGGCUU	GCACACAAAGCUUUAAGCACUAAUUAAGCCUUAGUGAAUAUCUACACUAGUAAGUUUUUCUUCAUGUUUGAAAUGCUUAGCAUUGUAGAUACUCCCUAAGGCUUGGGUGGUAUUGCGUUGUGUGG
3		tae-miR5200-7	UGUAGAUACUCCCUAAGGCUU	UCGAGCCUUAGUGAAUAUCUACACCAGUAAGUUUUUUUCUUCAUGCCAGAAAUACUUAACAGUGUAGAUACUCCCUAAGGCUUGG
3		tae-miR5200-8	UGUAGAUACUCCCUAAGGCUU	GCACUAAAGCCUUAGUGAAUAUCUACACUAGUAAGAUUUUCUUCAUGUUGGAAAUGCUUAGCAUUGUAGAUACUCCCUAAGGCUUGGGUGG
3		tae-miR5200-9	UGUAGAUACUCCCUAAGGCUU	UUAAGCCUUAGUGAAUAUCUACAUUAGUCAGUGUUUCUUCAUGUUGGAAAUGCUUAGCAUUGUAGAUACUCCCUAAGGCUUGG
3		tae-miR5200-10	UGUAGAUACUCCCUAAGGCUU	UCGAGCCUUAGUGAAUAUCUACACCAGUAAGUUUUUUUCUUCAUGCCAGAAAUACUAAAAGUGUAGAUACUCCCUAAGGCUUGG
3		tae-miR5200-11	UGUAGAUACUCCCUAAGGCUU	AAAGCCUUAGAGAAUAUCUACACUAGUAAUGUCCAUUUUCAUUAUGGAAAUGCACUUACAAGUGUAGAUACUCCCUAAGGCUUC
3		tae-miR5200-12	UGUAGAUACUCCCUAAGGCUU	AAAGCCUUAGGUAAUACCUACACUAUUAAUGUCCAUUUUCGUUAGGGAAAUGUACUUACAAGUGUAGAUACUCCCUAAGGCUUC
5	miR5281	tae-miR5281a-1	AUACUCCCUCCGGUCCUUUUC	GACAUACUCCCUCCGGUCCUUUUCAGUUCGCAUAUAAGAUUUGAUUGAAGUCAAGCCUCGUAAAGUUUGACCAAUUUUAGAGAAAAAAGUACCAACAUUCACAAUCUGAAAUCAAUAUCAAUAGAUGUGUCAUGACUUAAAGUUUCAUAUUGUAUAACUUUAGCAUGGCAGAUGUUGAUAUUUUUUAUAUAAAUAAGGUCAAACUUUGUGAAGUUUGACUUCAGAGAAUUCUAAUAUGCAGAGUAAAAAGGACCAGAGGGAGUACGUA
3		tae-miR5281a-2	AUACUCCCUCCGGUCCUUUUC	GGCAGCUGGCCCAGGCAUUGGGGGCAUAUAUAGGGCGCCCGGUUGUAAAUGGUCUAAGAAACCAAAAUGUGUCAGUGUCGUUGGUUAGCUAUUGAUCUCUUAUAGGCGUAGCAUGGUUGAUAGUAGACCAAGUGCUCGCUGUAUCUUUAUGUCAUGUAAUCUAUAGUCAACCUAGCUAAUAGCUAACAUGCAUGGUCCAUUUCACACUCUUACAAUGUUUCUUGGAGCGGUGCUCUUAAUCUACAACCUAUCUUCCUGCUCAUACUCCCUCCGGUCCUUUUCAGUCUGCA
5		tae-miR5281a-3	AUACUCCCUCCGGUCCUUUUC	UGCUACUAAAAAUAUACUCCCUCCGGUCCUUUUCACCACGCAUAUAAGAUUUGUUUGAUGUCAAACUUCGUAAAGUUUGAUCAAUUUUACACAAAAAAUAUUAACAUUCACGGUAUGAAAUCAAUAUCACUAGAUGCGACAUGAAUUUAAUUUUCAUUUUUUUAAAUCUAGUAUUAUAGAUUUUGAUAUUUUUUCCAUAUAAAUAUGGUCAAACUUUACGAAGUUUGACUUCAGGCAAUUUUUACAUACAGAGUAAAAAAGACCGGAGUGAUUGUGUUCGUCACCAA
5		tae-miR5281b-1	AUACUCCCUCCGGUCCUUUUU	AUAUACUCCCUCCGGUCCUUUUUACUCUGCACAUUGGAUUUGCCGAAAGUCAAAUUUAGCUAAGUUUGACCAAAUUUAUAUUAGAAAUUAUUAGCAUCUAUAAUAUCUAAUAAACAUAAUAUGAAAAUAUAUUCCGAGAUGAAUCUAAUGAUAUUGGUGUUGUUAUGUAAAUGUCAAUAAUUUUUUAUAUAAACUUGGUCAAAGUUGGAUGAGAUUGACUUCAGACAAACCUAAUAUGCAGAGUAAAAAGGACCGGAGGGAGUACAG
5		tae-miR5281b-2	AUACUCCCUCCGGUCCUUUUU	UUAUACUCCCUCCGGUCCUUUUUAGUUCGCAUAUAAGAUUUGACUGAAGUCAAGCCUCGUAAAGUUUGACCAACUUUAUAGAAAAAAGUACCAACAUUCACAAUCUGAAAUCAAUAUCAAAAGAUGUGUCAUGACUUAAAGUUUCAUAUUGUAUAACUUUACCAUGGCAGAUGUUGAUAUUUUUUCAUAUAAAUAUGGUCAAACUUUGUGAAGUUUGACUUCAGAGAAUUUUAAUAUGCAGAGUAAAAAGGACCGGAGGGAGUACAG
5	miR6191	tae-miR6191a-1	UCUCAGAUUUGUCUAGAUAUG	CGUCCCAAAAUAAGUGUCUCAGAUUUGUCUAGAUAUGGAUGUAUCUAGACUUAGUUUUUCUAUAUACAUCCAUAUCUAAACAUAUUUACGACACUCAUUUUGGGACA
5		tae-miR6191a-2	UCUCAGAUUUGUCUAGAUAUG	AUAUUACUUGUCUCAGAUUUGUCUAGAUAUGGAUGUGUGUAGACACGCUUUAGUGUUAGAUACAUCCGUAUCUAGACAAAUCUAAGAUAAGUAGUAA
3		tae-miR6191b	AUAUAUCCGUAUCUAGACAAAUCC	GUCUUAGAUUUGUCUAGAUACGGAGGUAUCUAGCAGUAAAAUGAGUCUAGAUAUAUCCGUAUCUAGACAAAUCCAAGAU
3		tae-miR6191c	AUCCGUAUCUAGACAAAUCUGAGU	AUGCUCCCUCGGUUUUAAAUUAGUUGACUUGGAUGUAUCUACAUACGGAUGUAUCCAACACUAAAACAUGUCUAGAUAUAUCCGUAUCUAGACAAAUCUGAGUCAACUAAUUUAGAACGGAGGGGGUA
5	miR9652	tae-miR9652a	CCUGUUUGUCAUUAAGUUUCUU	UGUCGCCUGUUUGUCAUUAAGUUUCUUAGUGCCUUUGCCAUCCUAGUGAAAGGUCAAAAGGUACUUAGAAGCUUAAUGAGAACAUGUGACU
5		tae-miR9652b	CUUGUUUGUCAUUAAGCUUCUG	CACUUGUUUGUCAUUAAGCUUCUGAGUAUCUGUGCCAUGUGGCUAGUAAUGAAUGGUCAAAAUUACUCUGAAGCUUAAUGAGAACAUGUU
3	miR9654	tae-miR9654-1	UUCCGAAUGGCUUGAAGCG	AGCUUCAAGCCUUGCGGAAUAGCAUAGAUUGCACUGAGCUAUGUCCAGUGCAGUCUACACUAUUCCGAAUGGCUUGAAGCG
3		tae-miR9654-2	UUCCGAAUGGCUUGAAGCG	AGCUUCAAGCCUUGCGGAAUAGUAUAGAUUGCACUGAGCUAUGUGCAGUGCAGUCUACACUAUUCCGAAUGGCUUGAAGCG
3	miR9656	tae-miR9656	CUUCGAGACUCUGAACAGCGG	AGGCACCAUUGUUCAGUGUUUCGAAGGAAAUAAUACCGUUGCUGGGUUUGGAGGACUGUUUUAACGGUAUUAUCUGCUUCGAGACUCUGAACAGCGGUGCCA
3	miR9658	tae-miR9658	AUCGUUCUGGGUGAAUAGGCC	AGUUCUUUUGACCGAUUCUCCCAGAAUUUUGAGAAUCGCACCUCCUAAACCAAAUAGGUUUAAGAUUGUGAGAACGGUCUGAUUCUCAUCGUUCUGGGUGAAUAGGCCAAAAAAACC
3	miR9662	tae-miR9662-1	UUGAACAUCCCAGAGCCACCG	CCGGCGGCUCUCUGGUGUUCAAGCAGGAACCUCAUGCUACCGGCAGCAUGCGGCGCUUGCUUGAACAUCCCAGAGCCACCGG
3		tae-miR9662-2	UUGAACAUCCCAGAGCCACCG	CCGGCGGCUCUGUGGUGUUCAAGCAGGAACCUCAUGCUACCGGCAGGAUGCGGCGCUUGCUUGAACAUCCCAGAGCCACCGG
3		tae-miR9662-3	UUGAACAUCCCAGAGCCACCG	CCGGCGGCUCUGUGGUGUUCAAGCAGGAACCUCAUGCUACCGGCAGCAUGUUGCGCUUGCUUGAACAUCCCAGAGCCACCGG
5	miR9663	tae-miR9663	AAGCGUAGUCGAACGAAUCUGC	AAGAGAAGCUUGGUCAUCUAAAGCGUAGUCGAACGAAUCUGCCGUUGAUGAGGAUAUGUUCAGAUUCGUUCUAUUACACUUUACAUGAGCAGACUACUCAC
3	miR9664	tae-miR9664-1	UGCAGUCCUCGAUGUCGUAG	UAACGAAACCACGGCAUAGAGGCACUGCAAACAUCCGAGAUGAGCAAAAUUAAGCUUGUCCCAAGUUUGCAGUCCUCGAUGUCGUAGUUUUGUUU
3		tae-miR9664-2	UGCAGUCCUCGAUGUCGUAG	UAACGAAACCACGGCAUAGAGGCACUGCAAACAUCCGAGAUGAGCAAACUAAGCUUGUCCGUAGUUUGCAGUCCUCGAUGUCGUAGUUUUGUUU
3		tae-miR9664-3	UGCAGUCCUCGAUGUCGUAG	UAACGAAACCACGGCAUAGAGGCACUGCAAACAUCCGAGAUGAGCAAACUAAGCUUGUCCCAAGUUUGCAGUCCUCGAUGUCGUAGUUUUGUUU
3	miR9668	tae-miR9668	AUGACAAGUAUUUCCGGACGA	CUACUCCCUCCAUCCGAAAAUACUUGUCAUCAAAAUGGACAAAAAGGGAUGUAUGUAGAACUAAAAUACAUCUAGAUACAUUCCCUUUUAUUCAUUUUGAUGACAAGUAUUUCCGGACGAAGGGAGUAU
5	miR9669	tae-miR9669	UACUGUGGGCACUUAUUUGACA	CCAUACUGUGGGCACUUAUUUGACAAGAAUGAGGAGAAACAUGAAUUCUUGGCAAAUAGUGCCCUUAGUAUGA
3	miR9672	tae-miR9672-1	UACCACGACUGUCAUUAAGC	GGGCCCUGUUUGAGGUGAAGGCGAUGCUUAAUGACAGUCGUGGUGUCCUAGGCGAAGACGAUGCUUAAUGGCCAGCAUAGACAUAGUCGCCUGGCUCUUCUAAGAUACCACGACUGUCAUUAAGCAUCAUCUUCACUUCAAACAGGGCCG
3		tae-miR9672-2	UACCACGACUGUCAUUAAGC	CUUGAGGUGAAGGCGAUGCUUAAUGACAGUCGUGGUGUCCUAGGUGAAGACGAUGCUUAAUGGCCAGCGUAGACAGUCGCCUGGCUCUUCUAGGAUACCACGACUGUCAUUAAGCAUCAUCUUCACUUCAAA
5	miR9674	tae-miR9674a-1	AUAGCAUCAUCCAUCCUACCA	GCCCAUAGCAUCAUCCAUCCUACCAUCCAGCGGCGGCGGCUGCUGCCCCACGAUGGGUAGGAUGGCCGGUGCUGUUGGA
5		tae-miR9674a-2	AUAGCAUCAUCCAUCCUACCA	UGGUUGAAUUUGUCCAUAGCAUCAUCCAUCCUACCAUUCAACGGCGGCUGCUGCUGCCCCACCGGUGGGUAGGAUGGCUGGUGCUAUGGAUAGCUUCAACCC
5		tae-miR9674a-3	AUAGCAUCAUCCAUCCUACCA	UGGUUGAAUUUGUCCAUAGCAUCAUCCAUCCUACCAUUCAACGGUGGCUGCUGCUGCCCAACGGUGGGUAGGAUGGCUUGUGCUAUGGAUAGCUUCAACCU
5		tae-miR9674a-4	AUAGCAUCAUCCAUCCUACCA	GUCCAUAGCAUCAUCCAUCCUACCAUUCAACGGCGACAGCUGCUGCCCCACGGUGGGUAGGAUGGCCGGUGCUAUGGGU
5		tae-miR9674b-1	AUAGCAUCAUCCAUCCUACCC	CCCAUAGCAUCAUCCAUCCUACCCUUCAAUGGCGGCUGCUGCUGCCCCACGGUGGGUAGGAUGGCCGGUGCAAUGGA
5		tae-miR9674b-2	AUAGCAUCAUCCAUCCUACCC	AGGGAGCAGGUCCUCUGGUUGAAUUUGUCCAUAGCAUCAUCCAUCCUACCCUUCAACGGUGGUUGCUGAUUCCCCACGGUGGGUAAGAUGGUUGAUGCUAUGGAUAACUUCAAACCAGAUUAUAGUUGUGACAUGCCCCA
5		tae-miR9674b-3	AUAGCAUCAUCCAUCCUACCC	CUCUGGUUGAACUUGUCCAUAGCAUCAUCCAUCCUACCCUUGAACGCUGGUUGCUGAUUCCCCACGGUGGGUAAGAUGGCUGAUGCUAUGGAUAACUUCGAACCAGAU
5		tae-miR9674b-4	AUAGCAUCAUCCAUCCUACCC	GCACAGGUGCGCUGGUUGAACUUGUCCAUAGCAUCAUCCAUCCUACCCUUCAACGGUGGUUGCCGAUUCCCCACGGUGGGUAAGAUGGCUGAUGCUAUGAAUAACUUCAACCAGAUUGUAGUUGUGA
5		tae-miR9674b-5	AUAGCAUCAUCCAUCCUACCC	UCCUCUGGUUGAACUUGUCCAUAGCAUCAUCCAUCCUACCCUUCAACGGUGGUUGCUGAUUCCCCACGGUGGGUAAGAUGCCUGAUGCUAUGGAUAAAUUCAACCUGAUGGU
5		tae-miR9674b-6	AUAGCAUCAUCCAUCCUACCC	CCCAUAGCAUCAUCCAUCCUACCCUUCAACGGUGGUUGCCGAUUCCCCACGUUGGGUAAGAUGGCUGAUGCUAUGGA
5		tae-miR9674b-7	AUAGCAUCAUCCAUCCUACCC	UGGUUGAACUUGUCCAUAGCAUCAUCCAUCCUACCCUACCCUUCAACGGCGGCCGCUGAUGCCCCACGGCGGGUAGGAUGGCUGGUGCUAUUGUUAGCUUCAACCC
5		tae-miR9674b-8	AUAGCAUCAUCCAUCCUACCC	GUCCAUAGCAUCAUCCAUCCUACCCUACCCUUCAACGGCGGUUGCCGACGCCCCACGGCGGGUAGGAUGGCUGGUGCUAUGGGU
5		tae-miR9674b-9	AUAGCAUCAUCCAUCCUACCC	UCCAUAGCAUCAUCCAUCCUACCCUACCCUUCAACGGCGGCCGCUGGUGCCCCACGGUGGGUAGGAUGGCUGGUGCUAUGGG
5		tae-miR9674b-10	AUAGCAUCAUCCAUCCUACCC	GCUGGUUGAACUCGUCCAUAGCAUCAUCCAUCCUACCCUUCAACGGUGGUUGCCGAUUCCCCAUGGUGGGUAAGAUGGUUGAUGCUAUGAAUAACUUCAACCAGA
5		tae-miR9674b-11	AUAGCAUCAUCCAUCCUACCC	CCAUAGCAUCAUCCAUCCUACCCUUCAACGGUGGUUGCCGAUUCCCCACGGUGGGUAAGAUGGCUGAUGCUAUGA
5		tae-miR9674b-12	AUAGCAUCAUCCAUCCUACCC	CCAUAGCAUCAUCCAUCCUACCCUUCAACGGUGGUUGCCGAUUCCCCACGGUGGGUAAGAUGGCUGAUGCUAUGA
5		tae-miR9674b-13	AUAGCAUCAUCCAUCCUACCC	CCAUAGCAUCAUCCAUCCUACCCUUCAACGGUGGUUGCCGAUUCCCCACGGUGGGUAAGAUGGUUGAUGCUAUGA
5		tae-miR9674b-14	AUAGCAUCAUCCAUCCUACCC	GCUGGUUGAACUCGUCCAUAGCAUCAUCCAUCCUACCCUUCAACGGUGGUUGCCGAUUCCCCACGGUGGGUAAGAUGGCUGAUGCUAUGAAUAACUUCAACCAGA
5		tae-miR9674b-15	AUAGCAUCAUCCAUCCUACCC	CCAUAGCAUCAUCCAUCCUACCCUUCAACGGUGGUUGCCGAUUCCCCACGGUGGGUAAGAUGGUUGAUGCUAUGA
5		tae-miR9674b-16	AUAGCAUCAUCCAUCCUACCC	GCUGGUUGAACUCGUCCAUAGCAUCAUCCAUCCUACCCUUCAACGGUGGUUGCCGAUUCCCCACGGUGGGUAAGAUGGCUGAUGCUAUGAAUAACUUCAACCAGA
5		tae-miR9674b-17	AUAGCAUCAUCCAUCCUACCC	GCUGGUUGAACUCGUCCAUAGCAUCAUCCAUCCUACCCUUCAACGGUGGUUGCCGAUUCCCCACGGUGGGUAAGACGGCUGAUGCUAUGAAUAACUUCAACCAGA
5		tae-miR9674b-18	AUAGCAUCAUCCAUCCUACCC	CCAUAGCAUCAUCCAUCCUACCCUUCAACGGUGGUUGCCGAUUCCCCACGGUGGGUAAGAUGGCUGAUGCUAUGA
5		tae-miR9674b-19	AUAGCAUCAUCCAUCCUACCC	CCAUAGCAUCAUCCAUCCUACCCUUCAACGGUGGUUGCCGAUUCCCCACGGUGGGUAAGAUGGCUGAUGCUAUGA
5		tae-miR9674c	AUAGCAUCAUCCAUUCUACCA	UUUGUCCAUAGCAUCAUCCAUUCUACCAUUCAACGGUGGCUGCGCUGCCCGCAGUGGGUAGGAUGGCUGGUGCUAUGGAUAGC
5		tae-miR9674d-1	UGAAUUUGUCCAUAGCAUCAG	CUCUGGCUGAAUUUGUCCAUAGCAUCAGCACCGGCCGUUCAACUCGGACGGCGGUAGUAGUUGCUGCCUUUCGGCGCUGGUGCUAUGGAUAAAUUCAACCGGAU
3		tae-miR9674d-2	UGAAUUUGUCCAUAGCAUCAG	AGAUGGCUGAUGCUAUGAAUAACUUCAACCAGAUUGUAGUUGUGACAUGCCCUCGGCCACCCCAAAAGUUAGCACGCAGAAGCAGGGAGCCAAUCCUCUGGCUGAAUUUGUCCAUAGCAUCAGCCAUCC
3		tae-miR9674d-3	UGAAUUUGUCCAUAGCAUCAG	AGAUGGCUGAUGCUAUGAAUAACUUCAACCAGAUUGUAGUUGUGACAUGCCCUCGGCCACCCCAAAAGUUAGCACGCAGAAGCAGGGAGCCAAUCCUCUGGCUGAAUUUGUCCAUAGCAUCAGCCAUCC
5		tae-miR9674e-1	UUGAAUUUGUCCAUAGCAUCA	UGGUUGAAUUUGUCCAUAGCAUCAACCAUCCAGCCAUUUAACUGUGGUAGCUGUUGCUUUUUUGCACGAUGGCUGGCGCUGCGGAUAAAUUCAACUC
5		tae-miR9674e-2	UUGAAUUUGUCCAUAGCAUCA	UGGUUGAAUUUGUCCAUAGCAUCAGUAAUCCUGCCAUUUAACUGUGGUAGCUGUUGCUUUUCUGCACGAUUGCUGGUGCUACGGAUAAAUUCAACUC
3		tae-miR9674f-1	UGGCUGGUGCUAUGGAUAAAU	UGGUUGAAUUUGUCCAUAGCAUCAGCCAUCCUGCCAUUCAAAUGCAUUUUUGCACGAUGGGGAAGAUGGCUGGUGCUAUGGAUAAAUUCAACCC
3		tae-miR9674f-2	UGGCUGGUGCUAUGGAUAAAU	UGGUUGAAUUUGUCCAUAGCAUCAGCCAGCCAUCUUGCGCAUUUUUGCACGAUGGGAAUGAUGGCUGGUGCUAUGGAUAAAUUCAACCC
3		tae-miR9674f-3	UGGCUGGUGCUAUGGAUAAAU	CUGAAUUUGUCCAUAGCAUCAGCCAUCCUGCAAUUCAACUCUGUUGCCUUUUUGCACGACGAUGGCUGGUGCUAUGGAUAAAUUCAA
3		tae-miR9674f-4	UGGCUGGUGCUAUGGAUAAAU	UGGUUGAAUUUGUCCAUAGCAUCAGCCAGUCCUCUGCUUUUUUUGCACGAUGGGUACUACGAUGGCUGGUGCUAUGGAUAAAUUCAACCC
3		tae-miR9674f-5	UGGCUGGUGCUAUGGAUAAAU	CUGAAUUUGUCCAUAGCAUCAGCCAUCCUGCAAUUCAACUCUGUUGCCUUUUUGCACGACGAUGGCUGGUGCUAUGGAUAAAUUCAA
3		tae-miR9674f-6	UGGCUGGUGCUAUGGAUAAAU	CUGAAUUUGUCCAUAGCAUCAGCCAUCCUGCAAUUCAACUCUGUUGCCUUUUUGCACGACGAUGGCUGGUGCUAUGGAUAAAUUCAA
3		tae-miR9674f-7	UGGCUGGUGCUAUGGAUAAAU	CUGAAUUUGUCCAUAGCAUCAGCCAUCCUGCAAUUCAACUCUGUUGCCUUUUUGCACGACGAUGGCUGGUGCUAUGGAUAAAUUCAA
3		tae-miR9674f-8	UGGCUGGUGCUAUGGAUAAAU	CUGAAUUUGUCCAUAGCAUCAGCCAUCCUGCAAUUCAACUCUGUUGCCUUUUUGCACGACGAUGGCUGGUGCUAUGGAUAAAUUCAA
3		tae-miR9674f-9	UGGCUGGUGCUAUGGAUAAAU	CUGAAUUUGUCCAUAGCAUCAGCCAUCCUGCAAUUCAACUCUGUUGCCUUUUUGCACGAAGAUGGCUGGUGCUAUGGAUAAAUUCAA
3		tae-miR9674f-10	UGGCUGGUGCUAUGGAUAAAU	CUGAAUUUGUCCAUAGCAUCAGCCAUCCUGCAAUUCAACUCUGUUGCCUUUUUGCACGAAGAUGGCUGGUGCUAUGGAUAAAUUCAA
5	miR9676	tae-miR9676	UGGAUGUCAUCGUGGCCGUACA	ACCGUGGAUGUCAUCGUGGCCGUACAUGAAUCGUCCCCCACAUCCAGCUCUGUUCAAUUUCAGGCAAAGUGGACGUUUCAUUGUACGGCCUGAUGACAUCCACGGC
5	miR9678	tae-miR9678-1	UCUGGCGAGGGACAUACACUGU	UCGUCGUAGGAUCAUCUGGCGAGGGACAUACACUGUAUAAGUGAAAAGCGGCGCGCCGUGCGGCGUGUACAGUUUAUGUCCCCGGCAGACGAUCUACGACGG
5		tae-miR9678-2	UCUGGCGAGGGACAUACACUGU	AGGAUCAUCUGGCGAGGGACAUACACUGUACAAGUAAAUCGCGGCGCGCCGUGCGGCCUGUACAGUUUAUGUCCCCGGCAGACGAUCUA
5		tae-miR9678-3	UCUGGCGAGGGACAUACACUGU	CGCCGUAGGAUCAUCUGGCGAGGGACAUACACUGUACAAGUGAAUCGCGGCGCGCCCUGCGGCCUGUACAGUUUAUGUCCCCGGCAGACGAUCUACGACGGCU
5		tae-miR9678-4	UCUGGCGAGGGACAUACACUGU	AGGAUCAUCUGGCGAGGGACAUACACUGUACAAGUGAAUCGCGGCGCGCCGUGCGGCGUGUACAGUUUAUGUCCCCGACAGACGAUCUA
5		tae-miR9678-5	UCUGGCGAGGGACAUACACUGU	AGGAUCAUCUGGCGAGGGACAUACACUGUACAAGUGAAUCGCGGCGCGCCGUGCGGCCUGUACAGUUUAUGUCCCCGGCAGACGAUCUA
5		tae-miR9678-6	UCUGGCGAGGGACAUACACUGU	AGGAUCAUCUGGCGAGGGACAUACACUGUACAAGUGAAUCGCGGCGCGCCGUGCGGCCUGUACAGUUUAUGUCCCCGGCAGACGAUCUA
5	miR9772	tae-miR9772a-1	UGAGAUGAGAUUACCCCAUA	AGCUGUUGAGAUGAGAUUACCCCAUACCCCGCGGAGAGCGUGAGCUCGACGCCGUACAUGCGUAUGGGGUAAUCUCAACUCAACAGCC
5		tae-miR9772a-2	UGAGAUGAGAUUACCCCAUA	AGCUGUUGAGAUGAGAUUACCCCAUACCCUGCAGAGAGCGUCAGCUCCGACGCCGUACACGCGUAUGGGUAAUCUCAACUCAACAGCC
5		tae-miR9772a-3	UGAGAUGAGAUUACCCCAUA	AGCUGUUGAGAUGAGAUUACCCCAUACCCUGCAGAGAGCGUCAGCUCGACGCCGUACACGCGUAUGGGGUAAUCUCAACUCAACAGCC
5		tae-miR9772a-4	UGAGAUGAGAUUACCCCAUA	GGUUGAGAUGAGAUUACCCCAUACCCUGCAGAGAGCGUCAGCUCGACACCGUACACGCGUAUGGGGUAAUCUCAACUCAACA
5		tae-miR9772b	CGUUGAGAUGAGAUUACCCCA	UGCUCUCGGUAGCAGCCGUUGAGAUGAGAUUACCCCAUACCCUGGAGCGUCAGCUCGAUGCCGUACACGCGUAUGGGGUAAUCUCACCUCAACAGCCGCUCCCUGUGAGCU
5	miR9776	tae-miR9776a-1	UGGACGAGGAUGUGCAGCUGC	UACGGUCCUGGUUAGAGUUUGGACGAGGAUGUGCAGCUGCGGUAGGACGUUCAGCUACGACCGGCAGCUGCACAUCCACUUCCAAGCGCUAGCUAGGAUCGUC
5		tae-miR9776a-2	UGGACGAGGAUGUGCAGCUGC	UACGAUCCUAGUUAGAGUUUGGACGAGGAUGUGCAGCUGCGGUAGGACGUUCAGCUACGACCGGCAGCUGCACAUCCACUUCCAAGCGCUAGCUAGGAUCGUC
5		tae-miR9776a-3	UGGACGAGGAUGUGCAGCUGC	CCCUAGUUAGAGUUUGGACGAGGAUGUGCAGCUGCGGUAGGACUCUCAGCUACGACCGGCAGCUGCACAUCCACGUCCAAGCGCUAGCUAGGA
5		tae-miR9776b	UGGACGAGGAUGUGCAACUGC	UACGGUCCUGGUUAGAGUUUGGACGAGGAUGUGCAGCUGCGGUAGGACGUUCAGCUACGACCGGCAGCUGCACAUCCACUUCCAAGCGCUAGCUAGGAUCGUC
5	miR9778	tae-miR9778a-1	UGCAUCAUCUCGAACUCGUCG	ACCUGCAUCAUCUCGAACUCGUCGGUGCGAUAGCGUGCAGCGUGACAUGGUGUUCAUCACCGGCGAGUUCCAGAUGAUGCAGGC
5		tae-miR9778a-2	UGCAUCAUCUCGAACUCGUCG	CCCUGCAUCAUCUCGAACUCGUCGGUGCGAUAGCGUGCAGCGUGACAUGCUGUUCAUCACCAACGAGUUCCAGACGAUGCAGGC
5		tae-miR9778a-3	UGCAUCAUCUCGAACUCGUCG	ACCUGCAUCAUCUCGAACUCGUCGGUGCGAUAGCAUACAGCGUGAUGUGGUGUUCAUCACCGGCGAGUUUCAGAUGAUGCAGGC
5		tae-miR9778b	UGCAUCAUCUGGAACUCGCCG	UGAAGGCCUGCAUCAUCUGGAACUCGCCGGUGAUGAACACCAUGUCACGCUGCACGCUAUCGCACCGACGAGUUCGAGAUGAUGCAGGUUUUCC
3	miR9863	tae-miR9863a-1	UGUUAUGAUCUGCUUCUCAUC	AAGUCUUUAGAUGGGAAGGCAGAUCAUAAUAGCUGAGCGAAAUGUAAGUGAUACCGUUGCUCAAUUGUUAUGAUCUGCUUCUCAUCUGAAGACUA
3		tae-miR9863a-2	UGUUAUGAUCUGCUUCUCAUC	AGUCUUUAGAUGAGAAGGUAGAUCAUAAUAGCUGAGCGAAAUGAAAGUGAUAUUGUUGCUUAAUUGUUAUGAUCUGCUUCUCAUCUGAAGACU
3		tae-miR9863a-3	UGUUAUGAUCUGCUUCUCAUC	AGUCUUUAGAUGAGAAGGUAGAUCAUAAUAGCUGAGCGAAAUGAAAGUGAUAUUGUUGCUCAAUUGUUAUGAUCUGCUUCUCAUCUGAAGACU
5		tae-miR9863b	UGAGAAGGUAGAUCAUAAUAGC	AAGUCUUUUGAUGAGAAGGUAGAUCAUAAUAGCUGAGCGAAAUGAAUGUGAUACAGUUGCUCAAUUGUUAUGAUCUGCUUCUCAUUUGAAGACUA

## Sheet: novel miRNAs
	renamed	mature sequence	precursor sequence
3	tae-novel-miR1	AAAAAAAGAUUGAGCCGAAU	GUAUCCACCGCAAGCCUUUCCAAUCUUUUUUAGAAAAAAAAAGAUUGAGCCGAAUAA
3	tae-novel-miR2-1	AAAAAAGAUUGAGCCGAAU	AUUAAACUCGGCUCAAUCUUUUUUUUUUUCUAAAAAAGAUUGAGCCGAAUAAAAA
3	tae-novel-miR2-2	AAAAAAGAUUGAGCCGAAU	AUUAAACUCGGCUCAAUCUUUUUUUUUUUCUAAAAAAGAUUGAGCCGAAUAAAAA
3	tae-novel-miR3-1	AAAAAAUCUGUAGGCACUAC	AUCGUUCCACAAUGUAGUGCCUAUAGAUUUUUCAAGAAGUCAAACUUUGCAAACUUUGACCAAGUUUGUAGAGAAAAAUAUUUAUAUCUACAAUAGCAAAAAUAUAUAAUGCGAAACUACAUCAUAUGAUGAAUCUAGUGAUAUAUGUUUCGCACUCUAGAUGUAAAUAUUUUUCUCCACAAACUUGGUCAAAUGUGAGGUUUGACUUUUCAAAAAAUCUGUAGGCACUACAUUAUGGAACGGA
3	tae-novel-miR3-2	AAAAAAUCUGUAGGCACUAC	GCUCCGUUCCAUAAUGUAGUGCCUAUAGAUUUUUUGAAAAGUCAAACCUCACAAACUUUGACCAAGUCUGUGGAGAAAAAUAUUUACAUCUAGAGUGUGAAACACUAGAUUCAUCAUCAGAUGUAGUUUCACACUAUAUAUUAUUGGUAUUGUAGAUAUAAAUAGUUUUCUCUACAAACUUGGUCAAAGUUUGCAAAGUUUGACUUUUCAAAAAAUCUGUAGGCACUACAUUAUGAAACGGAGG
3	tae-novel-miR3-3	AAAAAAUCUGUAGGCACUAC	AUUCCACAAUGUAGUGCCUAUAGAUUUUUUAAGAAGUUAAACUUUGCAAACUUUGACCAAGUUUGUAGAGAAAAAUAUUUAUAUCUACAAUAGCAAAAAUAUAUGAUGCGAAACUACAUCAUAUGAUGAAUCUAGUGAUAUAUGUUUUGCACUCUAGAUGUAAAUAUUUUUGUCCACAAACUUGGUCAAAGUUAGUGAGGUUUGACUUUUCAAAAAAUCUGUAGGCACUACAUUAUGGAAC
5	tae-novel-miR4-1	AAAAAGCCGUAGACUAGAACCCCU	CGAAAAAAGCCGUAGACUAGAACCCCUUAACCCUUAAACCCUCAAAAAUUUUUAAAGGUCCAACCCUCAAACCCUCUUCC
3	tae-novel-miR4-2	AAAAAGCCGUAGACUAGAACCCCU	UCGACUAAACAUCUUCCUCUUUUUACCAGGGUGGCUGUGACGAAGAGAUUGGCAUGUUCCUUUAUAGAGGGCACGUGGACAAGGAGACUAUUAGAGCCCUCAAACCCCUAAAAAUAACUGCUUUUUUUUACAGUUUUCAUCAAAAAAAAGCCGUAGACUAGAACCCCUUAACCCUCAAACCCUCA
3	tae-novel-miR5	AAAAGACCGGUCUGAUGGAAGAGA	AGUGGGCUGCAAUUUAAUUACAUCAGCCGGGUCUUAAACUCAACACAUCUUGGCUCCGAUAUCAUGUAAAAGUGCAUGCUCUAGCCAAUGCAACCAAAAGACCGGUCUGAUGGAAGAGACUAGCCGCACA
5	tae-novel-miR6	AAAAUAGAUGACCCAACUUUG	AUACUCCCUCCAUUCCAAAAUAGAUGACCCAACUUUGUAUUAACUUUGUCCUAAAGUUAGUACAAAGUUGAGUCAUCUAUUUUGGAAUGGAGGGAGUAG
5	tae-novel-miR7	AAAAUGAGCUUUGAGUAGAUGUGU	CCACAAAAUGAGCUUUGAGUAGAUGUGUAUAUUCCUCCAAAAUCAUAGGAAAUGAAUAGUAUUUCUACAAAAUUCUCAUACGUGU
3	tae-novel-miR8	AAACACUGGUUGCUCGUUUGGACC	UACGGAAUUGUGCCAAAAAGCACUAAUUUUUUUCAUAAUAUUUUUGCAUAAAACACUGGUUGCUCGUUUGGACCGUU
5	tae-novel-miR9	AAACUCUGAUAAGUGUCACACGUG	CACCUGUCUUAUCCCCAAAUAAUUAAAACUCUGAUAAGUGUCACACGUGUGGCACAAAGUAAUCCCGCCCUAACAUUUUUUAUGGCAAUUUUUAAUUACCUAGAGAUAAAAAAUUUAGUUGUAAAUCAUGACAAGUUUCAAUUUUUUUUAAAAUGUCAGAGUGAUGUUACUACAUGCCACACAUGUGACACUUAUCGUUUGAGAGUAAUUAAGGUGG
3	tae-novel-miR10	AAACUGUGGCUACCAAAUUUUGGC	UUUGGUUGGAGACUAGUGUGGCCAAGCCAAAGUGUGGCUAGCCACACAAGUGUGGCAAGCCACACAAGUAUGGCUGAGAAAUUAAACACCAAACUUUGGCAAAAAAAUUAUCUUUAUAACAAGUGGGCCAUAGAGGCAAUAAAGUAUGACAAAUCAAAGUGUGGCAAAAAUCAAAUACAUGCCAACUAAACUGUGGCUACCAAAUUUUGGCUUGGCAAACUGUGGCGGCGAACCAA
5	tae-novel-miR11	AAACUGUGGCUGCUAAAUUUUGGC	ACUAAACUGUGGCUGCUAAAUUUUGGCUCGUCAAACUGUGGCUGGGAACCAAACAGCCCCGUAAUCU
3	tae-novel-miR12-1	AAACUUAGAUCUCGGAAAGCG	AUUCCACAAUGUAGUGCGCCCGUGCUUCGCGAGAUCUAAGUUAAAUUUAUGGUCAAACUUAGAUCUCGGAAAGCGCGGGCACACUACGUUGUGGAAA
3	tae-novel-miR12-2	AAACUUAGAUCUCGGAAAGCG	AUUCCACAAUGUAGUGCGCCCGUGCUUCGCGAGAUCUAAGUUAAAUUUAUGGUCAAACUUAGAUCUCGGAAAGCGCGGGCACACUACGUUGUGGAAA
5	tae-novel-miR13-1	AAAGAAAUGGAUGUAUCUAGACGU	UCAAAGAAAUGGAUGUAUCUAGACGUAUUUUAGUUUUAGAUACAUUCAUUUUUAUGC
5	tae-novel-miR13-2	AAAGAAAUGGAUGUAUCUAGACGU	CCUCCGUUCGGAAUUACUCGUCAAAGAAAUGGAUGUAUCUAGACGUAUUUUAGUUGUAGAUAUAUCCAUUUUUGUGACAAGUAAUUCUGAACGAAGG
5	tae-novel-miR13-3	AAAGAAAUGGAUGUAUCUAGACGU	CCCAUCCAGAAUUACUUGUCAAAGAAAUGGAUGUAUCUAGACGUAUUUUAGUUCUAGAUACAUCCAUUUUUUUCAUUUCUGCAACAAGUAAUUUAGGACGGAUGGA
3	tae-novel-miR14	AAAGACCGAUCUGAUGGAAGAGAU	GAGUGGGCUGCAAUUUAAUUGCGCCGGCCGGUCUUGAACUCAAGACAUCUUGGUUCUGAUAUCAUAUAGAAGUGCAUGCUUUAGCCAAUGCAACCAAAAGACCGAUCUGAUGGAAGAGAUUAGGCAGCACAUUA
5	tae-novel-miR15	AAAGACCGAUCUGAUGGAAGAGGC	ACCAAAAGACCGAUCUGAUGGAAGAGGCUAGGCAGUACAUUUAUACAUCAACACUUUCAAAUGGCCGUAACUACUCGCCCGUAACCUGGAAAAAAAUUUCAAGCCGCCACAAAGCCCUCAUCCUCCUGUUACGUCCAUUGGC
3	tae-novel-miR16	AAAGACUCCCCUCUACAUCUCUGU	CCCUAGAUAUAUAAAGAGGAGAGCACCCUGUGUAUGUACAGUUGAUGAUGAUUAAUAAAGAAAGACUCCCCUCUACAUCUCUGUGU
5	tae-novel-miR17	AAAGAGUUGGAUGAUUUGCCCUGU	GAUUGGGUGAUUUGUCCCACUUUAUAAAGAGUUGGAUGAUUUGCCCUGUGAUUGUCUUAAUAACAGUGGCCCCGGGUCCCAUCCGGUAGCCUCUCAAUGGGGCAAAUGAUCUUAUGGAGAAGUAAAGUGGGGCAAAAGAUCCAAUUU
3	tae-novel-miR18	AAAGAUCGGUUUGUUUUACUAAGC	UGUACAAUGCAAGGUGCAUGGGGUUGGUGCUUAGAGAAAUAAAUACAAUUUUUCUCUAAUCAUCGGUGCUUAUUUGUAGAGGGUAGACGUUUAAUUAAGCGUAUGUCCUAUAAAAAUAAGUAUCGAUACUUAAAAAAAACUCGGUUUAUUUUAUUUUUUGAAAGAUCGGUUUGUUUUACUAAGCAUCUUUGUAAACAUCUUCCAUUAUAC
3	tae-novel-miR19	AAAGCGUAUUGUGACGGUGAACCU	AUUAGUACCACCUCGCUUAUAUAUUUUAUAAAUGGUGAAAGCGUAAAUUUACAUAAAGAAAGCGUAUUGUGACGGUGAACCUGAC
5	tae-novel-miR20-1	AAAGGAAUGGAUGUAUCUAGACGU	UCAAAGGAAUGGAUGUAUCUAGACGUAUUUUAGUUUUAGAUACAUCCAUUUUUAUGC
5	tae-novel-miR20-2	AAAGGAAUGGAUGUAUCUAGACGU	UCAAAGGAAUGGAUGUAUCUAGACGUAUUUUAGUUUUAGAUACAUCCAUUUUUAUGC
5	tae-novel-miR20-3	AAAGGAAUGGAUGUAUCUAGACGU	UCAAAGGAAUGGAUGUAUCUAGACGUAUUUUAGUUUUAGAUACAUCCAUUUUUAUGC
5	tae-novel-miR20-4	AAAGGAAUGGAUGUAUCUAGACGU	UCAAAGGAAUGGAUGUAUCUAGACGUAUCUUAGUUUUAGAUACAUACAUUUCUAUGC
3	tae-novel-miR21	AAAGUCUGGUUUAUUUCUCUAAGU	AGGGGUGCUUAGAAAAAUAAACCGAGAUUUUCUGAAGCACCGGUGCCUAUUUCUACAGGAGAGACGCUUAGUUAAGCGUCUACCCUGUACAAAUAAGCACCGAUGCUUAAGGAAAGUCUGGUUUAUUUCUCUAAGUACCUCC
3	tae-novel-miR22	AAAGUUGAAGCACGAGGAUAGAGG	CCAUUCCAAAAUAUAGUGCGCCCACGCUUCCCGAGGUCCAACUUUGACCAUAAAUUUAACCAACGAGACCAACUGCGGCGGGAGAAAAAAGUAUAUAAUUGAAAACUUCUUUUGAAUACGAAUUCACUGAUAUAAUUUUUGCUCCCGCCGCAAUCGGUCCUGGUAGUUAAAUUUGCGGUCAAAGUUGAAGCACGAGGAUAGAGGAAGCACUACAUUGUGGAAUG
3	tae-novel-miR23-1	AAAGUUGAAGCACGGAAACCGAGG	UUACUCCCUCCGUUCCAAAAUAUAGCGCGCCCACGCUUUUCGAGGUUCAACUUUGACCAUAAAUUUAACCCACGAGACCGACUGCGGCGGGAUCAGAAAUUAUAUAAUUAAAAACUUUUUUUGAAUACGAAUUCAUUGGUAUAAUUUUUUCGCCCGCCGCAGUCGGUCUUGUUGAUUAAAUUAAUGGUCAAAGUUGAAGCACGGAAACCGAGGACGCGCUAUAUUUUGGAACGGAGGGAGUAG
3	tae-novel-miR23-2	AAAGUUGAAGCACGGAAACCGAGG	GUUCCAAAAUAUAGCGCGCCCACGCUUUUCGAGGUUCAACUUUGACCAUAAAUUUAACCCACGAGACCGACUGCGGCGGGAUCAGAAAUUAUAUAAUUAAAAACUUUUUUUGAAUACGAAUUCAUUGGUAUAAUUUUUUCGCCCGCCGCAGUCGGUCUUGUUGAUUAAAUUAAUGGUCAAAGUUGAAGCACGGAAACCGAGGACGCGCUAUAUUUUGGAACG
3	tae-novel-miR23-3	AAAGUUGAAGCACGGAAACCGAGG	UCCCUCCGUUCCAAAAUAUAGCGCGCCCACGCUUUUCGAGGUUCAACUUUGACCAUAAAUUUAACCCACGAGACCGACUGCGGUGGGAUCAAAAAUUAUAUAAUUAAAAACUUUUUUUGAAUACGAAUUCAUUGGUAUAAUUUUUUCGCCCGCCGCAGUCGGUCUUGUUGAUUAAAUUAAUGGUCAAAGUUGAAGCACGGAAACCGAGGACACGCUAUAUUUUGGAACGGAGGG
3	tae-novel-miR23-4	AAAGUUGAAGCACGGAAACCGAGG	CAUACUCCCUCCGUUCCAAAAUAUAGCGCGCCCACGCUUUUCGAGGUUCAACUUUGACCAUAAAUUUAACCCACGAGACCGACUGCGGCGGGAUCAAAAAUUAUAUAAUUAAAAACUUUUUUUGAAUACGAAUUCAUUGGUAUAAUUUUUUCGCCCGUCGCAGUCGGUCUUGUUGAUUAAAUUAAUGGUCAAAGUUGAAGCACGGAAACCGAGGACGCGCUAUAUUUUGGAACGGAGGGAGUAU
3	tae-novel-miR23-5	AAAGUUGAAGCACGGAAACCGAGG	UCCGUUCCAAAAUAUAGCGCGCCCACGCUUUUCGAGGUUCAACUUUGACCAUAAAUUUAACCCACGAGACCGACUGCGGCGGGAUCAAAAAUUAUAUAAUUAAAAACUUUUUUUGAAUACGAAUUCAUUGGUAUAAUUUUUUCGCCCGUCGCAGUCGGUCUUGUUGAUUAAAUUAAUGGUCAAAGUUGAAGCACGGAAACCGAGGACGCGCUAUAUUUUGGAACGGAG
3	tae-novel-miR23-6	AAAGUUGAAGCACGGAAACCGAGG	UCCCUCCGUUCCAAAAUAUAGCGCGUCCACGUUUUUCGAGGUUCAACUUUGACCAUAAAUUUAACCCACGAGACCGACUGCGGCGGGAUCAAAAAUUAUAUAAUUAAAAACUUUUUUUGAAUACGAAUUCAUUGGUAUAAUUUUUUCGCCCGCCGCAGUCGGUCUUGUUGAUUAAAUUAAUGGUCAAAGUUGAAGCACGGAAACCGAGGACGCACUAUAUUUUGGAACGGAGGG
3	tae-novel-miR23-7	AAAGUUGAAGCACGGAAACCGAGG	UACUCCCUCCGUUCCAAAAUAUAGCGCGCUCACGUUUUUCGAGGUUCAACUUUGACCAUAAAUUUAACCCACGAGACCGACUGCGGCGGGAUCAAAAAUUAUAUAAUUUAAAACUUUUUUUGAAUACGAAUUCAUUGGUAUAAUUUUUUCGCCCGCCGCAGUCGGUCUUGUUGAUUAAAUUAAUGGUCAAAGUUGAAGCACGGAAACCGAGGACGCGCUAUAUUUUGGAACGGAGAGAGUG
3	tae-novel-miR23-8	AAAGUUGAAGCACGGAAACCGAGG	CUCCCUCCGUUCCAAAAUAUAGCGCGCUCACGCUUUUCGAGGUUCAACUUUGACCAUAAAUUUAACCCACGAGACCGACUGCGGCGGGAUCAAAAAUUAUAUAAUUAAAAACUUUUUUUGAAUACGAAUUCAUUGGUAUAAUUUUUUCGCCCGCCGCAGUCGGUCUUGUUGAUUAAAUUAAUGGUCAAAGUUGAAGCACGGAAACCGAGGACGCGCUAUAUUUUGGAACGGAGGGA
3	tae-novel-miR23-9	AAAGUUGAAGCACGGAAACCGAGG	GUUCCAAAAUAUAGCGCGCUCACGCUUUUCGAGGUUCAACUUUGACCAUAAAUUUAACCCACGAGACCGACUGCGGCGGGAUCAAAAAUUAUAUAAUUAAAAACUUUUUUUGAAUACGAAUUCAUUGGUAUAAUUUUUUCGCCCGCCGCAGUCGGUCUUGUUGAUUAAAUUAAUGGUCAAAGUUGAAGCACGGAAACCGAGGACGCGCUAUAUUUUGGAACG
3	tae-novel-miR23-10	AAAGUUGAAGCACGGAAACCGAGG	AUACUCCCUCCGUUCCAAAAUAUAGCGCGCCCACGCUUUUCGAGGUUCAACUUUGACCAUAAAUUUAACCCACGAGACCGACUGCGGCGGGAUCAAAAAUUAUAUAAUUAAAAACUUUUUUUGAAUAUGAAUUCAUUGGUAUAAUUUUUUCGCCCGCCGCAGUCGGUCUUGUUGAUUAAAUUAAUGGUCAAAGUUGAAGCACGGAAACCGAGGACGCGCUAUAUUUUGGAACGGAGGGAGUAA
3	tae-novel-miR23-11	AAAGUUGAAGCACGGAAACCGAGG	UCCGUUCCAAAAUAUAGCGCGCCCACGCUUUUCGAGGUUCAACUUUGACCAUAAAUUUAACCCACGAGACCGACUGCGGCGGGAUCAAAAAUUAUAUAAUUAAAAACUUUUUUUGAAUAUGAAUUCAUUGGUAUAAUUUUUUCGCCCGCCGCAGUCGGUCUUGUUGAUUAAAUUAAUGGUCAAAGUUGAAGCACGGAAACCGAGGACGCGCUAUAUUUUGGAACGGA
3	tae-novel-miR23-12	AAAGUUGAAGCACGGAAACCGAGG	CUACUCCCUCCGUUCCAAAAUAUAGCGCGCCCACGCUUUUCGAGGUUCAACUUUGAUCAUAAAUUUAACCCACGAGACCGACUGCGGCGGGAUCAAAAAUUAUAUAAUUAAAAACUUUUUUUGAAUACGAAUUCAUUGGUAUAAUUUUUUCGCCCGCCGCAGUCGGUCUUGUUGAUUAAAUUAAUGGUCAAAGUUGAAGCACGGAAACCGAGGACGCGCUAUAUUUUGGAACGGAGGGAGUAU
3	tae-novel-miR24-1	AAAGUUGAAGCACGUAGAUAGAGG	UCCCUCCAUUCCAAAAUAUAGUGCGCCCGUGCUUCCCGAGGUUCAACUUUGACCGUAAAUUUAACCAACAAGACCAACUGCGGCGGAAGAAAAAAUUAUAUAAUUGAAAACUUCUUUCGAAUACGAAUUCACUGAUAUAAUUUUUGCUCCCGCCGCAAUCGGUCUUGGUAGUUAAAUUUACGGUCAAAGUUGAAGCACGUAGAUAGAGGAAGCACUACAUUGUGGAAUGGAGGG
3	tae-novel-miR24-2	AAAGUUGAAGCACGUAGAUAGAGG	CUUCCAAAAUAUAGUGCGCCCGUGCUUCCCGAGGUUCAACUUUGACCGUAAAUUUAACCAACAAGACCAACUGCGGCGGAAGAAAAAAUUAUAUAAUUGAAAACUUCUUUCGAAUACGAAUUCACUGAUAUAAUUUUUGCUCCCGCCGCAAUCGGUCUUGGUAGUUAAAUUUACGGUCAAAGUUGAAGCACGUAGAUAGAGGAAGCACUACAUUGUGGAAU
3	tae-novel-miR25	AAAGUUGGACCUCGGGAAGCGCGG	UCCCUCCAUUCCACAAUGUAGUGCUUCCUCUAUCCACGUGCUUCAACUUUGACCGUAAAUUUAACUACCAAGACCGAUUGCGGCGGGAGCAAAAAUUAUAUCAGCGAAUUCGUAUUUGAAAAAAGUUUUCAAUUAUAUAAUUUUUUCUCCCGCCGCAGUUGGUCUCGUUGGUUAAAUUUAUGGUCAAAGUUGGACCUCGGGAAGCGCGGGCGCACUAUAUUAUGGAAUGGAGGG
3	tae-novel-miR26-1	AAAGUUGGACCUCGGGAAGCGUGG	UCCCUCCAUUCCACAAUGUAGUGCUUCCUCUAUCCUCGUGCUUCAACUUUGACCGCAAAUUUAACUACCAAGACCGAUUGCGGCGGGAGCAAAAAUUAUAUCAGUGAAUUCGUAUUCAAAAGAAGUUUUCAAUUAUAUAUUUUUUUCUCCCGCCGCAGUUGGUCUUGUUGGUUAAAUUUAUGGUCAAAGUUGGACCUCGGGAAGCGUGGGCGCACUAUAUUUUGGAAUGGAGGG
3	tae-novel-miR26-2	AAAGUUGGACCUCGGGAAGCGUGG	UCCCUCCAUUCCACAAUGUAGUGCUUCCUCUAUCCUCGUGCUUCAACUUUGACCGCAAAUUUAACUACCAAGACCGAUUGCGGCGGAAGCAAAAAUUAUAUCAGUGAAUUCGUAUUCAAAAGAAGUUUUCAAUUAUAUAUUUUUUUCUCCCGCCGCAGUUGGUCUUGUUGGUUAAAUUUAUGGUCAAAGUUGGACCUCGGGAAGCGUGGGCGCACUAUAUUUUGAAAUGGAGGG
3	tae-novel-miR26-3	AAAGUUGGACCUCGGGAAGCGUGG	UCCCUUCGUUCCAAAAUAUAGUGCUUCCUCUAUCCACGUGCUUCAACUUUGACUAUAAAUUUAACCAACGAAACCGAUUGCGGCGGGAGCAAAAGUUAUAACAGCGAAUUCGUAUUCAAAAGAACUUUUCAAUUAUAUAAUUUUUAAUUUUUUUUCUCCCGCCGCAGUCGGUCUUGUUGGUUAAAUUUAUGGUCAAAGUUGGACCUCGGGAAGCGUGGGCACACUAUAUUUUGGAAUGGAGGG
3	tae-novel-miR26-4	AAAGUUGGACCUCGGGAAGCGUGG	CCCUCCAUUCCACAAUGUAGUGCUUCCUCUAUCCUCGUGCUUCAACUUUGACCGCAAAUUUAACUACCAGGACCGAUUGCGGCGGGAGCAAAAAUUAUAUCAGUGAAUUCGUAUUCAAAAGAAGUUUUCAAUUAUAUACUUUUUUCUCCCGCCGCAGUUGGUCUCGUUGGUUAAAUUUAUGGUCAAAGUUGGACCUCGGGAAGCGUGGGCGCACUAUAUUUUGGAAUGGAGG
3	tae-novel-miR26-5	AAAGUUGGACCUCGGGAAGCGUGG	UCCCUCCAUUUCAUAAUGUAGUGCUUUUUUAUCCCCGUGCUUCAACUUUGACCGUAAAUUUAAUUAUCAAGACCGAUUGCGGCGGAAGCAAAAAUUAUAUCAGUGAAUUUGUAUUCGAAAGAAGUUUUCAAUUAUAUAAUUUUUUCUCCCGCAGCAGUUCGUCUCGUUGGUUAAAUUUAUGGUCAAAGUUGGACCUCGGGAAGCGUGGACGCACUAUAUUUUGGAAUGGAGGG
5	tae-novel-miR27	AAAUAGAUGACCCAACUUUGU	UACUCCCUCCGUUCCAAAAUAGAUGACCCAACUUUGUACUCCCUCCGUUCGGAAUUACUUGUCAUCAAAAUGGAUGUAUCUAGAACUAAAAUACAUCUAGAUACACUCAUUUCAAUGACAAGUAUUUCCGAACGGAGGGAGUACAAAGUUGGGUCAUCUAUUUUAGAACGGAGGGAGUA
3	tae-novel-miR28-1	AAAUAUGAUCUUUGCCGUCUGUAA	AUCUUUGCCAUCUGCAUUUUUUUGUUACAGACGACAAAGAACAUGUUUUGCCAUCUAUAAUAUAAAACAUAGACGGCAAACAUAUUACAGACAACAAAAUAUGAUCUUUGCCGUCUGUAAUAGAAAACACAGACGGCAAAGAA
3	tae-novel-miR28-2	AAAUAUGAUCUUUGCCGUCUGUAA	AUCUUUGCCAUCUGCAUUUUUUUGUUACAGACGACAAAGAACAUGUUUUGCCAUCUAUAAUAUAAAACAUAGACGGCAAACAUAUUACAGACAACAAAAUAUGAUCUUUGCCGUCUGUAAUAGAAAACACAGACGGCAAAGAA
3	tae-novel-miR29-1	AAAUCGAUGAUCUAGAACUACGCG	UAAUAAGUCAUUCGCAUAGUUCUAGGUCAUCGAUUUGAGGAAUUGAAUAUAUGUUGUAUGUCAUGAAAAGUAUAUCACUAGAUUUCUACACGGGCGUAGUUUCUAAAUAUAUAUUUUUUGUUACAUAUAACACAUAUUUAAUUUCUCAAAUCGAUGAUCUAGAACUACGCGACUGACUUAUUC
3	tae-novel-miR29-2	AAAUCGAUGAUCUAGAACUACGCG	UACCUCCGACUCGGUGAAUAAGUCAUUCGCGUAAUUUUAGGUCGGCGACUUAACCAUCUAAAUAUGUAUUAUAUGUGACAAAAAAUAUAUAUUUAAAAACUACAUCCAUGUAGAAAUCCAGUGAUAUACUUUUUAUAACAUAUAACACAUAUUUAAUUCCUCAAAUCGAUGAUCUAGAACUACGCGAAUGAUUUAUUCACCUAGACGGAGGU
5	tae-novel-miR30	AAAUGAGUGGUGACGAAGGCGUGU	GUCAUCUAUUCAUACAUGGCAAAAUGAGUGGUGACGAAGGCGUGUGGGCGAUGUGCAAACGCCCACAUGUGUGGGCGUUAACAUUUCCGUAAAAUAUUGAGUGGAAAGGCUGUGGGACUAUGGAUGUGAGUAUCACUA
5	tae-novel-miR31	AAAUGGACUACAGCAUACGGAUGU	GCAAAUGGACUACAGCAUACGGAUGUAUAUAGAUAUAUUUUAGAGUGUAGAUUCACUCAUUUUGCUCCGUAUGUACUCAUUUGUUGAAAUCUCUAAAAAGACAAAUAGGGUCUUUCUAGAGAUUUCAACAAAUGACUACAUACGGAGCAAAAUAAAUGAAUCUACAUUCUAAUAUGUCUAUAUACAUCCAUAUGUGAUAGUCCAUUUGA
5	tae-novel-miR32-1	AAAUGGAUGUAUCUAGACGUG	UAAUUGACGUUUAAAUGGAUGUAUCUAGACGUGAGGAAGUAGUGUUUGAGUAUGAAAUUUCUCGGUUU
5	tae-novel-miR32-2	AAAUGGAUGUAUCUAGACGUG	UGUCGCUGAAAUGGAUGUAUCUAGACGUGUUUUAGUGUUAGAUACAUCCGUUUGAGCGACG
5	tae-novel-miR32-3	AAAUGGAUGUAUCUAGACGUG	CCUCCGCCCGGAAUUACUUGUCGCAAAAAUGGAUGUAUCUAGACGUGUUUUAAGUUCUAGAUACAUCCAUUUCUAUCCAUUUCUGCGACAAGUAAUUCGGGAUGGAGGG
5	tae-novel-miR32-4	AAAUGGAUGUAUCUAGACGUG	UCUAGUCUUCUAAAUGGAUGUAUCUAGACGUGUUUUAAGUUCUAGUCUUCUGGAUACAUCCAUUUCUGCGACAAGU
5	tae-novel-miR32-5	AAAUGGAUGUAUCUAGACGUG	UCCGGAAAUACUUGUCAGAGAAAUGGAUGUAUCUAGACGUGUUUUAGUUCUAGAUACAUCCAUUUUUAACCAUUUCUCCGAC
3	tae-novel-miR33-1	AAAUUGGUUCAUCUAUUUUGG	CUACUCCCUCCGUUCCAAAAUAGAUGAACCAACUUUGUACUAGAGUUAGUACAAAAUUGGUUCAUCUAUUUUGGAACGGAGGGAGUAA
3	tae-novel-miR33-2	AAAUUGGUUCAUCUAUUUUGG	UUACUCCCUCCGUUCCAAAAUAGAUGAACCAACUUUGUACUAGAGUUAGUACAAAAUUGGUUCAUCUAUUUUGGAACGGAGGGAGUAU
3	tae-novel-miR33-3	AAAUUGGUUCAUCUAUUUUGG	UUACUCCCUCCGUACCAAAAUAGAUGACUCAGCUUUGUACAAACUUUAGUACAAAGUUAGUACAAAAUUGGUUCAUCUAUUUUGGAACGGAGGGAGUAG
3	tae-novel-miR33-4	AAAUUGGUUCAUCUAUUUUGG	GUACUCCCUCCGUUCCAAAAUAGAUGAACCAACUUUGUACUAGAGUUAGUACAAAAUUGGUUCAUCUAUUUUGGAAUGGAGGGAGUAG
3	tae-novel-miR33-5	AAAUUGGUUCAUCUAUUUUGG	GCUACUCCCUCCGUUCCAAAAUAGAUGAACCAACUUUAUACUAGAGUUAGUACAAAAUUGGUUCAUCUAUUUUGGAAUGGAGGGAGUAGU
3	tae-novel-miR33-6	AAAUUGGUUCAUCUAUUUUGG	CUACUCCCUCCGUUCUAAAAUAGAUGACCCAACUUUAUACUAACUUCAGUACAAAAUUGGUUCAUCUAUUUUGGAACGAAGGGAGUAC
3	tae-novel-miR33-7	AAAUUGGUUCAUCUAUUUUGG	ACUCCCUCCGUUCCAAAAUAGAUGAACCAACUUUGUACUAGAGUUAGUACAAAAUUGGUUCAUCUAUUUUGGAACGGAGGGAGU
5	tae-novel-miR34-1	AACAUCCGUGGAGCUCUCACU	AGCCAGUAAUAACAUCCGUGGAGCUCUCACUAAAAAAAACAAAAUCAAUGCUCAAAAAGUGCACACAACUUUGAACAUUGAUUUUGUUUUUUUCAGUGAGAGCUCCUUGGAUGUUAUUUUUGGCA
5	tae-novel-miR34-2	AACAUCCGUGGAGCUCUCACU	AGCCAGAAAUAACAUCCGUGGAGCUCUCACUAAAAAAAACAAAGUCAAUGCUCAAAAAGUGCACAAAACUUUGAACUUUGAACAUUGAUUUUGUUUUUUUCAGUGAGAGCUCCUUGGAUGUUAUUUUUGGCA
5	tae-novel-miR35	AACCUUGCAAACUUUGAUC	UGCAUAUAGUUUUUCUGAAAAGUUAAACCUUGCAAACUUUGAUCAAGUUUGUGGAGAAACACAUUAACAUCUAAAAUGCCAAACAUAUAUCAUUAGAUUCAUCAUAAGAUGUAGUUUCAUAUUUUAUAUAUUUGGUAUUGUAUAUAUAUAGUUUUCUCUAUAAACUUGAUCAAAAUUUGUAAAGUUUGACUUUUCAAAAAAAUCAUAUGCAC
5	tae-novel-miR36	AACGAAACCGACUCUGGCGGG	AUUUAACCAACGAAACCGACUCUGGCGGGAGCAAAAAUUAUACCACUGAUUUCGUAUUUCGAUAUGAAUUCAGUGGUAUAAUAUUUGCUCCCACCACAGUCGGUCUCGUUGGUUAAAU
3	tae-novel-miR37	AACGGAUUAACGAGUUGGUGA	GUGUGUGCUAAUUUUUUGCCAGUUAAGCUCCUUACAAUCCGGCCCCACUUACCAAUCAGUGCUUUUUUGCAACGACUUAGCAAAUUUUCCGGUGUUUUCUGCAACGGAUUAACGAGUUGGUGAUUUCCUGCAAACCUUGCCGCAA
5	tae-novel-miR38	AACUUUGGUCAGACGUGUAGCGCC	UGCAACUUUGGUCAGACGUGUAGCGCCUGUCGGUUAGGCGCUGCACAGUGUAGUGUGGCGCCUAGUUGUCGGACGCUACACAAAAGAAUCAGUCGGGUG
5	tae-novel-miR39	AAGAAAGUGGAUGUAUCUAGACGU	UGUAAGAAAGUGGAUGUAUCUAGACGUAUUUUAGUUCUAGAUACAUCUUUUUUUUAU
3	tae-novel-miR40	AAGAAAUCCGGAUCAUUAGGCAUG	AGGCCGCAAUGUGAUAUGAGGUGUUACAGGCUAGAUCGGUGUGACUUGGAAUCGGGGUCCUGACACAUAGGGCAUAUUUAGAACAAAAUUAGCUGUUAUUUAGUAGAUUGAGAAUUGAAUAAUGAUAAUAUAAGAAAUCCGGAUCAUUAGGCAUGACACAUAUUCACAUGGCUC
3	tae-novel-miR41-1	AAGACAAGAAUUUUGAGACGGAGA	CUACUCUCUCCGUCCCAGAAUUCUUGUCUUAGAUUUGUCUAAAUACGAAUGUAGCAAGUCACGUUUUAGUAUUAGAUAAAAAAAAGAUACAUCUGUAUCUAGACAAUUUAAGACAAGAAUUUUGAGACGGAGAGAGUAC
3	tae-novel-miR41-2	AAGACAAGAAUUUUGAGACGGAGA	CCUCUGUCCCAAAAUUCUUGUCUUACAUUUGUUUAGAUACGGAUGUAUCUAACACUAAAAUGUAACUAGAUAUAUCCGUAUUUAGACAAAUUUAAGACAAGAAUUUUGAGACGGAGA
3	tae-novel-miR41-3	AAGACAAGAAUUUUGAGACGGAGA	CUACUCUCUCCGUCCCAAAAUUCUUGUCUUAAAUUUAUCUAAUACGGAUGUAUCAAGUCACAUUUUAGUAUUAGAUACAUCCAUAUCUAGACGAAUUUAAGACAAGAAUUUUGAGACGGAGAGAGUAU
3	tae-novel-miR41-4	AAGACAAGAAUUUUGAGACGGAGA	CCUCUGUCCCAAAUUUCUUGUCUUAGAUUUGUCUAGAUACGGAUGUAUCUAAUACUAAAAUGUGACUUGAUACAUCCGUAUCUAGACAAAUCUAAGACAAGAAUUUUGAGACGGAGA
3	tae-novel-miR41-5	AAGACAAGAAUUUUGAGACGGAGA	CCUCCGUCCCAAAAUUCUUGUCUUAGAUUUGUCUAAAUACGGAUGUAUCAAGUCACAUUUUAGUAUUAGAUACAUCCGUAUCUAGACAAAUCUAAGACAAGAAUUUUGAGACGGAGA
3	tae-novel-miR41-6	AAGACAAGAAUUUUGAGACGGAGA	CCUCCGUCUCAAAAUUCUUGUCUUAGAAUUGUCUAGAUACGGAUGUAUCUAAUACUAAAACGUGACUUGAUACAUCCGUAUUUAGACAAAUUUAAGACAAGAAUUUUGAGACGGAGA
3	tae-novel-miR41-7	AAGACAAGAAUUUUGAGACGGAGA	AGUACUCCCUCCGUCCCAAAUUUUUUGUUUUAGAUUCGUCUAGAUACUGAUGUAUCUAAUACUAAAACAUGAUUUGAUACAUCCGUAUUUAAACAAAUCCAAGACAAGAAUUUUGAGACGGAGAGAGUAUC
3	tae-novel-miR41-8	AAGACAAGAAUUUUGAGACGGAGA	GUACUCCCUUCGUUCCAAAAUUCUUGUCUUAAAUUUGUCUAAAUACGGAUGUAUCAAGUCACAUUUUAGUAUUAGAUACAUCUGUAUCUAGACAAAUCUAAGACAAGAAUUUUGAGACGGAGAGAGUAU
3	tae-novel-miR42-1	AAGACAGGAAUUUUGAGACGG	CCCGUCCUAAAAUUCUUGUCUUAGAUUUGUCUACAUACGGAUGUAUCUAUUCACAUUUAGAUAAAUCUAAGACAGGAAUUUUGAGACGGA
3	tae-novel-miR42-2	AAGACAGGAAUUUUGAGACGG	AUCCGUUCCAAAAUUCUUGUCUUAGAUUUGUCUAGAUACGGGUAUCUAGACUCGUAUCUAGACAAAUCUAAGACAGGAAUUUUGAGACGGAG
3	tae-novel-miR42-3	AAGACAGGAAUUUUGAGACGG	UUACUCCCUCCGUCCCAAAAUUCUUGUCUUAGAUUUGUCUAAAUACGGAUGUAUCAAGUCACGUUUUAAUAUUAAAUACAUCCAUAUCUAGACAAAUUUAAGACAGGAAUUUUGAGACGGAGGGAGUAC
3	tae-novel-miR42-4	AAGACAGGAAUUUUGAGACGG	UCCUCCGUCCAAAAAUUCUUGUCUUAAAUUUGUCUAAAUACGAAUGUAUGAAGUCAUGUUUUAGUAUUAGGUACAUCCAUAUCUAGACAAAUCCAAGACAGGAAUUUUGAGACGGAGGG
3	tae-novel-miR43-1	AAGACAGUGAACGACGAUCCAGGC	UGGGCAAACUCUCCAACGCCCACACACCAGCCCUGUCCUACGUGGCACAUCAAAUCCACAUUUUUGUGUCAAGAUUCAUGUAAAAGACAGUGAACGACGAUCCAGGCGUGUGGGUGAGUUGGGG
3	tae-novel-miR43-2	AAGACAGUGAACGACGAUCCAGGC	GCACACCAAAUUCACCUUUUCAUGUCAAGAUUCGUGCAAAAGACAGUGAACGACGAUCCAGGCGUGU
3	tae-novel-miR44	AAGACAGUGAACGAUGAUCCAGGC	GCACACCAAAUUCACCUUUUCAUGUCAAGAUUCGUGCAAAAGACAGUGAACGAUGAUCCAGGCGUGU
5	tae-novel-miR45-1	AAGAUCGAGCUCUAGAACAUGACU	AGCUCAAACUGAGUGAAGCUCAAGAUCGAGCUCUAGAACAUGACUCGCUCUUAGCUUGUAAUGAUCCCGAGUCGAUCUCGAGCUAGUUUCGAGCA
5	tae-novel-miR45-2	AAGAUCGAGCUCUAGAACAUGACU	GAGCUCAAACUAAGUGAAGCUCAAGAUCGAGCUCUAGAACAUGACUCGUGCUCAGCUUGUAAUGAUCUCGAGUCGAUCUCGAGCUAGUUUCGAGCUA
5	tae-novel-miR45-3	AAGAUCGAGCUCUAGAACAUGACU	GAGCUCAAACUGAGUGAAGCUCAAGAUCGAGCUCUAGAACAUGACUCGUGCUCAGUUUGUCACGAUCUCGAGUCGAUCUCGAGCUAGUUUCGAGCUA
	tae-novel-miR46	AAGCGUCUAUCCUGUAGAAAUAGG	AAGCGUCUAUCCUGUAGAAAUAGGCACCGGUGCUUAAGAGAAGCCUGUUUUAUUUUUCUAAGCAUCUCGCUAAGCAUCAAGCGUCUAUCCUGUAGAAAUAGGCACCG
3	tae-novel-miR47	AAGGCCUGAAGCUAAGCAACGUGC	GGAGAGGCGCAAUGCUCACCUACACGUUGCUUAGCUUCAGGCCUUGAAAUGGUGUAGACUGCACGGAGCUAUGUGUAGUUUCUCAAGGCCUGAAGCUAAGCAACGUGCAGGUGAGCAUUGCGCCUCUCU
3	tae-novel-miR48-1	AAGGUGAGCUUGUGGGAAUCC	AGAUUCCCACAAGCUCUCCUUUGUUUUUUAGUGAUUAAUGCCCUAUUAAUCACUAAAAAAACAAAGGUGAGCUUGUGGGAAUCC
3	tae-novel-miR48-2	AAGGUGAGCUUGUGGGAAUCC	AGAUUCCCACAAGCUCUCCUUUGUUUUUUAGUGAUUAAUGCCCUAUUAAUCACUAAAAAAACAAAGGUGAGCUUGUGGGAAUCC
3	tae-novel-miR48-3	AAGGUGAGCUUGUGGGAAUCC	AGAUUCCCACAAGCUCUCCUUUGUUUUUUAGUGAUUAAUGCCCUAUUAAUCACUAAAAAAACAAAGGUGAGCUUGUGGGAAUCC
3	tae-novel-miR49	AAGUCCUCGUGUUGCAUUCCU	UGGGCGAGAGUAGUACAAGGAUGGGUGACCUCCCGGGAAGUCCUCGUGUUGCAUUCCUUU
3	tae-novel-miR50	AAGUCUAGAUUUGAUCCCUCAACU	AGUCUACACUUUCUCUGAGAAUUAUUUUAAGAUUCAUAAUUAGAUAAAGAGAAAAGUUUAUUUUUGGUCCCUCAAAUUCUGAUGAAGUCUAGAUUUGAUCCCUCAACUUUAAAACCGGACA
3	tae-novel-miR51-1	AAGUGAGCUCUUUGCCGUCUGUAG	UCUUUGCCGUCUGCAGUUUUUAUUACAGACGGCAAAGAGCUCACUUUGCCGUCUACAAUAAAAAAAUAGACGGCGAAGAUCUUUGUCGUCUGCGUUUAAUAUUACAGACAGCAAAGUGAGCUCUUUGCCGUCUGUAGUUUUUUGCAGAUGGCAAAGU
3	tae-novel-miR51-2	AAGUGAGCUCUUUGCCGUCUGUAG	UCUUUGCCGUCUGCGUUUAUAUUACAGACGACAAAGUGAGCUCUUUGCCGUUUGUAUUCUUUUUGUAGACGGCAAAGUGAGCUCUUUGCCGUCUGUAGUUUUUUUUGUAGACGGCAAAGU
3	tae-novel-miR52-1	AAGUGAGCUCUUUGCCGUCUGUAU	CCUUUGCCGUGUGCGAAACAAAAUACAGACGCCAAAGAGCUCUUUGCCGUCUGCCAAAAAAACACAGACGGCAAAGAUUUUUUGCAGUCUACCAAAACAAAUGCAGACGGCAAAGGUUCUUUGCCGUAUGUGAUUUUUACUGCAGACGGCAAAGUGAGCUCUUUGCCGUCUGUAUUUUUUCCUGCAGACGGCAAAGU
3	tae-novel-miR52-2	AAGUGAGCUCUUUGCCGUCUGUAU	AAAAUACAGACGGCAAAGAGCAUACUUUGCCGUCUGUAAAAAAACUGAUGACGGCAAAGACAUAGUUUGCCGUCUGUAAAAAAACUGAUGACGACAAAGACAUAAUUUGCCGUCUAUGUUUUUUUUGGCAGACGGCAAAGUGAGCUCUUUGCCGUCUGUAUUUG
5	tae-novel-miR53	AAUAAAGAGGAUGUAUCUAGACGU	UCCGGAAAUACUUGUCACCAAAAUGAAUAAAGAGGAUGUAUCUAGACGUAUUUUAGUUAUAGAUACAUCCCUUUUUAUCCAUUUUGAUGACAAGUAUUUUUGGAC
5	tae-novel-miR54-1	AAUACGUGUCAUCAAAAUGGA	UCAUACUCCCUUCGUCCGGAAAUACGUGUCAUCAAAAUGGAUAAAAGAGGAUGUAUGUAGAUGUAUUUUAGUUCUAGAUACAUCUCUUUUUAUCCAUUUUGAUGGUAAGUAUUUUCGUACGGAGGGAGUAUGU
5	tae-novel-miR54-2	AAUACGUGUCAUCAAAAUGGA	UCAUACUCCCUUCGUCCGGAAAUACGUGUCAUCAAAAUGGAAAAAAGAGGAUGUAUGUAGACGUAUUUUAGUUCUAGAUACAUUUCCUUUUAUCCAUUUUGAUGGCAAGUAUUUUCGGACAGAGGGAGUAUGU
5	tae-novel-miR54-3	AAUACGUGUCAUCAAAAUGGA	UUCCCUCCGUCCGGAAAUACGUGUCAUCAAAAUGGAUAAAAGGAGAUGUAUCUAGUUGUAUUUUAGUACUAGGUACAUCCCUUUUUAUCAAUUUUGAUGACAAGUAUUUUCGGACGGAGGGAG
5	tae-novel-miR55	AAUAGACCGGCUGUAUAUACAUAC	GCAGAAUAGACCGGCUGUAUAUACAUACAUAUAUAUACUAUGAUAAACACAGUUUUACCUAUAUAUACAUCUGGUCAAUUCUGU
3	tae-novel-miR56	AAUAGGGUGAUAUGGAAGUGG	CCUUUCCACCUGAAGACUUGCUUGUUGCACUUGAGUGGAUAUCCAGAAGAUGAAUUGAUUCUCAAAAAUAGGGUGAUAUGGAAGUGGGGGGCGGAAGGU
3	tae-novel-miR57	AAUAUAUGGCUGCAUGCAUCGUGC	UGUAGCCUAGGAGUUGUGUAUUUUUCGUUUAUGUUGUGUCUUGUAUCAUAGUGUUUGUGGCUAUCAUGGAGAGUUACUAUCGCGAAGUAUAUGAUCUCAGGGUUUGUUUUUCGCUUUAUUUUCAGGUCGAUGGUACUCGGCUAAUGGAUUUUGCACUUUUAAUAAUAUAUGGCUGCAUGCAUCGUGCGAACGCAGAGGCCAAGGUUAUC
3	tae-novel-miR58	AAUCCGGUCAAACUUUGAGAGAGU	GUACUUCCAACUUUAUUAGAAAGUCAAUUUUUUUUAUGUUUGACCGUAUUUAUACAAUAAUACAUCAACAUUUAUGCCAUGUAGCAUUAGAUUCAUGAUAAAAUAUAUUUUCAUCAUAUACCUAUUUGAUUUUAUAAACAUUGAUAUAUUUUUGCACAAAUCCGGUCAAACUUUGAGAGAGUUUGACCUUUCAACAAAGUUAAAAGUA
3	tae-novel-miR59	AAUCGAUGACCUAGAACUACGCGA	ACCUCCAUCCCGGUGUAUAAGUCAUUCACGUAGUUCUAGGUCGAUAAUUUAACUAUCUAAAUAUGUAUUAUAUGUGACAAAAAAUAUAUAUUUAGAAAUUACAUCCGCGUGGAAAUCUAGUGAUAUACUUUUCAUGACAUAUAACAUAUAUUUAAUUCCUCAAAUCGAUGACCUAGAACUACGCGAAUGACUUAUACACCCGGACGGAGGG
3	tae-novel-miR60-1	AAUCGGUCUUGAUAGUUAAAUUUA	UAACUUUGACCAUAAAUUUAACCAACGAGACCAACUGCGGUGGGAGAAAAAAAUAAUAUAAUUGAAAACUUAUUUCGAAUACGAAUUCACUGAUAUUAUUUUUGCUCCCGCCGCAAUCGGUCUUGAUAGUUAAAUUUACGGUCAAAGUUG
3	tae-novel-miR60-2	AAUCGGUCUUGAUAGUUAAAUUUA	GAACUUUGACCAUAAAUUUAACGAACGAGACCGACUGCGGCGGGAGAAAAAGUUACAUAAUUAAAAACUUCUUUCGAAUACGAAUUCACUGAUAUAACUUUUGCCCCCGCCGCAAUCGGUCUUGAUAGUUAAAUUUACGGUCAAAAUUG
3	tae-novel-miR60-3	AAUCGGUCUUGAUAGUUAAAUUUA	GAACUUUGACCAUAAAUUUAACGAACGAGACCGACUGCGGCGGGUGAAAAAAUUACAUAAUUAAAAACUUCUUUCGAAUACGAAUUCACUGAUAUAAUUUUUGUUCCCGCCGCAAUCGGUCUUGAUAGUUAAAUUUACGGUCAAAGUUG
3	tae-novel-miR60-4	AAUCGGUCUUGAUAGUUAAAUUUA	GAACUUUGACCAUAAAUUUAACGAACGAGACCGACUGCGGCGGGAGAAAAAGUUACAUAAUUAAAAACUUCUUUCGAAUGCGAAUUCACUGAUAUAACUUUUGCCCCCGCCGCAAUCGGUCUUGAUAGUUAAAUUUACGGUCAAAGUUG
3	tae-novel-miR60-5	AAUCGGUCUUGAUAGUUAAAUUUA	GAACUUUGACCAUAAAUUUAACGAACGAGACCGACUGUGGCGGGAGAAAAAAAAUUACAUAAUUAAAAUCUUCUUUUGAAUACGAAAUCACUGAUAUAACUUUUGCUCCCGCCGCAAUCGGUCUUGAUAGUUAAAUUUACGGUCAAAGUUG
3	tae-novel-miR60-6	AAUCGGUCUUGAUAGUUAAAUUUA	UUUUGACUAUAAAUUUAACAAACGAGACCGACUGCGGCGGGAGAAAAAGUUACAUAAUUAAAAACUUUUUUCGAAUACGAAAUCACUGAUAUAACUUUUGCUUCCGCCGCAAUCGGUCUUGAUAGUUAAAUUUACGGUCAAAG
3	tae-novel-miR60-7	AAUCGGUCUUGAUAGUUAAAUUUA	GAACUUUGACCAUAAAUUUAACGAACGAGACCGACUGCGGCGGGAGAAAAAAUUACGUAAUUAAAAACUUUUUUCGAAUACGAAUUCACUGAUAUAACUUUUGCCCCCGCCGCAAUCGGUCUUGAUAGUUAAAUUUAUAGUCAAAGUUG
3	tae-novel-miR60-8	AAUCGGUCUUGAUAGUUAAAUUUA	AAACUUUGACCAUAAAUUUAACAAACGAGACCGACUGCGGCGGGAGAAAAGGUUACAUAAUUAAAAACUUAUUUUGAAUACAAAAUCACUGAUAUAAAUUUUGCUCCCGCCGCAAUCGGUCUUGAUAGUUAAAUUUACGGUCAAAGUUG
3	tae-novel-miR61-1	AAUCGGUCUUGGUAGUUAAAUUUA	GCCCGUGCUUUCCGAGGUCAAACUUUGACCAUAAAUUUAACAAACAAGACCGACUGCGGCGGGAGAAAAAAUUACAUAAUUAAAAACUUCUUUCGAAUAUGAAUUCACUGAUAUAACUUUUGCACCCGCCGUAAUCGGUCUUGGUAGUUAAAUUUACGGUCAAAGUUAAAGCACGGAA
3	tae-novel-miR61-2	AAUCGGUCUUGGUAGUUAAAUUUA	GUCCAACUUUGACCAUAAAUUUAACCAACGAGACCAACUGCGGCGGGAGAAAAAAAUAUAUAAUUGAAAACUUCUUUCAAAUACGAAUUCACUGAUAUAAUUUUUGCUCCCGUCGCAAUCGGUCUUGGUAGUUAAAUUUACGAUCAAAGUUGAAG
3	tae-novel-miR61-3	AAUCGGUCUUGGUAGUUAAAUUUA	GUCCAACUUUGACCAUAAAUUUAACCAACGAGACCAACUGCGGCGGGAGAAAAAAUUAUAUAAUUGAAAACUUCUUUCGAAUACGAAUUCACUGAUAUAAUUUUUGCUCCUGCCGCAAUCGGUCUUGGUAGUUAAAUUUACGGUCAAAGUUGAAG
3	tae-novel-miR61-4	AAUCGGUCUUGGUAGUUAAAUUUA	GUCCAACUUUGACCAUAAAUUUAAUCAACGAGACCGACUGCGGCGGGAGAAAAAAAUUAUAUAAUUGAAAACUUCUUUCGUAUACAAAUUCAUCGAUAUAACUUUUGCUCCUGCCGCAAUCGGUCUUGGUAGUUAAAUUUACGGUCAAAGUUGAAG
5	tae-novel-miR62	AAUCUCUCGGAUGUGCUCAUAGGG	CCGGGUUAAUCUCUCGGAUGUGCUCAUAGGGAUAGGGUGUCCGUGUAUGCGUCCAUAUGAUGAGCGUAUGCACAUAUAUAUGAGCGCGUGCGUCUGUAAUAUGUUAAGAAAAACGUGUUCUCCCAAAACACCCUUGUGAGCCCUCUGGAAAGUACCCGA
5	tae-novel-miR63	AAUCUGCCGAAAAGACCUGGC	UGUAAAUCUGCCGAAAAGACCUGGCUCGGCGAGCUUUUACAGGAGUUGCUAGAGUUGCUCGCCGGGCCGCGUUUUUUCGGUGGAUUUACG
5	tae-novel-miR64	AAUGACGAAUGACUGGAAGACACC	GCAACAAUGACGAAUGACUGGAAGACACCUGGUGCAUCGUAUCUGGGGUGUUACAUUAUGCUCAGGUACCGUGUCGAUAUCUUUCCGCCACCCACCCAUAUUAU
5	tae-novel-miR65	AAUGACGCACCUGUAUCUGAUGUG	AGGACACUAAUGACGCACCUGUAUCUGAUGUGCCACUGCUAUAUAGCAGUGGCACACCACAUACAUGGUGCGCCAUUAAUGUCCA
3	tae-novel-miR66-1	AAUGACGUGGCACAUCGCUGAUGU	UUGCUAGUGGGCUGAGUCAGGGCGUUCAUGUCGUGGUUCCACCCGAUAAACUGCCGAGGCAGGGGAUAAAGAGGGACUAAUGGGGGAGGAGAUGGUAGGAGCAGAGGAAAUGACGUGGCACAUCGCUGAUGUGGAUAGUGUGCAU
3	tae-novel-miR66-2	AAUGACGUGGCACAUCGCUGAUGU	GGUGCGCCCGGGGAUCGCUAUUGACUGUUGGUUAUCUGUGUCAGUUUCACGCGCCCAUCGCGGCUAUGUGACCCGUGCUUGGCCGAGAGAUAGGGAGAAAAUCGUUUUUAUAUGUGGGAUCUAUUUGAUGACAUGGACAACUUGCAAUGACGUGGCACAUCGCUGAUGUGGACA
3	tae-novel-miR67	AAUGAGGACGAACCAUCACGACGU	CGGGGAAGGAGUUGGAGAUCGUGCGAGUUGUUUCGUUUUUUUCCUGUCCUCGAACGUGCGUUGUUCCCUUGGAUCCCUUUUAGCGCGGGCAGGUUGAAUGAGGACGAACCAUCACGACGUUCGAUUGCCCUU
3	tae-novel-miR68-1	AAUGAUCAAAUGGAGAAGUAAAGU	AAGGGGUUGGAUGAUUUGCCCUGUGCUUGUCUCAAUGACAUUGGCCCCGGGCCCCACCCGGUAGCCUCUCAGGAGGGCAAAUGAUCAAAUGGAGAAGUAAAGUGGGGUAAAAAUCUAAUUUCUC
3	tae-novel-miR68-2	AAUGAUCAAAUGGAGAAGUAAAGU	CCUUUGAUUGUCUCAAUGACAGUGGCCCCGGGCCCCACCUGGUAGCCUCUCAGGGGGGGGGGGGCAAAUGAUCAAAUGGAGAAGUAAAGU
5	tae-novel-miR69	AAUGCGUGCGGAUCUGUUGCUAAC	CAGGAUAAUGCGUGCGGAUCUGUUGCUAACGUCCAGUCGACUGAACGUUAGCACAGUUCAUUUUGUAUAUCUUU
5	tae-novel-miR70-1	AAUGUAGUGCCUAUAGAUUUUUGC	CUACUCCCUCCGUUCCAUAAUGUAGUGCCUAUAGAUUUUUGCAAAAGUCAAACAUUACAAACUUUGACCAUAUCUAUAAAGAAAAGUAGGUACAUCUAGAAUACCAAAUGGACAUCACUGGAUACAUCGCGAGUUAUAUUUUCAGAAUGUAUAUGUUUGAUAUUGUAGAUGUAGAUAGUUUUCUCUAUACACUUGGUCAAAGUUGGCAAAGUUUGACUUCCACAAAAAUCUAUAGGCACUACAUUGUGGAAUGGAGGGAGUAC
5	tae-novel-miR70-2	AAUGUAGUGCCUAUAGAUUUUUGC	GUUCCAUAAUGUAGUGCCUAUAGAUUUUUGCAGAAGUCAAACAUUACAAACUUUGACCAUGUUUAUAGAAAAAAGUAGAUACAUCUAGAAUACCAAAUGUACAUCAUUGGAUACAUCGUGAGUUAUAUUUUCAGAAUGUACAUGUUUGAUAUUCUAGAUGUAGACAAUUUUCUUUAUACGCUUGGUCAAAGUUAGCAAAGUUUGACUUUCAUAAAAAUCUAUAGGCACUACAUUGUGGAAU
5	tae-novel-miR70-3	AAUGUAGUGCCUAUAGAUUUUUGC	GUUCCAUAAUGUAGUGCCUAUAGAUUUUUGCAAAAGUCAAACAUUACAAACUUUGACCAUAUCUAUAGAGAAAAGUAGGUACAUCAAGAAUACCAAAUGCACAUCGUUGGAUACAUCGUGAGUUAUAUUUUCAGAAUGUACAUGUUUGGUAUUGUAGAUGUAGACAGUUUUCUUUAUACACUUGGUCAAAGUUAGCAAAGUUUGACUUUUAUAAAAAUCUAUAGGCACUACAUUGUGGAAU
5	tae-novel-miR70-4	AAUGUAGUGCCUAUAGAUUUUUGC	GCUACUCCCUCCGUUCCAUAAUGUAGUGCCUAUAGAUUUUUGCAAAAGUCAAACAUUACAAACUUUGACCAUAUCUAUAGAGAAAAGUAGGUACAUCUAGAAUAUCAAAUGGACAUCACUGGAUACAUCGCGAGUUAUAUUUUCAGAAUGUAUAUGUUUGAUGUUGUAGAUGUAGACAAUUUUCUCUAUACACUUGGUCAAAGUUGGCAAAGUUUGACUUUUAUAAAAAUCUAUAGGCACUACAUUAUGGAAUGGAGGGAGUAAA
5	tae-novel-miR70-5	AAUGUAGUGCCUAUAGAUUUUUGC	AUACUCCCUCCGUUCCAUAAUGUAGUGCCUAUAGAUUUUUGCAAAAGUCAAACAUUACAAACUUUGAUCAUAUUUAUAGAGAAAAGUAGGUACAUCUAGAAUACCAAAUGCACAUCAUUGGAUACUUCGUGAGUUAUAUUUUCAGAAUGUACAUGUUUGGUAUUGUAGAUGUGGACAGUUUUCUCUAUACACUUGGUCAAAGUUGGCAAAGUUUGACUUUCAUAAAAAUCUAUAGGCACUACAUUGUGGAAUGGUGGGAGUAU
5	tae-novel-miR70-6	AAUGUAGUGCCUAUAGAUUUUUGC	GUUCCAUAAUGUAGUGCCUAUAGAUUUUUGCAAAAGUCAAACAUUACAAACUUUAACCAUAUCUAUAAAGAAAAGUAGGUACAUCUAGAAUACCAAAUGGACAUCACUGGAUACAUCGCGAGUUAUAUUUUCAGAAUGUAUAUGUUUGAUAUUGUAGAUGUAGAUAGUUUUCUCUAUACACUUGGUCAAAGUUGGCAAAGUUUGACUUUCAUAAAAAUCUAUAGGCACUACAUUGUGGAAU
5	tae-novel-miR71-1	AAUGUAGUGCCUAUAGAUUUUUGU	AUACUCCCUCCAUUCCAUAAUGUAGUGCCUAUAGAUUUUUGUAAAAGUCAAACAUUACAAAGUUUGACCAUAUUUAUAGAGAAAAGUAGGUACAUCUAGAAUACCAAAUGCACAUCAUUAGAUACAUCAUGAGUUAUAUUUUCAGAAUGUACAUGUUUGGUAUUGUAGAUGUGGACUGUUUUCUCUAUACACUUGGUCAAAGUUGGCAAAGUUUGACUUCCACAAAAAUCUAUAGGCACUACAUUGUGGAAUGGAGGGAGUAG
5	tae-novel-miR71-2	AAUGUAGUGCCUAUAGAUUUUUGU	UUCCCUCCAUUCCAUAAUGUAGUGCCUAUAGAUUUUUGUGAAAGUCAAACUUUGCCACCUUUGACCAAAUGUAUAGAGAAAACUGUCUACAUCUACAAUACCAAACAUGUACAUUCUGAAAAUAUAACUCACGAUGUAUCCAAUGAGGUGUGUUUGGUAUUCUAGAUGUACCUACUUUUCUUUUUAAACAUGGUCAAAGUUUGUAGUGUUUGACUUUUGUAAAAGUCUAUAGGCACUACAUUAUGGAACGGAUGGAG
3	tae-novel-miR72	AAUGUCAUGUCGCUCUGAAGA	AUGUGGGGUGGCAGUUUCUGCAGAGCGACAUGGCAUUUUUUGGGAUGAAGUCUCAAAACUGACAUAUUCCCACAAAAUGUCAUGUCGCUCUGAAGAAACUGAUAUCCCACAC
3	tae-novel-miR73	AAUGUCUCAGUUGAUAGUCUCCGU	UAUUUGGGUGCUUCUGUUAGUGUUUGAUGGCCUCACGGAUCCAGAAGUUUUAGAAGCUCAUGCUUGCUGUGAAGCAUUCUCUUUAGCUGCUGAUCUUCACAUCCAGAGGAUCUCUCCUCCUAAUGUCUCAGUUGAUAGUCUCCGUUUCGAGUU
3	tae-novel-miR74	AAUUCGGUCAAACUUUGAGAUAGU	AAGUCAAACUUCUUUAUGUUUGACCGUAUUUAUAUAAUAAUACAUCAACAUUUAUGUCAUCAAAUUAGUAGCAUUAGAUUAAUGAUAGAAUAUAUUUUCAUCAUAUAUCUAUUUGGUUUCACAAACAUGAAUAUAUUUCUGUGCAAAUUCGGUCAAACUUUGAGAUAGUUUGACUC
3	tae-novel-miR75	AAUUGUUUGGAUUGCUUACCACUU	UAGUGUCAAGCUUCACAAACGGUAAAAGAAAAAUUGAAUUGUUUGGAUUGCUUACCACUU
5	tae-novel-miR76	AAUUUAACGAACGAGACCGACUGC	GAACUUUGACCAUAAAUUUAACGAACGAGACCGACUGCGGCGGGUGAAAAAAAUUACAUAAUUAAAAACUUCUUUCGAAUACGAAUUCACUGAUAUAAUUCUUGCUCCCGCCGCAAUCGGUCUUGGUAGUUAAAUUUACGGUCAAAGUUG
5	tae-novel-miR77-1	AAUUUGCACUGUCUGUUUUUUGGG	CGCUUCACAAUUUGCACUGUCUGUUUUUUGGGCGCGCGUUUUUGGGCACCUGCUAAAACAAAGUUGGUCCCGCGGCGCUUUAAAAGUGCGAUGGUGGCGCGCUAUAACGUUUAUUGGGCGCGGAUUUUUUGUGCGGCCGUUGGAGAUGCUCCAUCUCCAAUAGGUGCACAAAAAUUUCGCGCCCUAAAAUAGUUUUAGCAUGCCACUGUAGCAAUUUUAGUGCACCGGACCCAACAUUGCUUUAGCAGAUGCCCAAAAACGCGCGCCCAAAAGAACAGGCAGUGUAAAUUGUGAAGCA
3	tae-novel-miR77-2	AAUUUGCACUGUCUGUUUUUUGGG	AUGUUCAAUUAGCACACUCACACAACAUCAAUGUAGGUUGUCAGAGCAUCUCCAACAGGCGCCCAAAAAAAGCUCCGCGCGCUAAAAGUUUGUUUUUUUGGGCGCCGGUCAGCUCCAGCAGAAGCUCCAGUCAUAUUGUGCUUUAGCAAGUUUUUGGGCGCGCGCUGAAAAACGCAAUGGCGCGCAGCAUAUUUAGGGCGCCGGAUUGCGCGCGCUUCGCAAUUUGCACUGUCUGUUUUUUGGGCGCGCGUUUUUGGGCAC
3	tae-novel-miR78	ACAAAUAUUUCCGGACGGAGG	UGUACUCCCUCCGUCCGGAAUUACUUGUCAUCAAAAUGGAUGUGUCUAGAACUAAAAUACAUCUAGAUACAUCCAUUUCAAUGACAAAUAUUUCCGGACGGAGGGAGUACA
3	tae-novel-miR79	ACAAGACGUGUGGCACAACUACCC	GUGUGUGGGCAUUAGUUGUUUUGCCCACACAUAGGUGUGUGGCCUGGUUGCUGUCCAUGCCACACAAGACGUGUGGCACAACUACCCGAUACACCACACAU
5	tae-novel-miR80-1	ACAAGGCGCUGCACUCUACUGUGC	CUCGAUAACAAGGCGCUGCACUCUACUGUGCAACUCCUUACAGCUAAGCGCUGUACAGUGUAAUGCAACUUCUUAGAGCUA
5	tae-novel-miR80-2	ACAAGGCGCUGCACUCUACUGUGC	CUUUUGUGCAGCGCCCGACAACAAGGCGCUGCACUCUACUGUGCAACUCCUUACAGCUAGGCGCUGCACAGUGUAGUGCAACUCCUUAGAGCUAGGCGCUGCAUAAAAU
5	tae-novel-miR80-3	ACAAGGCGCUGCACUCUACUGUGC	AGCGCCCGACAACAAGGCGCUGCACUCUACUGUGCAGCUCCUUACAGACAGGCGCUGCACCGUAUAGUGCAGCGUCUUGGUGUCGGGCGCG
5	tae-novel-miR80-4	ACAAGGCGCUGCACUCUACUGUGC	AUGUAGCGCCCGACAACAAGGCGCUGCACUCUACUGUGCAACUCCUUACAGCUAGGCGCUGCACAGUGUAGUGCAACUCCUUUGAGCUAGGCGCUGCACAGUGUGGCGCCUAAGUGUUAGGCGUUGCACAAUAGAGUGUAGCGCCUUGCUGUCAGGCGCUGCAC
3	tae-novel-miR81-1	ACAAGUUUUUUCGGACGGAGG	GUACUCCCUCCGUCCGGAAAUACUUGUCUUCAAAAUGAAUAAAAGGGAAUGUAUCUAGAUGUAUUUUAGUUCUAGAUACAUUUCUUUUUGUCCAUUUUGAUGACAAGUUUUUUCGGACGGAGGGAGUAU
3	tae-novel-miR81-2	ACAAGUUUUUUCGGACGGAGG	GUACUCCCUUCGUCCGGAAAUACUUGUCAUCAAAAUGAAUAAAAGGGAAUGUAUCUAGAUAUAUUUUAGUUUUAGAUACACCCCUUUUUGUCCAUUUUGAUGACAAGUUUUUUCGGACGGAGGGAGUAG
3	tae-novel-miR81-3	ACAAGUUUUUUCGGACGGAGG	AAGUACUCCCUCCGUCCGGAAAUACUUUUCAUCAAAAUGGAUAAAAGAGGAUGUAUCUAGAUGUAUUUUAGUUCUAGAUACAUCUUAUUUUAUUCAUUUUGAUGACAAGUUUUUUCGGACGGAGGGAGUACUA
3	tae-novel-miR82	ACAAUUAGAGCCCUACGAUCAAGC	AGAGAGAUUAGUAAACCAAUAUGACUGAUCUCUACUACUAUUAAACAAGCAAACAUAUUCAUUCCUAAGUGCACACAACCUAACCUACGCAGAACAACACAAAACAAUUAGAGCCCUACGAUCAAGCCCACUCAUUUAGAUCUAGCC
5	tae-novel-miR83	ACAGAAUUCGAACAAAACAGACGU	CGAACAGAAUUCGAACAAAACAGACGUCCGUUUAAAGUCGCGCGGUGGAGUUGGCCUCAAGCCUGGCUGGCUGGCUGCCAGGUUGUGAGUGGAGAUCUGGGCGUGGAUUUGGCCGGAGAAAGGG
3	tae-novel-miR84-1	ACAGACCGUGCUACUACUAACAGU	UCCGGAAACGCGCUGCUGAAAUAGUCCAUAGUAGUAGCGCGGUCUAGUCCAUAGUAGUAGCGCGGGUACAGACCGUGCUACUACUAACAGUUAGCUGUAGCGCUUUAUUGGU
5	tae-novel-miR84-2	ACAGACCGUGCUACUACUAACAGU	AUAUUAGUAGCGCGGGUACAGACCGUGCUACUACUAACAGUUAGCUGUAGCGCCAUAGUAGUAGCGCGGCUGCCCGCGCUGCUGAUAG
5	tae-novel-miR84-3	ACAGACCGUGCUACUACUAACAGU	UGGUAGCGCGGGUACAGACCGUGCUACUACUAACAGUUAGCUGUAGCACCAUAGUAGUAGCAUGGCUGCCCAUGCUGCUG
5	tae-novel-miR84-4	ACAGACCGUGCUACUACUAACAGU	CGCGGGUACAGACCGUGCUACUACUAACAGUUAGCUGUAGCGCCGUAGUAGUAGUGCGGCUGCCCGCA
5	tae-novel-miR84-5	ACAGACCGUGCUACUACUAACAGU	UAGUAGCGCGGGUACAGACCGUGCUACUACUAACAGUUAGCUGUAGCGCCUUAUUGAUAGCGCGGCUUGCCCGCGCUGCUG
3	tae-novel-miR84-6	ACAGACCGUGCUACUACUAACAGU	UCGCUACAGCUAAUUAAUAGUAGCGCGUUCUGGAAAAGCGCUGCUGAUAUAGUCAAUAGUAGUAGCGCGGGUACAGACCGUGCUACUACUAACAGUUAGAUGUAGCGC
3	tae-novel-miR84-7	ACAGACCGUGCUACUACUAACAGU	GCGCUACAGCUAAGUAAUAGUAGCGCGUUCUGGAAAAGCGUUGCUGUUAUAGUCAAUAUUAGUAGCGCGGGUACAGACCGUGCUACUACUAACAGUUAGCUGUAGCGA
3	tae-novel-miR84-8	ACAGACCGUGCUACUACUAACAGU	UCGCUAUAGCUAAUUAAUAGUAGCGCGUUCCGGAAAAGCGCUGUUGAUAUAGUCAAUAGUAGUAGCGCGGGUACAGACCGUGCUACUACUAACAGUUAGCUGUAGCGC
3	tae-novel-miR85	ACAGAGGAAUGUCGCAAAGGU	GUCAGGUCUUCUCUGCUUUCCAUGCUUCGCAACGUUCCUCUGUAGCUGCCAGUGCUUUCUAUUCUUUUGUAGCAUCCCUGAAAAUAUUUAUUCUCCCUGAAAACAUAAACACCAAAAUAUAGGAACUGCCAUCCAUGGAGAUGCUCGGGGAUGCUACAAAAGAACUGAAAGAACUGGCAACUACAGAGGAAUGUCGCAAAGGUUAGAAAGUAGAGAAGACCUGAA
3	tae-novel-miR86	ACAGCCGACGCCGAUUCUGAUAGU	UCUGUCAUAAUCACGAUCAAUUGCAAAGCACUCGGUGAUUUGGGUUUUUUGAGACAGCCGACGCCGAUUCUGAUAGU
5	tae-novel-miR87-1	ACAUCCUACUACAUGUGAAUCUGU	CCUAUAGUCUAUGCCGUACGAUUUAACAUCCUACUACAUGUGAAUCUGUGACAUGCAUGCCAACUGCAUUUUUAAUCAACCAUGCAUGGAUUCUCAUGAAUAGACAUGCAUGCCAACUGCAUUUUUUAAUCAACCAUGCAUGGAUCCUCAUGAAUAGUGUCUAGAAAUCAAUGGCGUCGAGCGUAGGU
5	tae-novel-miR87-2	ACAUCCUACUACAUGUGAAUCUGU	CCUAUAGUCUAUGCCGUACGAUUUAACAUCCUACUACAUGUGAAUCUGUGACAUGCAUGCCAACUGCAUUUUUAAUCAACCAUGCAUGGAUUCUCAUGAAUAGACAUGCAUGCCAACUGCAUUUUUUAAUCAACCAUGCAUGGAUCCUCAUGAAUAGUGUCUAGAAAUCAAUGGCGUCGAGCGUAGGU
3	tae-novel-miR88	ACAUUCUGAUUGGUCUGUAGACGU	UAGACAACUACGACCAAUUUAGAUGGUCAUAGCAUCAUACUACAUUCUGAUUGGUCUGUAGACGUUUC
5	tae-novel-miR89	ACCGGAUCUCCUGCUCGACGG	AGCACCGGAUCUCCUGCUCGACGGGCCGCGGCGGCCGUGCCCGUCUAGCAGUAGAUCCGGUGCG
3	tae-novel-miR90	ACGAAUGUUAUUCCCUGAUGA	GUAAGUGCUUGCCAAGUUUCAUUAGGGAACGACAUUCAUGGAAGUCGUGGCAAAAAAAUAAUCUAUUUUGGAGUGCUGAUUGUUUUUUUUGCCGCGGCACCCACGAAUGUUAUUCCCUGAUGAAACUUGGCAGGCACUUAA
3	tae-novel-miR91	ACGACUCGAGACCCUGAUAGGU	GCGACCAACUGAGAGAGCGACAACAGUCAUGAACAUGCAUUAAAAUUAACUAGCAAAAGAGCCUGUGCGUUGCAACGGGACAGAAAAAAUACACGCUCUUAACCCAGUGACCACGACUCGAGACCCUGAUAGGUAGACGU
3	tae-novel-miR92	ACGCACGACCCAUCUGACAAAGGC	UCCGGACACGAUUUGGGGUGCGGUCGCGCGGUGUGCGCACGCACGACCCAUCUGACAAAGGCGGACACGGG
3	tae-novel-miR93-1	ACGCUGUGUCCGUUUGGGUCGUCC	GGACGGAGACGAGCGAGGAGGCCACAGAAAACGUCCGCUUUACGUCCGUCGCGGAGCGAAAUGUGACCCAAAUUUGAGUCGGAUAUGGGUCCAAGCGUACGCGAAACGGACAGCAGGCAAACGCUGUGUCCGUUUGGGUCGUCCCGUUG
3	tae-novel-miR93-2	ACGCUGUGUCCGUUUGGGUCGUCC	UAUGGGUCCGAGCGGACACCAAGCGGACAGCAGGCGGACGCUGUGUCCGUUUGGGUCGUCCCAUU
5	tae-novel-miR94	ACGCUUUUCGAGGUUCAACUUUGA	UCCGUUCCAAAAUAUAGCGCGCCCACGCUUUUCGAGGUUCAACUUUGACCAUAAAUUUAACCCACGAGACCGACUGCGGCGGGAUCAAAAAUUAUAUAAUUAAAAACUUUUUUUGAAUACGAAUUCAUUGGUAUAAUUUUUUCGCCCGCCGUAGUCUGUCUUGUUGAUUAAAUUAAUGGUCAAAGUUGAAGCACGGAAACCGAGGACGCGCUAUAUUUUGAAACGGAG
3	tae-novel-miR95-1	ACGGGCUCCUGAGGACGCGACUGG	GAGUUCGGUUUGGGUCCGCCGGAGCCAGUUUUGGCCUAACCGGCGAAAAACGGGCUCCUGAGGACGCGACUGGGCUG
3	tae-novel-miR95-2	ACGGGCUCCUGAGGACGCGACUGG	CCCAUCCGCUUUCGCGCCAAAACGCCUCGCCCCGGCGCCCCCGGGCGCCCCUCAGUGCGCCGGGUUCGGCCUAGGUACGCCGGCGCCAGGUUCGGCCCAAACCGGCGAAAAACGGGCUCCUGAGGACGCGACUGGGCCGAUUUUUGGGCGCCAGCACAGG
3	tae-novel-miR96-1	ACGGGCUCCUGGGACGCGACUGGG	CCCCGGCGCCCCCGGGCGCCCCCCAGCGCGUCGGGUUCAGCCUAGGUUCGCCGGCGCUGAUUUCGGCUCAAACCGACGAAAAACGGGCUCCUGGGACGCGACUGGGC
3	tae-novel-miR96-2	ACGGGCUCCUGGGACGCGACUGGG	ACGGCAACGAAGCGGCCGUCUCGCUGACUCGGUGGGCCCGUGUCUAUUUCGCGCCAAAAAACUCGCCCCGGCGCCCCCAGCGCGCCGGGUUCGGCCUGGGUCCGCCGGCGAGAAACGGGCUCCUGGGACGCGACUGGGCCGUUUUUUCGCCGC
3	tae-novel-miR96-3	ACGGGCUCCUGGGACGCGACUGGG	CGCGCCAAAACAUUCGCCCCAGCGCCCCCGGGCGCCCCCCGGCGAGUCGGGUUCGACCUGGGUCCGCCGGCGGUGAUUUCGGCCCAAGCCGGCGAAAAACGGGCUCCUGGGACGCGACUGGGCCGUUUUUUCGGCGCC
5	tae-novel-miR97	ACGGGCUCCUUGUAUAUGACAAUG	UGCUACGGGCUCCUUGUAUAUGACAAUGGUUCAACCUCAGUUAUAUAUAAUACUCCCUCAGUU
5	tae-novel-miR98	ACGGUCUUUGAUGCACAACUUUGA	AAAUAUAAGGUGUGGUUGACUUCGCACGGUCUUUGAUGCACAACUUUGACUAUUAAUAUAUACCAAAAUACAUGGAUUGGACAUGUAUAAAUAAUAUCAUCGUAUUUGUCUUGCAAAACAAUUUUAUUUCACAUGUCUUCAUAAUAAUUUUGUAGGCAUACAUUAUGUGAAAAUCAUAGUCAAAGUUGUGCGAUGAAGACCUAAAAAAUCAAUGCGCGCCUUAUAUUU
5	tae-novel-miR99	ACGGUGUAGAUGUUUUGGUUCUCC	CGUAGGAUUCGAUGCUCUGAACGGUGUAGAUGUUUUGGUUCUCCGCGUGCUUUUACAGGGGUAGUAGAUAAGGAAUCGAAGACGUGACGCCUAGCCAUCGUGUGCUACU
3	tae-novel-miR100	ACGGUUCAACUGAAUAAGAUGUGU	UAUACAACAUACGGUUCACUAGGAUGAACGGUGUGUGUGAUUAGGCAACACAAUGGAAACGGUUCAACUGAAUAAGAUGUGUGUGAUACG
3	tae-novel-miR101	ACGUGACUUGAUUUGAUUGGAACA	ACAUGUGUGCCAUUUGUCAUAACCAGACGAGACUUGCCUGCUCUCCGCGUGUGUCCAUUCAUGCUCCCGCGUACGUGACUUGAUUUGAUUGGAACAAAAUAACGCCUGA
3	tae-novel-miR102	ACGUGGCUUGAUUUAAUUGGAACA	AUGUUGCAAAGGAAUUACUACCCAGACAAUAAAUCGGGGUCGUUUCGGUCAGGGGAUGAGACUUGCCUGCUCAUCCGUCGUGUGCCCAUCCGUGCUCCCGUCUACGUGGCUUGAUUUAAUUGGAACAA
5	tae-novel-miR103	ACGUGGUACUCCUAAGAUAGCAUC	CCUACGUGGUACUCCUAAGAUAGCAUCAUUGUACAUGCCCUAAUGGAGCAGUUGGUAGU
3	tae-novel-miR104	ACGUUUCGUCCGGUCUGUGUCCGC	UAAAACGGACAAACCGAACGACCCAACGCGUGGGAGCAUACGAACGUUUCGUCCGGUCUGUGUCCGCUUUU
3	tae-novel-miR105	ACUACCCUGAACAAACCUCGUGGU	UGGCUAUUAGGUAGACUAGAAAAAAAAUCCAUUUUACUACCCUGAACAAACCUCGUGGUUC
5	tae-novel-miR106	ACUAGUUGCUCCCGCUCUGACGUG	UCAACUAGUUGCUCCCGCUCUGACGUGCUCUCAGCCCAUCCAUAAAUAAUCGUUGCGAGAACCCGAAGGAGGGCUGUCCACUAGUUGC
3	tae-novel-miR107-1	ACUCGGUCAAACUUUAAGAUAGUU	CUUUGUUGGAAAGUCAAACUUUUUUAUGUUUGACCGUAUUUAUAUAAUAAUAGAACAAUAUUUAUGCCAUCAAAUUAGUAGCAUUAGAUUCAUGAUAAAAUAUAUUUUCGUCAUAUACCUAUUUGGUUUCACAGACAUUGACAUAUUUUUGCACAAACUCGGUCAAACUUUAAGAUAGUUUGACCCUCCAACAAAA
3	tae-novel-miR107-2	ACUCGGUCAAACUUUAAGAUAGUU	GUACUUCCAACUUUGUUGGAAAAUCAAACAUUUUUAUGUUUGACCGUAUUUAUAUAAUGUUACAUCGACAUUUAUGCCAUCAAAUUAGUAGCAUUAGAUUCAUGAUAAAAUAUACUUUCAUCAUAUAUCUAUUUAGUUUCAUAAACAUUGAUAUAUUUUUGCACAAACUCGGUCAAACUUUAAGAUAGUUUGACUCUCCAACAAACUUGGAAGUA
5	tae-novel-miR108-1	ACUGAAACGGAUGUAUCUAGACGU	GUGUCACUGAAACGGAUGUAUCUAGACGUUUUUAAGUGCUAGAUACAUUCGUUUGAGCAACAA
5	tae-novel-miR108-2	ACUGAAACGGAUGUAUCUAGACGU	CGUCUCAUAUUAAUUAUCACUGAAACGGAUGUAUCUAGACGUAUUUCAAUGCUAAAUACAUCUGUUUGAGCGACAACUAAUAUGGGACA
5	tae-novel-miR109-1	ACUGAAGGUCUCCGGUUC	ACGUCAGUCUUACACACUGAAGGUCUCCGGUUCGAUCCCGGGCAGCAGCACCUUUUUUCUAUUAAUCUUUUUCAUCUUUUCGGCAUGCCAACCCUUCAAGAGAAACUGCUGGUUCAGCUGCAGCGUCACGGUACGCUGGAACCUUCAGGAAAACACUAGCGA
5	tae-novel-miR109-2	ACUGAAGGUCUCCGGUUC	GUGGUGUAGUUGGUUAUCACGUCAGUCUAACACACUGAAGGUCUCCGGUUCGAACCCGGGCGGAGCCAAAUUAUUUUUCUUCCUUUUUUUUUGCAAUUUUAACAGUGAAAAAAAAGGAAAAAAAUGGCCCAUGCAGGUCUCGAACCUGCGACCUUCGCGUUAUUAGCACGACGCUCUAACCAGCUGAGCUAA
5	tae-novel-miR109-3	ACUGAAGGUCUCCGGUUC	CGGUUUCGUGGUGUAGUUGGUUAUCACGUCAGUCUAACACACUGAAGGUCUCCGGUUCGAACCCGGGCGAAGCCAAAUUAUUUUUCUUCCUUUUUUUUUGCAAUUUUAACAGUGAAAAAAAAGAAAAAAAAUGGCCCAUGCAGGUCUCGAACCUGCGACCUUCGCGUUAUUAGCACGACGCUCUAACCAGCUGAGCUAAUAGGCCA
5	tae-novel-miR109-4	ACUGAAGGUCUCCGGUUC	CGGUUUCGUGGUGUAGUUGGUUAUCACGUCAGUCUAACACACUGAAGGUCUCCGGUUCGAACCCGGGCGAAGCCAAAAUUAUAUUUUUUUACCUUUUCUUUUUUGCAAUUUCAACAGUGAAAAAAAAGAGAAGAAAAAAAAGAUAAAUGGCCCAUGCAGGUCUCGAACCUGCGACCUUCGCGUUAUUAGCACGACGCUCUAACCAGCUGAGCUAAUAGGCCA
5	tae-novel-miR109-5	ACUGAAGGUCUCCGGUUC	AAGGUUUCGUGGUGUAGUUGGUUAUCACGUCAGUCUAACACACUGAAGGUCUCCGGUUCGAACCUGGGCGAAACCAAUGUAUUUUUUCUCUUUUUUUUUAUGCAAUUUCAAGAGCGAUAAAAAAUAAGAGUAAUGGCCCAUGCAGGUCUCGAACCUGCGACCUUCGCGUUAUUAGCACGACGCUCUAACCAGCUGAGCUAAUAGGCCUG
5	tae-novel-miR109-6	ACUGAAGGUCUCCGGUUC	AAGGUUUCGUGGUGUAGUUGGUUAUCACGUCAGUCUAACACACUGAAGGUCUCCGGUUCGAACCCGGGCGAAGCCAUUUAAUUUGUUUUUUUUCCCAUUUUCCAUUGUGUAAAGAAAAAAAAGAAUGGCCCAUACAGGUCUCGAACCUGUGACCUUCGCGUUAUUAGCACGACGCUCUAACCAGCUGAGCUAAUAGGCCUA
5	tae-novel-miR109-7	ACUGAAGGUCUCCGGUUC	CGGAAGGUUUCGUGGUGUAGUUGGUUAUCACGUCAGUCUAACACACUGAAGGUCUCCGGUUCGAACCCGGGCGAAGCCAUUUUUCAUUGUGCACAAAAAAAGAGAAAACAAAAAAAAUUUAAUGGCCCAUACAGGUCUCGAACCUGUGACCUUCGCGUUAUUAGCACGACGCUCUAACCAGCUGAGCUAAUAGGCCUUCUU
5	tae-novel-miR109-8	ACUGAAGGUCUCCGGUUC	CGAGGUUUCGUGGUGUAGUUGGUUAUCACGUCAGUCUAACACACUGAAGGUCUCCGGUUCGAACCCGGGCGAAGCCAAGUUUUUUUUUUGUUUUUUUUCAUUGUGCACAAAAAAAGAGAAAACAACAAAAACUCAAUUUGGCCCAUACAGGUCUCGAACCUGUGACCUUCGCGUUAUUAGCACGACGCUCUAACCAGCUGAGCUAAUAGGCCUUU
5	tae-novel-miR109-9	ACUGAAGGUCUCCGGUUC	UAAAGGUUUCGUGGUGUAGUUGGUUAUCACGUCAGUCUAACACACUGAAGGUCUCCGGUUCGAAGCCAUCAAAUUAUUUUUUUUGUUUUUUCCAUUGUGCACAAAAAAAAGAGAAAACAAAAAAAAUUUAAUGGCCCAUACAGGUCUCGAACCUGUGACCUUCGCGUUAUUAGCACGACGCUCUAACCAGCUGAGCUAAUAGGCCUUUU
5	tae-novel-miR109-10	ACUGAAGGUCUCCGGUUC	CAAAGGUUUCGUGGUGUAGUUGGUUAUCACGUCAGUCUAACACACUGAAGGUCUCCGGUUCGGACCCGGGCGAAGCCAUCUAAAUUCUGUUUUUUUUUUCAAUUGUGUAAAAACAGAAAGAAUAAAAAAAAGAAUGGUGGCCCAUACAGGUCUCGAACCUGUGACCUUCGCGUUAUUAGCACGACGCUCUAACCAGCUGAGCUAAUAGGCCUUUU
5	tae-novel-miR109-11	ACUGAAGGUCUCCGGUUC	GUAGUUGGUUAUCACGUCAGUCUAACACACUGAAGGUCUCCGGUUCGAACCCUGGCGAUGCCAUCUAACUUUUUUUUCCAUCGUGUAAAAUACAAAAAAAGAAGAAGAAAAAAAAAGAAGUUAAUGGCCCAUACAGGUCUCGAACCUGUGACCUUCGCGUUAUUAGCACGACGCUCUAACCAGCUGA
5	tae-novel-miR109-12	ACUGAAGGUCUCCGGUUC	AGGUUUCGUGGUGUAGUUGGUUAUCACGUCAGUCUAACACACUGAAGGUCUCCGGUUCGAACCCGGGCGACGCCACUUUAUAUUUUUUUUUUGUCCAUUGUGUAAAAAAAAGAAGUAAAAAAGAAGAAGAAAAAAAAAGUUAAUGGCCCAUACAGGUCUCGAACCUGUGACCUUCGCGUUAUUAGCACGACGCUCUAACCAGCUGAGCUAAUAGGCCC
5	tae-novel-miR109-13	ACUGAAGGUCUCCGGUUC	CGAAGGUUUCGUGGUGUAGUUGGUUAUCACGUCAGUCUAACACACUGAAGGUCUCCGGUUCGAACACGGGCGAAGCCACUUUAUUUUAUUUAUGUUUUUUUCGCGUUUCUUCUUUAUUCUAUCUAUUUUUUCAUUGUGUAAAAAAAAGUAAAAAAUAGGUUAAUGGCCCAUACAGGUCUCGAACCUGUGACCUUCGCGUUAUUAGCACGACGCUCUAACCAGCUGAGCUAAUAGGCCUUUU
3	tae-novel-miR109-14	ACUGAAGGUCUCCGGUUC	AGUCCGAAAUGGUAUAUCCACUGGAGAUACUUGCAGUGUCGGUAAGAGAUAAAAAAAAUAUACAAAUCCGAAACAACAAGGUUUUGUGGUGUAGUUGGUUAUCACGUCUAACACACUGAAGGUCUCCGGUUCAAACCCGGGCG
5	tae-novel-miR110	ACUUCCCGACUGUCUACUACAAGU	CGACUUCCCGACUGUCUACUACAAGUUGUGCCCGGCUCCGGCGAUGACGGCGGCGCGCCUUCGGCUCGCUUCGGUGCUUGUAGUAGUCGCUAGGUGGUCU
5	tae-novel-miR111	ACUUCCGAUCUAUUCAUCAUCUGU	AAGAACUUCCGAUCUAUUCAUCAUCUGUCAAAAUAAUACAAAGAACAUCAAAAGUAAAAAUUACAGCCAGAUCCGUAGACCACCUAGAGAC
3	tae-novel-miR112	ACUUCCGGACCGGCUGGCAGACGG	GUGUGUGGCAGCGGUUCGGACGUCCGCAAAGCCCCUCCCCUAGUUUGCGAGAAAAAAAGACUUCCGGACCGGCUGGCAGACGG
3	tae-novel-miR113	ACUUGAUCGUGUUACUUAGAUGUG	GUAUUGCACACCUAAGUCCUACGUCAUUGGAUUUAUGCUAAGAUUCGUCCAAGCAUUUUUUUUGCCUUUUAUCUUUUUUUUUCUAACUUGAUCGUGUUACUUAGAUGUGCAAUAA
5	tae-novel-miR114	ACUUGGAUUUAUCUAGAUACGGAU	CUCCGUUCCAAAUUAGUCGACUUGGAUUUAUCUAGAUACGGAUGUUUCUAACAAUAAAACAUGUCUAGAUAUAUCUGUAUCUAGAUAAAUCUGAGUCAACUAAUUUGGAACGGAA
3	tae-novel-miR115-1	ACUUGUGACUCUCAUUUUGAUGAA	GGCUGUUUGGUUUGUGACUAAUUUAGCCAAAGAUUGUCACAAUUAAGAUUAGGCAAAUUUGACCAACUUAGUUGAGUGUUUGGUUCAAGUCACAUCUUACGCAAGCCAUACUUGAGCCCCACAUGGCAUACACACAAAAAAUAUGGCAAGAUUCCCCUAGACUUUCCAACUUGUGACUCUCAUUUUGAUGAACUAACCAUAGGCAAGCUUGGCA
5	tae-novel-miR115-2	ACUUGUGACUCUCAUUUUGAUGAA	CUUGCCAACUUGUGACUCUCAUUUUGAUGAACUCCAAAUCAGCCUUAACAUGGUCUAUGAACUCGGGAUCGUCCGAGACGUGGAGGCAGUUGCCUCGGCCUCGGCGUCCGCAUAGGCCAUGGCUACCUGCUGGCCGUGGAGGAAGAAGUGUAGGACAGCAGGUCGGUAGU
3	tae-novel-miR116-1	ACUUUGCCGUCUGUAAUAAAAAGC	UUCUUUGUCGUCUGUGUUUUUUAUAUAGAUGGUAAAGUAUGUCUUUGCAGUCUGCCUUUUUUAUUACAGACGCGAAAUCUCAUACUUUGCCGUCUGUAAUAAAAAGCGCAGACGGCAAAGAC
3	tae-novel-miR116-2	ACUUUGCCGUCUGUAAUAAAAAGC	UUCUUUGUCGUCUGUGUUUUUUAUAUAGAUGGUAAAGUAUGUCUUUGCAGUCUGCCUUUUUUAUUACAGACGCGAAAUCUCAUACUUUGCCGUCUGUAAUAAAAAGCGCAGACGGCAAAGAC
3	tae-novel-miR117	ACUUUUCUCCUACACUGUAGACGU	CCGUCGAUGUGCAACUAUCUGUCAGGAAUGUGCAACUUUUCUCCUACACUGUAGACGUGCA
5	tae-novel-miR118	AGAAAAAAGGAUGUAUCUAGACGU	UUGUCUUCAAAAUGGAGAAAAAAGGAUGUAUCUAGACGUAUUUUAAUUUUAGAUACAUCUCUUUUUAUCCAUUUUGAUGACAA
3	tae-novel-miR119-1	AGAACGAUUGGGGCUUUCUCGUCC	AGAUGGGACAGACCCAGAUGACUCGAGGGUGCCGUAGUUUCUCUCUAAUUUUCUAUUCUACUGGCAUGGAACCUCGAACAGAACGAUUGGGGCUUUCUCGUCC
3	tae-novel-miR119-2	AGAACGAUUGGGGCUUUCUCGUCC	AGAUGGGACAUACCCAGAUGACUGGAGGGUGCCGUAGUUUCUCUCUAAUUUUCUAUUCUACUGGCAUGAAACCUCGAACAGAACGAUUGGGGCUUUCUCGUCC
3	tae-novel-miR119-3	AGAACGAUUGGGGCUUUCUCGUCC	AGAUGGGACAGACCCAGAUGACUGGAGGGUGCCGUAGUUUCUCUCUAAUUUUCUAUUCUAUUGGCAUGGAACCUCGAACAGAACGAUUGGGGCUUUCUCGUCC
5	tae-novel-miR120	AGAAGAAUCGAACGUCGUGAUGGU	UAAAGAAGAAUCGAACGUCGUGAUGGUUCGACCUCGCUUUAACCCCUUCUAUCGAUAGCUACCUCGCACAUCCCGCACGAUUUUCUUUUUUCUUUU
3	tae-novel-miR121-1	AGAAGAUUAGAAGAUUAAGCA	AGUCAAGCUUCUUUUACUACCAGUUUUGAUCUACCUUAUCAUCUAGAAGAUUAGUUAUUAUAUCUAAGUAUGUUUUCAGAAGAUUAGAAGAUUAAGCAAAGUCACUUGAUA
3	tae-novel-miR121-2	AGAAGAUUAGAAGAUUAAGCA	AGUCAAGCUUCUUUUACUACCAGUUUUGAUCUACCUUAUCAUCUAGAAGAUUAGUUAUUAUAUCUAACUAUGUUUUCAGAAGAUUAGAAGAUUAAGCAAAGUCACUUGAUA
3	tae-novel-miR121-3	AGAAGAUUAGAAGAUUAAGCA	GAUCAUAGGACAAAACCAUAAUCUUUAGUCUUAAGCAAGUUAGGGUAAACUAGAGAAGUAGAGAUAGAACACAACAGAAGCCACACACACAAAUGACAUGGAAAGCAGCAAAGAAAUAGUAAAAGAAGCUCUUGACUUGUAGAUUAUGUCAAAGUGAUAAUCUAGAGUCAAGCUUCUUUUACUAUUAGUUUCGAUCUACCUUGUCAUCUAUAGGAUUAGUUAUUAUAUCUAAGUAUGUUUUCAGAAGAUUAGAAGAUUAAGCAAGGUCACUUGAUA
3	tae-novel-miR121-4	AGAAGAUUAGAAGAUUAAGCA	GAUCAUAGGACAAAACCAUAAUCUUUAGUCUUAAGCAAGUUAGGGUAAACUAGAGAAGUAGAGAUAGAACACAACAGAAGCCACACACACAAAUGACAUGGAAAGCAGCAAAGAAAUAGUAAAAGAAGCUCUUGACUUGUAGAUUAUGUCAAAGUGAUAAUCUAGAGUCAAGCUUCUUUUACUAUUAGUUUCGAUCUACCUUGUCAUCUAUAGGAUUAGUUAUUAUAUCUAAGUAUGUUUUCAGAAGAUUAGAAGAUUAAGCAAGGUCACUUGAUA
3	tae-novel-miR121-5	AGAAGAUUAGAAGAUUAAGCA	AGUCAAGCUUCUUUUACUACCAGUUUUGAUCUACCUUAUCAUCUAGAAGAUUAGUUAUUAUAUCUAAGUAUGUUUUUAGAAGAUUAGAAGAUUAAGCAAAGUCACUUGAUA
5	tae-novel-miR122	AGAAUCAUAGUAGAGCAAAACGGC	CGAGAAUCAUAGUAGAGCAAAACGGCAAGUCAAAGAAAAGUUUUCAUAAGACUGAAGACUAAAACAUGAGAACUAUCUUCCCAAGGGUUAAACCAAAGCAGCAAGGAGUAAUUCUCAUGUUUUAAUCUUCAAGUCUUAUGGAAACUUUCUUUGCCUUGCCGCUUUGCUCGAGUAUGAUUCUCA
3	tae-novel-miR123-1	AGACGUGUUGCCUUUUUCUGGACC	GACAUGUGGCUUAGAAGAUAUGUCUUUUAUAAUUAUGAAAACCAAAAAAUAAUGCACAAGGGGCGGGCAUGAGGAAUAUUAAUACAGUGGCAUGCAGGUAUCCAUCACGUGAGAAGAGACCACAUAUGAUAGGGACUAGACGUGUUGCCUUUUUCUGGACCAGGCGACAGGCGCUUACUU
3	tae-novel-miR123-2	AGACGUGUUGCCUUUUUCUGGACC	AGUGAGAUGCAGGUAUCCAUAACGUGAGAAGAAACCACAUAUGAUAGAGACUAGACGUGUUGCCUUUUUCUGGACCAGACAACAGGCGCUUACC
3	tae-novel-miR124-1	AGACUUGGCACAUCAUCCUGG	UGGCUGGUGGUUGGGCAGGUAUGCGUGCCCAGUCCAGGAUGAUGUGCCAAGUCUGCUUAGCGAAUGGACACGCCAGGAGCAGGUGUUGGAUGGUCUCCGGGUCUUGAUCGCAAAGGAGACACCUGGGGUGGUGCUGGACGGCGUCGCGGUCGUUAAGCAGACUUGGCACAUCAUCCUGGACUAGGCGCAUACCUGCCCAACCACCAGCC
3	tae-novel-miR124-2	AGACUUGGCACAUCAUCCUGG	UGGUUGGGCAGGUAUGCGCCUAGUCCAGGAUGAUGUGCCAAGUCUGCUUAACGACCGCGACGCCGUCCAGCACCACCCCAGGUGUCUCCUUUGCGAUCAAGACCCGGAGACCAUCCAACACCUGCUCCUGGCGUGUCCAUUCGCUAAGCAGACUUGGCACAUCAUCCUGGACUGGGCACGCAUACCUGCCCAACC
3	tae-novel-miR124-3	AGACUUGGCACAUCAUCCUGG	UGGCUGGUGAUUGGGCAGGUAUGCGCGCCCAGUCCAGGAUGAUGUGCCAAGUCUGCUUAGCGAAUGGACACGCCAGGAGCAGGUGUUGGAUGGUCUCCGGAUCUUGAUCGCAAAGGAGACACCUGGGGUGGUGCUGGACGGCGUCGCGGUCGCUAAGCAGACUUGGCACAUCAUCCUGGACUAGGCGCAUACCUGCCCAACCACCAGCC
3	tae-novel-miR124-4	AGACUUGGCACAUCAUCCUGG	UGGUUGGGCAGGUAUGCGCCUAGUCCAGGAUGAUGUGCCAAGUCUGCUUAGCGACCGCGACGCCGUCCAGCACCACCCCAGGUGUCUCCUUUGCGAUCAAGAUCCGGAGACCAUCCAACACCUGCUCCUGGCGUGUCCAUUCGCUAAGCAGACUUGGCACAUCAUCCUGGACUGGGCGCGCAUACCUGCCCAAUC
3	tae-novel-miR125	AGAGAGCUCUUUACCGUCUGUAAU	UUAUUACAUACGGCAAAGAGCUCACUUUGCCGUCUGCAAAAAGGAACACAUAGGGCAAAGAUCUUUGCUGUCUCUGUUUUUUAUUGCAGACGGCAAAGAGAGCUCUUUACCGUCUGUAAUAU
5	tae-novel-miR126-1	AGAGGAAUGGAUGUAUCUAGACGU	UCAGAGGAAUGGAUGUAUCUAGACGUAUUUUAGUUCUAGAUACACCCAUUUUUAUGC
5	tae-novel-miR126-2	AGAGGAAUGGAUGUAUCUAGACGU	UCAGAGGAAUGGAUGUAUCUAGACGUAUUUUAAUUCUAGAUACAUUCAUUUUUAUGC
5	tae-novel-miR126-3	AGAGGAAUGGAUGUAUCUAGACGU	CUCCCUCCGUCCGAAAAUACUUGUUAGAGGAAUGGAUGUAUCUAGACGUAUUUUAGUUCUAGAUAUAUCCUUUUUUAUUCAUUUAUGCGAUAAGUAUUUCCGGACGGAGGGAGU
5	tae-novel-miR126-4	AGAGGAAUGGAUGUAUCUAGACGU	CUCCCUCUGUCCGAAAAUACUUGUCAGAGGAAUGGAUGUAUCUAGACGUAAUUUAGUUUUAGAUACAUCCAUUUUCAUCCAUUUCUCCGACAAGUAUUUUCGGACGGAGGGAGU
5	tae-novel-miR126-5	AGAGGAAUGGAUGUAUCUAGACGU	UCAGAGGAAUGGAUGUAUCUAGACGUAUUUUAAUUCUAGAUGCAUUCAUUUUUAUGC
5	tae-novel-miR126-6	AGAGGAAUGGAUGUAUCUAGACGU	UCAGAGGAAUGGAUGUAUCUAGACGUAUUUUAGUUUUAGAUACAUCCAAUUUUAUGC
5	tae-novel-miR127	AGAGUGUACUUCCAACUUUGUUGA	CCGUCCUUUAAAGAGUGUACUUCCAACUUUGUUGAAGGGUCAAACUAUCUCAUUGUUUGACCGAGUUUGUGCAAAAAUAUAUCAAUGUUUAUGAAACCAAAUAGGUAUAUGAUGAAAGUAUAUUUUAUCAUGAAUCUAAUGCUACUAAUUUGAUGGCAUAAAUGUUGGUGCAUUAUUGUAUAAAUACGUCAAACAUAAAAAGGUUUGACUUUCCAACAAAGUUGGAAGUACACUCUUCAAAGGACGA
3	tae-novel-miR128	AGAUCUGAAGUUCGAUGACGUGUC	UGGAUUGUGGCUAGCAGGUAUGGUUUACUCCUCCAACGUCUUAUUAGUGCGAGGGUGCCAGAUCUGAAGUUCGAUGACGUGUCCAGGGUGUUGCCUCGGUCUG
3	tae-novel-miR129-1	AGAUGCUUUGUGAUUUGUGAAUGU	AUAUGAGACCAGGUCUCAUCGUUAGCAGGUGAGACCCGCUCUGAUGGAUGACACGUGGCAUUCAUAAAUCACAAAGCAUCUAAUCUCUCUCAUCCCCUGAUUUCAGGUGGGGGUGGGGUAGAUGCUUUGUGAUUUGUGAAUGUCACGUGGCAUCCAUCAGAAUCGGUCUCACCUGCUAAUCCGUGAGACCUGGUCUCAUAG
3	tae-novel-miR129-2	AGAUGCUUUGUGAUUUGUGAAUGU	UCUGAUGGAUGACACGUGGCAUUCAUAAAUCACAAAGCAUCUAAUCUCUCUCCUCCCCUGAUUUCAGGUGGGGGUGGGAUAGAUGCUUUGUGAUUUGUGAAUGUCACGUGGCAUCCAUCAGG
5	tae-novel-miR130-1	AGAUGUGUGGGCUGGUUGCUGUCC	CCACACGUAGAUGUGUGGGCUGGUUGCUGUCCAUGCUAUAUGAGGCGUGUGGCACAACUAUCUGAUACACCACACGUGUGA
3	tae-novel-miR130-2	AGAUGUGUGGGCUGGUUGCUGUCC	CGUCACGCGUCGCGUGCGGGACCAGAAGGGUACAAGGCCUGACAUACAGGCGUGUGGGCAUUAUCAACUUCGCCCACACGCACGCGUGUGAGAGGGUUCAGGAGGAAAAAAAAGAUGUGUGUGGGCAUUAGUUGUUUUGCCCACACGUAGAUGUGUGGGCUGGUUGCUGUCCAUGCCACACGAGGCGUGUGGCA
3	tae-novel-miR130-3	AGAUGUGUGGGCUGGUUGCUGUCC	CGUCAUGCGUCGCGUGUGGGACCAGGAGGGUACGAGGCCUGACAUACGGGCGUGUGGGCGUUAUCAACUUCGCCCACACGCACGCGUGUGAGAAGGUUCGGGAGGGAAAAAAGAUGUGUGUGGGCAUUAGUUGUUUUACCCACACGUAGAUGUGUGGGCUGGUUGCUGUCCAUGCUACACGAGGCGUGUGGCA
3	tae-novel-miR130-4	AGAUGUGUGGGCUGGUUGCUGUCC	CGUCACGCGUCGCGUGCGGGACCAGGAGGGUACGAGGCCUCACAUACGGGCGUGUGGGCGUUAUCAACUUCGCCCACACGCACGCGUGUGAGAGGGUUCAGGAGGGGGAAAAUGUGUGUGGGCAUUAGUUGUUUUGCCCACACGUAGAUGUGUGGGCUGGUUGCUGUCCAUGCCACACGAGGCGUGUGGCA
3	tae-novel-miR130-5	AGAUGUGUGGGCUGGUUGCUGUCC	GUCACGCGUCGCGUGCGGGACCAGGAGGGUACGAGGCCUCACAUACGGGCGUGUGGGCGUUAUCAACUUCUCCCACACGCACGCGUGUGAGAGGGUUCGGGAGGGGGAAAAAUGUGUGUGGGCAUUAGUUGUUUUGCCCACACGUAGAUGUGUGGGCUGGUUGCUGUCCAUGCCACACGAGGCGUGUGGA
5	tae-novel-miR131	AGCACCGGUACCUAUUUCUAUAGA	AGUUUUCUGAAGCACCGGUACCUAUUUCUAUAGAAGAGACGCCUAAUUAAGCGUCUACCCUGUAUAAAUAAAUAUUGAUGCUUAAGGAAAGCC
3	tae-novel-miR132	AGCAUGUUUUUAGAAGAUUAGA	CCUUCUCAUCUAUAGGAUUAGUUAUUAUGUCUAAGCAUGUUUUUAGAAGAUUAGAAGA
3	tae-novel-miR133	AGCCCGUGUGGACUGCCUCCUGCU	GGGUGUGUGGCACGAAGUAGCCGCGCCCACACGUGUGGACAAUUCUAAUAUCUGCCCACACACAGCCCGUGUGGACUGCCUCCUGCUCACAUCA
5	tae-novel-miR134	AGCGACGACUACAAACACUGAAGU	GAUCCGUAGACCACCAAGCGACGACUACAAACACUGAAGUGAGCUGAAGGUGCGCCACCGUCAUCACCUCCCCCCCCCCCUCCCCCUCGCCGGAGCCGAGUAACAUUCGUUGCGGUAGACAGUCGAGAAGUCGUCAUUGCUUGU
3	tae-novel-miR135	AGCGCCGUAGCGUCCGAUUUUGCC	AGUUUUGCAUGGUCUGCACGUUACAACGUUACAACGUUAUAGCGUGUGUAGCGCGCUAAUUACGUGAUUAGCGCCGUAGCGUCCGAUUUUGCCAAAACA
5	tae-novel-miR136-1	AGCGCUACCGCCGCUGCCCGGACA	CUGCCCGGGCAGCGCUACCGCCGCUGCCCGGACAGUGUUACACUGUCCGGACAGCUAUGGUAGUGUUACCUGAGCAU
5	tae-novel-miR136-2	AGCGCUACCGCCGCUGCCCGGACA	CCGGGCAGCGCUACCGCCGCUGCCCGGACAGUGUUACACUGUCCGGACAGCUGUGGUAGUGUUACCUGA
5	tae-novel-miR137	AGGACAACCGUAGGAUGAAGUGGG	AAAGGACAACCGUAGGAUGAAGUGGGAGCACGGAUGGGAGCAUGGAAAGGGAGCAGGCAGGCCGGAUCCCGUCCCGUUGCCUAAUCCCAAUGAGGGCUGCAAAAACUCGAUUCCGCUUGGUCCAGGGUUCCUUC
3	tae-novel-miR138	AGGACUUGUAAACUGAAACGGAGG	AGUACUACCUCUCUCUCAGUUUACAGGACGUGUGCGUACCCCUAGGUCGUCAAUUUGACCAACCUAAUACAAAUCAUAUAUUAUAAAAAAAUAUACCAAUAUAAACCUCGGAGUUUCUAUUUUUAAAAGGUAUAAUUUUUAUGUUAUAUAGUUUAUAUUAGGGUGAUAAAAUUAGCAACCUAGGUAUACGCGCAGGACUUGUAAACUGAAACGGAGGUAGUACA
3	tae-novel-miR139-1	AGGAGUACAUGAUCUAUUUGAAGU	CUGGCUUGUUAAAAGGGAGAGAGAAGGAUUUGGUGGAAUAGUCGUUGUAUUGCUUGAGCCUCAUGGGCAUAUAUAUAGGAGUACAUGAUCUAUUUGAAGUACAAGGCAAGCCAA
5	tae-novel-miR139-2	AGGAGUACAUGAUCUAUUUGAAGU	UAUAUAGGAGUACAUGAUCUAUUUGAAGUACAAGGCAAGCCAGAAUAUUUUCUAGUCUAACCUAUGUUUCCUAAUACAAUCACGUUACUCAACACU
5	tae-novel-miR139-3	AGGAGUACAUGAUCUAUUUGAAGU	UAUAUAGGAGUACAUGAUCUAUUUGAAGUACAAGGCAAACUAGAAUAUUUCCUAGUCUAACCUUCCUAAUACAAUCACGUUACUCAACAUC
5	tae-novel-miR139-4	AGGAGUACAUGAUCUAUUUGAAGU	UAUAUAGGAGUACAUGAUCUAUUUGAAGUACAAGACAAGUCAGAAUAUUUCCUAGUCUAACCUAUGUUUCCAAUCUAAUCAAUAUACUCAACAUC
3	tae-novel-miR139-5	AGGAGUACAUGAUCUAUUUGAAGU	AGAAAUGAUUGGUGGAAUAGUUGUUGUAUUGCUUGAGCCUCAUGGGCAUAUAUAUAGGAGUACAUGAUCUAUUUGAAGUAUAAGGCAAGCCAGAAUAUUUCC
5	tae-novel-miR139-6	AGGAGUACAUGAUCUAUUUGAAGU	UCGUGGGCAUAUAUAUAUAGGAGUACAUGAUCUAUUUGAAGUACAAGGCAAGUCAGAAUAUUUCCUAGUCUAACCUAUGUUUCCUAAUACAAUCACGUUACUCAACAUCCCCCGC
5	tae-novel-miR140	AGGAUGUGGCUAGAUCUCAGUCG	AGCAUGUAUAAAUAAAAAAGAAGGAUGUGGCUAGAUCUCAGUCGACUGAGACUUAACCAAGUCUCAAUCAUACGACACAACAUAUAAAAUAAAGAACGAAAAAAUUAAAAAAAAGUUUUGAACGGAUCUUCAUGUAAGAUCUCACAAAUAUAGAAUCGUUAAGUCUCAGUCGAUUGAGAUUUAGCAACCCCGAAAAAAGAAACAAUAUUAUGUAUGCGUGUA
3	tae-novel-miR141	AGGCGUUGCACAGUGUAGUAUGGC	UAGGCGCCGCACUAUACAGUGCAGCGCCUAGCUCUUAGGCUCUGCACAAUGACUUAGCAAAUUUUAGGCAGUCUGGGGUGCAACGCUGUCCAGGCGUGUAGCGCCUAUCUGCGAGGCGUUGCACAGUGUAGUAUGGCGCCUU
5	tae-novel-miR142-1	AGGGUCUGUCUAGAACACAUCUAG	AGUUUGCUAAAGGGUCUGUCUAGAACACAUCUAGAUGUGACAUAGUUAUGUCACAUCUAAGCUGAUGUCCACUCUGUUUGUGGUCUAUUUUUUUUAGUUUUUUUCUAUUUCUUGUUGUUGCAUUAUACAUUGUGGGAGCUUAGAUGUGACAUCCUUAAAUAACAUCUAGAUGUGAAUUAGACAAACUGUUUGC
5	tae-novel-miR142-2	AGGGUCUGUCUAGAACACAUCUAG	AGUUAACAGUUAGGGUCUGUCUAGAACACAUCUAGAUGUGACAUAAUUAUGUCACAUCUAAGCUGAUUUUCACUCUGUUUGUAGUCUAUUUUUUUGUCCUAGUUUUUUUCUUGUUGAUGCAUUAUAUACUUGUGAGAGGUUAGAUGUGACAUCUUUAAAAAACAUUUAGAUGUGAAUUAGACAAACUGUAACAGUUAACA
3	tae-novel-miR143	AGGGUUCUAGUCUUUGUCCAUGUU	UGGGGUUGAGGCAAAGACUAGAACCCUCAAAUCCAACCCUUAAAGCAGUUUAAAGGGUUGGGUUUGAGGGUUCUAGUCUUUGUCCAUGUUUUUCAACCCUU
3	tae-novel-miR144	AGGUCCCUGGUUCGAGUCC	UUUGUGUUUUGAACUCGGCUACCUGCGCGCACCUUCAGUGCGAGGUCCCUGGUUCGAGUCCUCAUAGG
5	tae-novel-miR145-1	AGGUCCUCGAACUAUGAAAAUCGU	GAGGUGUCACGUAGGUCCUCGAACUAUGAAAAUCGUCAUCCAUGUCCUCAAAGUGCAAUAUGUGUGUUAUCCUGGUCCUCGAACUAUUUUAAAGGUGUCAUAUAGGUCCUUGAACUAUUUCGAAGGUGUCACAUAUAUACACACUUAUUACAGUUCAAGGAUUUUUGAGGACCUAGAUGACACUUUUCAUAGUUUGAGGACCUACAUGACACCUU
5	tae-novel-miR145-2	AGGUCCUCGAACUAUGAAAAUCGU	GAGGUGUCACGUAGGUCCUCGAACUAUGAAAAUCGUCAUCCAUGUCCUCAAAGUGCAAUAUGUGUGUUAUCCUGGUCCUCGAACUAUUUCAAAGGUGUCAUAUAGGUCCUUGAACUAUUUCGAAGGUGUCACAUAUAUACACACUUAUUACAGUUCAAGGAUUUUUGAGGACCUAGAUGACACUUUUCAUAGUUUGAGGACCUACAUGACACCUU
5	tae-novel-miR145-3	AGGUCCUCGAACUAUGAAAAUCGU	GAGGUGUCACGUAGGUCCUCGAACUAUGAAAAUCGUCAUCCAUGUCCUCAAAGUGCAAUAUGUGUGUUAUCCUGGUCCUCGAACUAUUUCAAAGGUGUCAUAUAGGUCCUUGAACUAUUUCGAAGGUGUCACAUAUAUACACACUUAUUACAGUUCAAGGAUUUUUGAGGACCUAGAUGACACUUUUCAUAGUUUGAGGACCUACAUGACACCUU
3	tae-novel-miR146-1	AGGUGCUUUGUGAUUUGUGAAUGC	UGACCCGCCCUGAUGGAUGACAUGUGGCAUUCACAAAUCACAAAGCAUCUAAUCUCUCCCCUCUGAUUUCAGGUGGGGGUGGGGGUAGGUGCUUUGUGAUUUGUGAAUGCCACAUGUCAUCCAUCAGGAUGGGUC
3	tae-novel-miR146-2	AGGUGCUUUGUGAUUUGUGAAUGC	GUCCUGAUGGAUGACACGUGGCAUUCACAAAUUACAAAGCAUCUAAUCUCUCUCCCCCCUGAUUUUAAGUGGGGGUGGAGGUGCUUUGUGAUUUGUGAAUGCCACGUGUCAUCCAUCAGGAU
3	tae-novel-miR146-3	AGGUGCUUUGUGAUUUGUGAAUGC	AGACCCGUCCUGAUGAAUGACACGUGUCAUUCACAAAUCACAAAGCUUCUAAUAUCUCCCCCCUAUUUCAAGUGGGGGUGAGAUAGGUGCUUUGUGAUUUGUGAAUGCCACGUGUCAUUCAUCAGGAUGGGUC
3	tae-novel-miR146-4	AGGUGCUUUGUGAUUUGUGAAUGC	UAUGGAUGACACGUGACAUUCAUAAAUCAGAAAGCAUUUAUAAAUUAGGUGCUUUGUGAUUUGUGAAUGCCACGUGUCAUCCAUC
3	tae-novel-miR147	AGGUGUGCUCAGAUGACUUAUAAG	CACCCCUUUUUGCAUGGGUUCCACCACCUUUACAUAAAAAAACAAGAUGGAAAGGUGUGCUCAGAUGACUUAUAAGUCAGGUGACCACCAAACAGACGU
3	tae-novel-miR148	AGUCCUUGUGUUGCAUUCCC	AAGCGUGCUUGGGCGAGAGUAGUACUUGGAUGGGUGACCUCUUGGGAAGUCCUUGUGUUGCAUUCCCUUUUUAAUUAUUUUUUGCGCCUC
3	tae-novel-miR149-1	AGUCUCUCGGAGGUACUCAUAGGG	GCCUACGGUGACUUCGUAAAAUCUCAACAUGAUAUGCCAGCUCAGUCUCUCGGAGGUACUCAUAGGG
3	tae-novel-miR149-2	AGUCUCUCGGAGGUACUCAUAGGG	ACCUAUGGUGACUUCGUAAAUCUCAAGAUGAUAUGGUGGCUCAGUCUCUCGGAGGUACUCAUAGGG
5	tae-novel-miR150	AGUCUCUCGGAGGUGUUCAUAGGG	GGCUCAGUCUCUCGGAGGUGUUCAUAGGGGUAGGGUGUGCGUGUAUGCGUUCAUAGGGAUGAGUGUAUGCGCGUGUAUAUGAGCGCUUGUGUCUGUACUGAUGCU
3	tae-novel-miR151-1	AGUCUCUGCCAAUUCUUCGUG	GAAGAGCGCGAAGGAUUUGCAGAUACUCCGUAAAAUCACUUUAUGGAGUCUCUGCCAAUUCUUCGUGUUCUUA
3	tae-novel-miR151-2	AGUCUCUGCCAAUUCUUCGUG	GAAGAGCGCGAAGGAUUUGCAGAUACUCCGUAAAAUCACUUUAUGGAGUCUCUGCCAAUUCUUCGUGUUCUUA
3	tae-novel-miR152	AGUGACAAUUCUGGAAGAAGCUGG	ACCAGAAUUGACCCCCUCCCCAGCUUCUCCCAGAAUUGCCACUCCAUUUUUCUUUAAAAUUCCUAGCUAGUUAAGGUCUAAUUAGUUAGGAAUUGUAAAAAAUAUGGAGUGACAAUUCUGGAAGAAGCUGGGGAGGGGGUCAAUUCUGGG
3	tae-novel-miR153-1	AGUGAGCUCUAUGCCGUCUGUAUU	GAAAAAUCACAGACGGCAAAGAGCUCACUUUGCCGUAUGCAACAAAAAUCACAGACGGCAAAGAUUCUUUGCUGUCUAUACUUUUUCCGCAGAUGGCAAAGAUUAUUUGCCAUCUGUGUUUUGUUUUGCAGACGGCAAAGUGAGCUCUAUGCCGUCUGUAUUUUUUG
3	tae-novel-miR153-2	AGUGAGCUCUAUGCCGUCUGUAUU	AUCUGCCAGAAAAAUCACAGACGGCAAAGAGCUCACUUUGCCGUCUGCAACAAAAAUCACAGACGGCAAAAAUUUGUCGUCGUCUAUAUUUUUUUCAGCAGACGGCAAAGAUUCUUUGCCGUCAGUAUUUUAUUUCGCAGACGGCAAAGUGAGCUCUAUGCCGUCUGUAUUUUUUUUGCAGAC
3	tae-novel-miR153-3	AGUGAGCUCUAUGCCGUCUGUAUU	AUUUUGCCAUCUGCCAGAAAAAUCACAGACGGCAAAGAGCUCACUUUGCCGUCUGCAACAAAAAUCACAGACGGCAAAUAUUCUUUACCGUCUGUAUUUUUUCAGCAGACGGCAAAGAUUCUUUGCCGUCUGUAUUUUAUUUCGCAGACGGCAAAGUGAGCUCUAUGCCGUCUGUAUUUUUUUCGCAGAUGGCAAAGA
3	tae-novel-miR154-1	AGUGAGCUCUUUGCCGUCUGCAAA	AUCUUUGCCGUCUGCGGAUUCUUUUUUACAGAUAGCAAAAAGCUCAUCUUGCCGUCUGCAGAAAAAACCACAGAUGGCGUUGUCUUUGCCGCCAACAGUUUUGUAGACAGACGGCAAAGUGAGCUCUUUGCCGUCUGCAAAUAGACACACAGACGGCAAAGAG
3	tae-novel-miR154-2	AGUGAGCUCUUUGCCGUCUGCAAA	UGCCGUCUGCAGGUUUUUUUACAGACGGCAAAGAGCUCAUUUUGCCGCCUGCAGAAAAAACCACAGACGGCGUAGUCUUUGCCGUCAACAUUUUUGUAGACAGACGGCAAAGUGAGCUCUUUGCCGUCUGCAAAUGAACACACAGACGGCC
3	tae-novel-miR155-1	AGUGAGCUGUUUGCCGUCUGUAUU	CUGUUUUUUUACAGACAACAAAUUAUCUUUGCCGUCAUUAGUUCUUUUUACAGACAGCAAACUAUGCCUUUGCCGUCAUCAGUUUUUUUACAGACGGCAAACUAUAUCUUCGCCGUCAUCGUUUUUUUUACAGACGACAAAGUAUGUUCUUUGCCGUCUGUAUAUUUUUCGCAGACUACAAAGUUUGUUUUGCCGUCAGUAAAUUUCUAGCAGAUGGCAAAGUGAGCUGUUUGCCGUCUGUAUUUCUUUGCCGUCUGCAAUUGAAAGCA
3	tae-novel-miR155-2	AGUGAGCUGUUUGCCGUCUGUAUU	AAAUACAGACGGCAAAGAGCAAACUUUGUCGUCUGCCUACAACAUAACAGACGGCAAAGAACUUUGCCGUCUAUUACUUUGUAGGCAGAUGGCAAAGUGAGCUGUUUGCCGUCUGUAUUA
5	tae-novel-miR155-3	AGUGAGCUGUUUGCCGUCUGUAUU	AGACGGCAAAGUGAGCUGUUUGCCGUCUGUAUUUUUUUGGCAGACGGCAAAGUCCAUUUUGCCGUCA
3	tae-novel-miR156-1	AGUGCCGAUUUGAUUGAGUUAAUG	AUGGGCCGAGCAAUUUUGGUAAGAUUUAAUUUAAUUGCAAUGGGUUAAUGCGCGAUGUUGUUUUGGGAAAGUGCCGAUUUGAUUGAGUUAAUGCACGCGUCAAAUGGGCCAGCCCAA
3	tae-novel-miR156-2	AGUGCCGAUUUGAUUGAGUUAAUG	AGUUUUGGUAAGUUAUUUGAUACGAACGAGUUAAUGCAUGACGGUUUUUUGAAAAAGUGCCGAUUUGAUUGAGUUAAUGCAUGCGUCAAAUGGACCGGCGAAAU
3	tae-novel-miR157-1	AGUGGAACGUGUAAAUUAGGACGU	CAUAUACACGUCCAUAUACACCUUGCUAAAUUAUACAUCUCCCAGUUUUUCAGUGGAACGUGUAAAUUAGGACGUGUAUAUU
3	tae-novel-miR157-2	AGUGGAACGUGUAAAUUAGGACGU	CAUAUACACGUCCAUAUACACCUUGCUAAAUUAUACAUCUCCCAGUUUUUCAGUGGAACGUGUAAAUUAGGACGUGUAUAUU
3	tae-novel-miR158-1	AGUGGCAAUUCUGGAAGAAGCUGG	GCAAUUCUUCCAGAAUUGACCCCCUCCCAGCUUCUCCCAGAAUUGCCACUUAAUAUUUUUUUAUAAUUCCUAGCUAAUUAGACCUUAACUAGCUAGGAAUUGUAAAAAAAUAUUAAGUGGCAAUUCUGGAAGAAGCUGGGGAGGGGGUCAAUUCUGGGAGAAUUG
3	tae-novel-miR158-2	AGUGGCAAUUCUGGAAGAAGCUGG	AAUUCUCCGAGAAUUGACCCCCUCCCCAGCUUCUCCCAGAAUUGCCAUUUCAUCUUUUUUUACAAUUCCUAGCUAGUUAAGAUCUAAUUAGCUAGGAAAUAUAAGAAAAUAUAGAGUGGCAAUUCUGGAAGAAGCUGGGAAGGAGGUCAAUUCUUGGAGAAUU
5	tae-novel-miR159-1	AGUGGCUUUGGAGUGACUCUUUGG	UUGUUCGUUCUCCGCUAUUAGUGGCUUUGGAGUGACUCUUUGGUUCAUGUUGAGGGCUUGUUAUAUGAUCUAUCUAUGUUAUUAUUGUUGAGAGAACUUGCAC
5	tae-novel-miR159-2	AGUGGCUUUGGAGUGACUCUUUGG	UGUUCUCUGCUAUUAGUGGCUUUGGAGUGACUCUUUGGUGCAUGUUGAGGGCUUGUUAUAUGAUCUAUCUAUGUUAUUAUUGUUGAGAGAACU
5	tae-novel-miR160-1	AGUGUCGCUGAUUUAGUAUAAAGU	AUACUCCCGCCGUCCCAAAAUAAGUGUCGCUGAUUUAGUAUAAAGUUAGUACAAAGUUGUACUAAAUCAACGACACUUAUUUUGGGACGGAGGGAGUAC
5	tae-novel-miR160-2	AGUGUCGCUGAUUUAGUAUAAAGU	CAAGUGUCGCUGAUUUAGUAUAAAGUUGUAUGACCUUAUAAUAAAUUAGUGACACUUA
5	tae-novel-miR160-3	AGUGUCGCUGAUUUAGUAUAAAGU	CCCCUCCUUCCCAAAAUAAGUGUCGCUGAUUUAGUAUAAAGUUAGUACUCCCUCCGUCCCAAAAUAUAAGAUCAUUUUUGACACUAGGGAGUACUAACUUUGUACUAAAUCAGCGACACUUAUUUUGGGACGGAGGGA
5	tae-novel-miR161	AGUGUGCAGCGCCUGAGAGCUAGG	UCCAAAAAUUACUAAGUCAGUGUGCAGCGCCUGAGAGCUAGGCGUCACACUAUACAGUGUAGCGCCUAGUUUUUAGGCGUUGCACUAGUGGUUGCUUCAUUUUGUAGUGCAACCACUAGUAUAUCGCCUGAGAGCUAGGCGCCACAAUAUACAGUGCAGCACCUAGCUCUUAGGCUCUGCACAAUGACUUAGCAAUUUUUAGG
3	tae-novel-miR162	AGUUAAGCGUGCUUGGGCGAGA	UACAAUCGUCUUUGUAGUGGAGCUGGGAGGGGCAAGGAUAAGGGACGAAGACCGGGGUAACAUGUCGGAUGCGAUCAUACCAGCACUAAAGCACCGGAUCCCAUCAGAACUCCGAAGUUAAGCGUGCUUGGGCGAGAGUN
3	tae-novel-miR163	AGUUACUAAUUCAUGAUCUGGC	GAUUCCGUAAAUAUCCCAUUUCAAAAAUCAAAACAAUCGGGACUUUUCAGAGAUUGGAUGCAGUUACUAAUUCAUGAUCUGGCAUGUACAGAAUG
3	tae-novel-miR164	AGUUCGAGGACCUAUGUGACACCU	UGGUGUCACGUAGGUCCUCAAACUAUGAAAAGUGUCAUCUAGGUCCUCGAAAAUCCAUAAAGUGUAAUAGGUGUGUAUAUAUGUGACACCUCUGAAAUAGUUCAAGGACCUAUGUGACACCUUUGAAAUAGUUUGAGGACCAGGAUAACACACAUAUUGUACUUUGAGGACCUGGAUGACGCUUUUCAUAGUUCGAGGACCUAUGUGACACCU
5	tae-novel-miR165-1	AGUUCGUGUGCCUUUGAUCAUAAG	ACCCCCCCAGUUCGUGUGCCUUUGAUCAUAAGCCCCCCUUUGUGUAACUGACAUGUGGGACCGGACCCCACAUGUCAGUGACACAAAGGGGGGCUUAUGAUCAAAGGCACACGAACUGGGGGGGG
5	tae-novel-miR165-2	AGUUCGUGUGCCUUUGAUCAUAAG	CCCCCCCCAGUUCGUGUGCCUUUGAUCAUAAGCCCCCCUUUGUGUCACUGACAUGUGGGGUCCGGUCCCACAUGUCAGUUACACAAAGGGGGGCUUAUGAUCAAAGGCACACGAACUGGGGGGGU
5	tae-novel-miR165-3	AGUUCGUGUGCCUUUGAUCAUAAG	CCCCCCAGUUCGUGUGCCUUUGAUCAUAAGCCUUCCUUUGUGUCACUGACAGUCAGUGACACAAAGGGGGGCUUAUGAUCAAAAGCACACGAACUGGGGGU
5	tae-novel-miR165-4	AGUUCGUGUGCCUUUGAUCAUAAG	CGGAAUAAUUGAUGAUAACCCCCCCAGUUCGUGUGCCUUUGAUCAUAAGCCCCCCUUUGUGUCACUGACAUGUGGGACCGGACCCCACACGUCAGUGACACAAAGGGGGGCUUAUGAUCAAAGGCACAUGAACUGGGGGGGUUAUCAUCAAUUAUUCCA
5	tae-novel-miR165-5	AGUUCGUGUGCCUUUGAUCAUAAG	ACCCCCCAGUUCGUGUGCCUUUGAUCAUAAGCCCCCCUUUGUGUCACUGACAUGUGGGGCCCUCCUUUGUGUCACUGACAUAUGGGGUCCGGUCCCACAUGUCAAUGACACAAAGGGGGGGCUUAUGAUCAAAGGCACACGAACUGGGGGGG
5	tae-novel-miR165-6	AGUUCGUGUGCCUUUGAUCAUAAG	CCCAGUUCGUGUGCCUUUGAUCAUAAGCCCCCCCUUUGUGUCAUUGACAUGUGGGACCGGACCCCAUAUGUCAGUGACACAAAGGAGGGCCCCACAUGUCAGUGACACAAAGGGGGGCUUAUGAUCAAAGGCACACGAACUGGG
5	tae-novel-miR166	AGUUCUAGCCUCUCUGUAGUCAGG	UUUUUUAGUCUCAAGACUAGUUCUAGCCUCUCUGUAGUCAGGGGUAAUUGGAACUUUAGCCUCUAAAAGAGACUAGUUUUAGUCAGACUAAAAAU
3	tae-novel-miR167	AGUUCUGUGGCAAGCUAUUGUAGU	GUUAUAUUAUAGGUGUGUUGGUUCAGUAUUUUUUUCAGAAUUUUUGAGAACUUUUGCACCGUUGAAACCCUUAACUAGUUCUGUGGCAAGCUAUUGUAGUAUAUAUAUAUAUAUAUAAA
5	tae-novel-miR168	AGUUGAAGAUGAGAUAUUGAA	UUCAGGAACAGUUGAAGAUGAGAUAUUGAACGAAGAUUUUAUUUCUUUUUGUCCAAUAUCUCAUUUUCAACUAUCCCUGAU
3	tae-novel-miR169	AGUUUUACAGGAUGACAACGUGGC	GUGAUCUGUCAGCCUGAGAUCGCUUUGGAUCAAUUUUGAUGUGCAAGCGAGUUUGUCAUCAGAGAUUCAGAAAGUUUCAGAAAGAUGGCAAUAGAUAGACAAUAAUACUACACGUACAGGAUGAUCGUACAAAGUUUUACAGGAUGACAACGUGGCCUAAUC
5	tae-novel-miR170	AUAAAAAGGAAUGUAUCUGGACGU	AGAAAUACUUGUCAUCAAAAUAGAUAAAAAGGAAUGUAUCUGGACGUAUUUUUUUCUAGAUACAUCUCUUUUUAUUCAUUUUGAUGACAAGUAUUUUC
5	tae-novel-miR171-1	AUAAAAAGGGAUGUAUCUAGACGU	UUGUCACCAAAAUAAAUAAAAAGGGAUGUAUCUAGACGUAUUUUAAUUAUAGAUACACCCCUUCUUAUCCAUUUUGAUGACAG
5	tae-novel-miR171-2	AUAAAAAGGGAUGUAUCUAGACGU	CCGGAAAUACUUGUCAUCAAAAUGAAUAAAAAGGGAUGUAUCUAGACGUAUUUUAGUUCUAGAUACAUCUCUUUUUAUUCAUUUUGAUCACAAGUAUUUCCGGA
5	tae-novel-miR171-3	AUAAAAAGGGAUGUAUCUAGACGU	CCAGAAAUACUUGUCACCAAAAUGAAUAAAAAGGGAUGUAUCUAGACGUAUAUUAGUUCUAGAUACAUCCCUUUUUAUCUAUUUUGAUGACAAGUAUUUUCGGA
5	tae-novel-miR172	AUAAAAAGGGAUGUAUCUAGAUGU	GAUACUUGUCAUCAAAAUGAAUAAAAAGGGAUGUAUCUAGAUGUAUUUUAGUUCUAGAUACAUCUUUUUUUGUCCAUUUUGAUGAAUAAAAAAGGAUGUAUCUAGAUGUAUUUUAGUUCUAGAUACAUCUUUUUUUGUCCCUUUUGAUGACAAGUAUU
5	tae-novel-miR173	AUAAAACGGGAUGUAUCUAGACGU	CCGGAAAUACUUGUCAUCAAAAUGGAUAAAACGGGAUGUAUCUAGACGUAUUUUAGUUCUAGAUACAUCCUUUUUUGUCCAUUUUGAUGACAAGUAUUUUCGGA
5	tae-novel-miR174-1	AUAAAAGGGAAUGUAUCUAGACGU	UGUCGUCAAAAUAGAUAAAAGGGAAUGUAUCUAGACGUAUUUUAAUUCUAGAUACAUCUCUUUUUAUUCAUUUUGAUGAGA
5	tae-novel-miR174-2	AUAAAAGGGAAUGUAUCUAGACGU	CCGGAAAUACAUGUCAUCAAAAUGGAUAAAAGGGAAUGUAUCUAGACGUAUUUUAGUUUUAGAUACAUCUCUUUUUAUUCGUAUUGAUGACAAGUAUUUUCGGA
5	tae-novel-miR174-3	AUAAAAGGGAAUGUAUCUAGACGU	CCGGAAAUACUUGUCAUCAAACUAGAUAAAAGGGAAUGUAUCUAGACGUAUUUUAGUUCUACAUACAUCUCUUUUUAUCCAUUUUGAUGAAAAGUAUUUUCGGA
5	tae-novel-miR174-4	AUAAAAGGGAAUGUAUCUAGACGU	UGAAAAUACUUGACAUCAAAAUGGAUAAAAGGGAAUGUAUCUAGACGUAUUUUAGUUUUAGAUACAUCUCUUUUUAUCCAUUUUGAUGACAAGUAUUUUCG
5	tae-novel-miR175-1	AUAAAAGGGGAUGUAUCUAGACGC	AUACUUCCUCCGUCCGAAAAUACUUGUCAUCAAAAUAAAUAAAAGGGGAUGUAUCUAGACGCAUUUUAGUUCUAGACACACCCUCUUUAUCCAUUUUAAUGUCAAGUAUUUUCAGACGGAGCGAGUAC
5	tae-novel-miR175-2	AUAAAAGGGGAUGUAUCUAGACGC	CCGAAAAUACUUGUCAUCAAAAUGAAUAAAAGGGGAUGUAUCUAGACGCAUUUUAGUUCUAGAUACACCCCUUUUUAUCCAUUUUGAUGACAAGUAUUUUCGGA
5	tae-novel-miR176	AUAAAAGGGGAUGUAUCUAGACGU	GAAAUACUUGUCAUCAAAAUGGAUAAAAGGGGAUGUAUCUAGACGUAUUUUAGUUCUAGAUACAUCUUUUUUUGUCCAUUUUGAUGACAAGUAUUUU
5	tae-novel-miR177-1	AUAAAAGGGGUUGUAUCUAGAUGU	AAAUGUAUAAAAGGGGUUGUAUCUAGAUGUAUUUUAGUUUUAGAUACAUUCCUUUUUGUUCAUUU
5	tae-novel-miR177-2	AUAAAAGGGGUUGUAUCUAGAUGU	AAUACUUGUCAUCAAAAUGGAUAAAAGGGGUUGUAUCUAGAUGUAUUUUAGUUUUAGAUACAUCUCUUUUUAUCCAUUUUAAUGACAAGUAUUC
5	tae-novel-miR177-3	AUAAAAGGGGUUGUAUCUAGAUGU	ACUUGUCAUCAAAAUGGAUAAAAGGGGUUGUAUCUAGAUGUAUUUUAGUUCAAGAUACAUCUCUUUUUAUCCAUUUUGAUGACAAGU
5	tae-novel-miR178-1	AUAAAAUGGGAUGUAUCUAGACGU	AGUACUCCCUCCAUCCGGAAAUACUUGUCAUCAAAAUGAAUAAAAUGGGAUGUAUCUAGACGUAUUUUAGUUUGAGAUACAUAUCUUUUUAUCCAUUUUGAUGACAAGUAUUUUCAGACGGAGGGAGUACG
5	tae-novel-miR178-2	AUAAAAUGGGAUGUAUCUAGACGU	CUGGAAAUACUUGCCAUCAAAAUGAAUAAAAUGGGAUGUAUCUAGACGUAUUUUAGUUUGAGAUACAUAUCUUUUUAUCCAUUUUGAUGACAAGUAUUUUCGGA
5	tae-novel-miR178-3	AUAAAAUGGGAUGUAUCUAGACGU	UAAAUGGAUAAAAUGGGAUGUAUCUAGACGUAUUUUAGUUCUAGAUACAUAUCUUUUUAUCCAUUUU
5	tae-novel-miR178-4	AUAAAAUGGGAUGUAUCUAGACGU	CAUCAAAAUGGAUAAAAUGGGAUGUAUCUAGACGUAUUUUAAUUCUAGAUACAUUUCUUUUUAUCCAUUUUGAUA
5	tae-novel-miR178-5	AUAAAAUGGGAUGUAUCUAGACGU	AGAAAUACUUCUCAUCAAAAUGAAUAAAAUGGGAUGUAUCUAGACGUAUCUUAGUUUGAGAUACAUAUCUUUUUAUCCAUUUUGAUGACAAGUAUUUUC
5	tae-novel-miR178-6	AUAAAAUGGGAUGUAUCUAGACGU	CCGGAAAUACUUGUCAUCAAAAUGAAUAAAAUGGGAUGUAUCUAGACGUAUUUUAGUUUGAGAUACAUAUAUUUUUAUCCAUUUUGAUGAAAAGUAUUUUCGGA
5	tae-novel-miR178-7	AUAAAAUGGGAUGUAUCUAGACGU	CCGGAAAUACUCGUCAUCAAAAUGGAUAAAAUGGGAUGUAUCUAGACGUAUUUUAGUUCUAGAUACAUCUCUUUUUAUCCAUUUUGAUGACAAGUAUUUUCGGA
5	tae-novel-miR178-8	AUAAAAUGGGAUGUAUCUAGACGU	CCGGAAAUACUUGUCAUCAAAAUGAAUAAAAUGGGAUGUAUCUAGACGUAUUUUAGUUUGAGAUACAUAUCUUUUUAUCCAUUUUGAUGACAAGUAUUUUCGGA
5	tae-novel-miR178-9	AUAAAAUGGGAUGUAUCUAGACGU	CCGGAAAUACUUGUCAUCAAAAUGAAUAAAAUGGGAUGUAUCUAGACGUAUUUUAGUUUGAGAUACAUAUCUCUUUAUCCAUUUUGAUGACAAGUAUUUUCGGA
5	tae-novel-miR178-10	AUAAAAUGGGAUGUAUCUAGACGU	CCAGAAAUAUUUGUCAUCAAAAUGAAUAAAAUGGGAUGUAUCUAGACGUAUUUUAAUUCUAGAUACAUCCCUUUAUCCAUUUUGAUGACAAGUAUUUUCGGA
5	tae-novel-miR178-11	AUAAAAUGGGAUGUAUCUAGACGU	CCAGAAAUAUUUGUCAUCAAAAUGAAUAAAAUGGGAUGUAUCUAGACGUAUUUUAAUUCUAGAUACAUCCCUUUAUCCAUUUUGAUGACAAGUAUUUUCGGA
3	tae-novel-miR179	AUAAGAUGCGGACAAUAUCAGAGU	UGAGAUAUAAUUUGGUCUCAUUCACAUUUUAUAGCCAUUGGAUGUGAUGCUAUAAGAUGCGGACAAUAUCAGAGUGGUCUCC
3	tae-novel-miR180	AUAAGAUGCGUGUGUGCUGACGUA	CACGUCAGCAUACACGCGUCUUAUAGCAUCAUAUCCAAUGGCUAUAAAAGGUGAAUGAGACCAAAUUAUAUCUCAUCUAGAUGAGUUCUAGCAAAAAUGAUGAAGAAAUAGUUUUGCUAGAACUCAUCUAGAUGAGAUAUAGUUUGAUCUCAUUCACCUUUUAUAGCCAUUGGAUGUGAUGCUAUAAGAUGCGUGUGUGCUGACGUA
3	tae-novel-miR181-1	AUACGUGGCUUAGUCUGUUUUGC	UCUGCAAAAAAAUAUGCCAAGUUGGCUGUUGACAUGCGGGCCCCGCUGGUCAGAUACAUCGUCAAUACGUGUUUAUACGUGGCUUAGUCUGUUUUGCAAC
3	tae-novel-miR181-2	AUACGUGGCUUAGUCUGUUUUGC	GGGGUUUUCUGAAAAAAAAUAUGCCAAGUUGGCUGUUGACAUGCGGGCCCCGCUGGUCAGAUACAUCGUCAAUACGUGUUUAUACGUGGCUUAGUCUGUUUUGCAACACUUAGGC
3	tae-novel-miR182-1	AUACUACACGUACGUACUCUCGGU	UUUGUACGUAAAAAAGAGCAUACUCAAAACAUGGUACAUACUACCUAAAAAUUAGUAUAUAUACUACCUAAUCAUUGUUAUAUACUACAUACUACACGUACGUACUCUCGGUUUCGAUAGAUACUACAUACAAC
3	tae-novel-miR182-2	AUACUACACGUACGUACUCUCGGU	UUUAUACGUAAAAAAGAGCAUACUCAAAACAUGGUACAUACUACCUAAAAAUUAGUAUAUAUACUACCUAAUCAUUGUUAUAUACUACAUACUACACGUACGUACUCUCGGUUUCGAUAGAUACUACAUACAAC
5	tae-novel-miR183-1	AUAGAAAUGGAUGUAUCUAGACGU	AUACUUGUCAUAGAAAUGGAUGUAUCUAGACGUAUUUUAGUUAUAGAUACAUCUAUUUCCAUCCAUUUCCGUGACAAGUAA
5	tae-novel-miR183-2	AUAGAAAUGGAUGUAUCUAGACGU	CUCCCUCUGUUCGGAAUUACUUGUCAUAGAAAUGGAUGUAUCUAGACGUAUUUUAGUUCUAGAUACAUCCAAUUCUGAGACAAGUAAUUCCGAACGGAGGGAGU
5	tae-novel-miR183-3	AUAGAAAUGGAUGUAUCUAGACGU	CUCCCUCCGCUCGGAAUUACUUGUCAUAGAAAUGGAUGUAUCUAGACGUAUUUUAGUUCUAGAUACAUUCAUUUUCGAGACAAGUUAUUCCGAACGGAGGGAGU
5	tae-novel-miR183-4	AUAGAAAUGGAUGUAUCUAGACGU	CUCCCUCCGUUCGGAAUUACUUAUCAUAGAAAUGGAUGUAUCUAGACGUAUUUUAGUUAUAGAUACAUCCAUUUUUAUCCACUUUCGAGACAAGUAAUUUGGAACGGAGGGAG
5	tae-novel-miR183-5	AUAGAAAUGGAUGUAUCUAGACGU	CUCCCUCCGUUCGGAAUUACUUGUCAUAGAAAUGGAUGUAUCUAGACGUAUUUUAGUUAUAGAUACAUCCAUUUUUAUCCUCUUUUGAGACAAGUAAUUUGGAACGGAGGGAGU
5	tae-novel-miR183-6	AUAGAAAUGGAUGUAUCUAGACGU	UUCGGAAUUACUUGUCAUAGAAAUGGAUGUAUCUAGACGUAUUUUAGUUCUAGAUACAUCCAUUUCCGAGACAAAUAAUUCCGAA
5	tae-novel-miR183-7	AUAGAAAUGGAUGUAUCUAGACGU	CUCUCUCCGUCAUGAAUUACUUAUCAUAGAAAUGGAUGUAUCUAGACGUACUUUUAGUUCUAGAUACAUCCAUUUAUGUGACAAGUAAUUCGUGAUGGAGGGAGU
5	tae-novel-miR183-8	AUAGAAAUGGAUGUAUCUAGACGU	CUCCCUCCAUUCGGAAUUACUUGUCAUAGAAAUGGAUGUAUCUAGACGUAUUUUAGUUCUAGAUACAUCCAUUUUCAAGACAAGUAAUUCUGAAUGGAGGGAGU
5	tae-novel-miR183-9	AUAGAAAUGGAUGUAUCUAGACGU	CUCCCUCCGUUCGGAAUUCCUUGUCAUAGAAAUGGAUGUAUCUAGACGUAUUUUAGUUCUAGAUACAUCUAUUUUCGAGACAAGUAAUUCCGAACGGAGGGAGU
5	tae-novel-miR183-10	AUAGAAAUGGAUGUAUCUAGACGU	AUCCGUUCGGAAUUACUUGUCAUAGAAAUGGAUGUAUCUAGACGUAUUUUAGUUCUAGAUACAUCCAUUUUCGAGACAAGUAAUUCCGAACGGAG
5	tae-novel-miR183-11	AUAGAAAUGGAUGUAUCUAGACGU	CUCCCUCUGUCCGAAAAUACUUGUCAUAGAAAUGGAUGUAUCUAGACGUAUUUUAGUUAUAGAUACAUCUAUUUUCAUCUAUUUCUGUGACAAAUAAUUCCAGACGGAGGGAGU
3	tae-novel-miR184	AUAUCCGAUCCUACAUGGCAUGUG	CCGAUCCUACAUGGCAUUCAAGCACCCGCCUUCUAGAGAGAAUCCCGCUUCCCUAUCUGAACCUACUUUACGUCAUAUCCGAUCCUACAUGGCAUGUGAGGCAUCAC
5	tae-novel-miR185	AUAUGGACCGUCUGUUGGAGUAGC	UAAUAUUUUUACAUAUGGACCGUCUGUUGGAGUAGCGUUUUUUGCCCCAGACGGUCCAAAAGUUAGGUAUUU
3	tae-novel-miR186	AUAUGUUUGUGGGAGUUUAGACGU	AUAAUUAUGUCACAUCUAAAUUGAUGUUCACUUUGUUUGUGGUCUACUUUUUGUUCUAUUUUUUUUUUUGGUUGCUGCAUUAUAUGUUUGUGGGAGUUUAGACGUGACAUCCUUAA
3	tae-novel-miR187-1	AUAUUAGUUUACGGAGGGAGC	UACUCCCUCUGUAAACUAAUAUAAGAGCGUUUAGAUAACUAAAAUAGUGAUCUAAAUGCUCUUAUAUUAGUUUACGGAGGGAGCG
3	tae-novel-miR187-2	AUAUUAGUUUACGGAGGGAGC	ACUUCCUCUGUAAACUAAUAUAAGAGCGUUUAGAUCACUAAAAUAGUAAUCUAAACACUCGUAUAUUAGUUUACGGAGGGAGC
3	tae-novel-miR187-3	AUAUUAGUUUACGGAGGGAGC	ACUCCCUCUGUAAACUAAUAUAAGAGCGUUUAGAUCACUAAAUUAGUGAUCUAAACGCUCUUAUAUUAGUUUACGGAGGGAGC
3	tae-novel-miR187-4	AUAUUAGUUUACGGAGGGAGC	AAUACUCCCUCCGUAAACUAAUAUAAGAGCGUUUAGAAUACUAAAAUAGUGAUCCAAAUGCUCUUAUAUUAGUUUACGGAGGGAGCAGU
3	tae-novel-miR187-5	AUAUUAGUUUACGGAGGGAGC	AGUACUCCCUCUGUAAACUAAUAUAAGAGCGUUUAGAUAACUAUUUUAGUAUUCUAAACGCUCUUAUAUUAGUUUACGGAGGGAGCAGU
3	tae-novel-miR188-1	AUAUUAGUUUACUGAGGGAGU	GUACUCCCUCCGUAAACUAAUAUAAGAGUGUUUAGAUGACUAUUUUAGUGAUCUAAACGCUCUUAUAUUAGUUUACUGAGGGAGUAU
5	tae-novel-miR188-2	AUAUUAGUUUACUGAGGGAGU	GCUCUUAUAUUAGUUUACUGAGGGAGUACAUAACUAGAUUUGGCUAGGGCUACGUUGAUUCAAUGGUGUUUUAUAGGAUUAUUGGUGGAUGUAGAUCCAUAGAUUUUCUUUUAUAUGGAGCUCGUUUGGUAUAUUUUCU
3	tae-novel-miR188-3	AUAUUAGUUUACUGAGGGAGU	UGUACUCCCUCCGUAAACUAAUAUAAGAGUGUUUAGAUGACUAUUUUAGUGAUCUAAACGCUCUUAUAUUAGUUUACUGAGGGAGUACG
3	tae-novel-miR188-4	AUAUUAGUUUACUGAGGGAGU	CGCAUGUACUCCCUCCGUAAACUAAUAUAAGAACGUUUAGAAUGCUAAAAAUAGUGAUCUAAACGCUCUUAUAUUAGUUUACUGAGGGAGUACUAUGC
3	tae-novel-miR188-5	AUAUUAGUUUACUGAGGGAGU	CUGUACUCUCUGUAAACUAAUAUAAAAGCAUUUAGAUCACUUAAGUAGUGAUCUAAAUGUUUUUAUAUUAGUUUACUGAGGGAGUA
3	tae-novel-miR189	AUAUUUUUUUGUAGAGGGAGG	ACUCCCUCUGUAAAGAAAUAUAAAAGCGUUUAGAUCACUAAAGUAGUGAUCUGAACGCUCUUAUAUUUUUUUGUAGAGGGAGG
3	tae-novel-miR190-1	AUCCGACUAUCAGUGCUCCGCGUU	GGCAUUCCACGUCAGCCUUACAGGUGGGCCCAACCAGUCAGUUUGACUGUUUUCGCGAGGUUAUCCGACUAUCAGUGCUCCGCGUUACGCA
3	tae-novel-miR190-2	AUCCGACUAUCAGUGCUCCGCGUU	GGCAUUCCACGUCAGCCUUACAGGUGGGCCCAACCAGUCAGUUUGACUGUUUUUGCGAGGUUAUCCGACUAUCAGUGCUCCGCGUUACGCA
3	tae-novel-miR191	AUCCGACUAUCAGUGCUCUGUGUU	AAACACUUGAGUCAUUGACAUGCGGGACACUCGUCCAAGUCAGCAAAAUUUCCACGUAGGCAUGCCAUGUCAGCCUUACAGGUGGACCCAACCGGUCAGUUUGGCUGUUUUCGCGAGAUUAUCCGACUAUCAGUGCUCUGUGUUA
5	tae-novel-miR192-1	AUCCGAUCCUACAUGACAUGCGAG	UACUUUACGUCAUAUCCGAUCCUACAUGACAUGCGAGGCAUCACCUUGAGACUAUGCAUUGUACAUGCCCUAAUCCGCUUAUGUCCGCCGCCAAUUUCAA
3	tae-novel-miR192-2	AUCCGAUCCUACAUGACAUGCGAG	UUCAAGCACCCGCCUCUUGGAGAGGAUCCUACUUCCCUAUCCGAACCUACUUUAUAUUAUAUCCGAUCCUACAUGACAUGCGAGACAUCACCUUGAG
5	tae-novel-miR193	AUCCGAUCCUACAUGACAUGUGAG	UAUCCGAACCUACUUUACGUCAUAUCCGAUCCUACAUGACAUGUGAGGCAUCACCUUGAGGCUAUGCAUUGGACAUGCCCUAGCUUGCUUGGUGCAUGUGAUGUGUCCAUGCUUGG
3	tae-novel-miR194-1	AUCCGUAUCUAGACUCAUUUUAGU	UCUUGGAUUUGUCUAGAUACGGAUGUAUCUAGACAUCCGUAUCUAGACUCAUUUUAGU
5	tae-novel-miR194-2	AUCCGUAUCUAGACUCAUUUUAGU	CUACUCCCUCCGUUCCAAAUCCGUAUCUAGACUCAUUUUAGUGCUAGAUACCUCCGUAUCUAGACAAAUCUAAGACAAGUAAUUCGGAACGAAGGGAGUAU
5	tae-novel-miR195	AUCCGUAUGUAUGUAGUAGUUAUU	AUCCGUAUCCGUAUGUAUGUAGUAGUUAUUUAAAAUGUAAGACAAAUAUUUAGGAACGGAG
3	tae-novel-miR196	AUCCUAUCUUUUAGAAUUCCUAUG	UUUUCCUAUGAAAUGUGAAGGAUAGGAAUCAAUCCUAUAUAGAAAUAGGAAUCCAUUCCUAUGAACCAAAGGGCUCUAAAGAAAAAAAAAUCUACAAGAAUCCUAUCUUUUAGAAUUCCUAUGAAAU
3	tae-novel-miR197-1	AUCCUCUAGAAUUCUUAUGAAAUU	CUAAAGGGCUCUUAAGGAAAAAAAUCCUAUGAGAAUCCUAUCCUCUAGAAUUCUUAUGAAAUU
3	tae-novel-miR197-2	AUCCUCUAGAAUUCUUAUGAAAUU	UGAACCAAAAGACUCUAAAGGAAAAAAUCCUAUAAGAAUCCUAUCCUCUAGAAUUCUUAUGAAAUUCC
3	tae-novel-miR197-3	AUCCUCUAGAAUUCUUAUGAAAUU	UAGGCUCUUUUUUAUUUUCCUAUGAAAUGUGGAGGAUAGGAACCAAUCCUAUGUAGGAAUAGGAAUCCAUUUCUAUGAACCAAAGGGCUCUAAAGGAAAAAAUCCUAUAAAAAUCCUAUCCUCUAGAAUUCUUAUGAAAUUCCUCUAAACCAAAGGAGGCUU
3	tae-novel-miR198	AUCGAUAUGUGUGAUGUUACUC	AGAGUAACAUACACAUAUUCAUAGACUAUAUGUGGUGUCAUACAAAAUUUUAUUUAUUAGGCUAUAGACUCAUAUUGUAUCGAUAUGUGUGAUGUUACUCA
5	tae-novel-miR199	AUCGGACGGUCUAUAUUGCAAGAC	CUUUCUAUCCGUCAAAUAUAGAUCGGACGGUCUAUAUUGCAAGACGGCAGGCACACCAUCAUCACCAACUCCGGUUUUUAUAAGAGUUAUAGAGAUAAAAAAACAAAGUUGGUGAUGAUGGUGUGCCUGCCAUCCUAGAAUAUAGGCCGUACGAUUUAUAUCUGACGGAUAGGAAA
3	tae-novel-miR200-1	AUCGGUCUUGAUAGUUAAAUUUAC	GUCCAACUUUGACCAUAAAUUUAAUCAAUGAGACCAACUGCGGCGGUAGAAAAAAUUAUAUAAUUAAAAACUUCUUUCGAAUACGAAUUCACUGAUAUAAUUUUUGCUCCCGCCGCAAUCGGUCUUGAUAGUUAAAUUUACGGUCAAAGUUGAAG
3	tae-novel-miR200-2	AUCGGUCUUGAUAGUUAAAUUUAC	GUCCAACUUUGACCAUAAAUUUAAUCAAUGAGACCAACUGCGGCGGUAGAAAAAAUUAUAUAAUUAAAAACUUCUUUCGAAUACGAAUUCACUGAUAUAAUUUUUGCUCCCGCCGCAAUCGGUCUUGAUAGUUAAAUUUACGGUCAAAGUUGAAG
5	tae-novel-miR201	AUCGGUCUUGGUAAUUAAAUUUAC	CGCAAUCGGUCUUGGUAAUUAAAUUUACGGUCAAAAUUGAAGCACGGGGAUAGAGGAAGCA
3	tae-novel-miR202-1	AUCGGUCUUGGUAGUUAAAUUUAC	GUUCAACUUUGACCAUAAAUUUAACCAACGAGACCAACUGCGGCGGGAGAAAAAAAUUAUAUAAUUGAAAACUUCUUUCGAAUACGAAUUCACUGAUAUAAUUUUGCUCCCGCCGCAAUCGGUCUUGGUAGUUAAAUUUACGGUCAAAAUUGAAA
3	tae-novel-miR202-2	AUCGGUCUUGGUAGUUAAAUUUAC	GUUCAACUUUGACCAUAAAUUUAACCAACGAGACCAACUGCGGCGGGAGAAAAAGUUAUAUAAUUGAAACUUCUUUCGAAUACGAAUUCACUGAUAUAAUUUUUGCUCCCGCCGCAAUCGGUCUUGGUAGUUAAAUUUACGGUCAAAGUCGAAG
3	tae-novel-miR203	AUCUCUCGCGGAAGCAAAACUGUG	CCGAGAGACAUAGCCGUGCCUCUCGCGAAAGCAGAACCGUGUCUCUUGCGGAAGGAAAAAAAAAGAAAACUCAUUUUUUUCGUUUUUGAGAGACAUGACCAUGCCACUCGCAGAAGCAAAUCUGUGCCUCUCGCAAAAGCAAAAUCGUGUCUCUCGUGAAAGAAAAAAAGGAAACAUAUUUUUUUUCUGUUUUGAGAGGCACACCCGUAUCUCUCGCGGAAGCAAAACUGUGCCUCUCAU
5	tae-novel-miR204-1	AUCUGAUGUACUACUUUGUAAGGU	UUAGACUAUCUGAUGUACUACUUUGUAAGGUCAUUAUGAAUAAGUAAUAAAAUGGUUGCAUGCAAUGCCCAGAUG
3	tae-novel-miR204-2	AUCUGAUGUACUACUUUGUAAGGU	CUUCAUCAAGUGGAUAGGAGUAGCGACAGAUGUUGCUAAGAUAAUGGCUUUAGACUAUCUGAUGUACUACUUUGUAAGGUCUUUGUGAAU
3	tae-novel-miR205	AUCUUUUUUUGUUAUCUCUAAAUU	AUGUUUUUAGGAAUAACUAAUUAUUGAAGAUAAGACCAAGAGAUGACCCAUUGUAGACAUCUUUUUUUGUUAUCUCUAAAUUACAUGCAAGACUUAAGAUAA
3	tae-novel-miR206	AUGAAGACGUCUGUGGUGAUUCUC	AUUUAUUUCAGACCUUCCCGCGAUGUUCCUUCAGUGAGAGGAGUCGUUUCCGUCGACUAUGAAGACGUCUGUGGUGAUUCUCGGAGGUGCUCAUAGAAAUAGGG
5	tae-novel-miR207	AUGAGUAGUAUUUGUUGGACGUGU	GGUGGAGAUGAGUAGUAUUUGUUGGACGUGUGGCAUGAAGUAGCCGCGCCCACAUGUAUGAGCAAUUCUAAUGUCCGUCCACA
5	tae-novel-miR208	AUGCAGAGAGGCUGGUUCGAACCU	ACCCCUACGAAGUGCAAUGCAGAGAGGCUGGUUCGAACCUAGAAUCUCUUGGCUUAAGUGGGGAGGACUUGACCACUGCGCUAGGCAUGCCCU
3	tae-novel-miR209-1	AUGCAGAGUAAAAAGGACCGGAGG	UGUACUCCCUCCGGUCCUUUUUACUCUGCACAUUGGAUUUGCCAAAAGUCAAACUUUUCUAAGUUUGACCAAAUUUAUAUUAGAAUUUAUUAGCAUCUAUAAUAUCUAAUAAAUAUAAAAUGAAAAUAUAUUCCAGGAUGAAUCUAAUGAUAUUGGUGUUGUUAUGUGAAUGUCUAUAAUUUUUUAUAUAAACUUGGUCAAAGUUGCAUGAGAUUGACUUCGGACAAACCUAAUAUGCAGAGUAAAAAGGACCGGAGGGAGUACU
3	tae-novel-miR209-2	AUGCAGAGUAAAAAGGACCGGAGG	GUACUCCCUCCGGUCCUUUUUACUCUGCACAUUGAUUUUGCCGAAAAUCAAACUUUGCUAAGUUUGACCAAAUUUAUAUUAAAAAUUAUUAGCAUCUAUAAUAUAUAAUAAAUAUAAUAUGAAAAUAUAUUCCAAGAUGAAUCUAAAGAUAUUGGUAUUGUUAUGUGAAUGUUUAUAAUUUUUUAUAUAAACUUGGUCAAAGUUGAAUGAGAUUGACUUCGGACAAACCUAAUAUGCAGAGUAAAAAGGACCGGAGGGAGUAU
5	tae-novel-miR210	AUGCCGACUUAGUCUCUUGGAGGU	CUUUGUAAAAUCUUAAAAUGCUAUGCCGACUUAGUCUCUUGGAGGUGCUCAUAGAAGGUAGUGUGUGCGUGCGUGCGUCCAUAGGGGUGAGUGCGUGUCUAUGUAUGUGAGUGACUUUGAUUGCACUGUGUUAGAAAAACAUGUUUACCAUCCUUUUUUCUUUUUGCAGGCAAUAAGCACGUCUAUCUAACUACCUGAAACGUAAACACCAACAUGCGUGUAUUCACUUAUACGAGCACCUUCGAGAGAUUAAGCUUCAUAAGCACCUUAUAACUUCAUAAAA
3	tae-novel-miR211	AUGCUCUAACUUGUCCGAUCGUGC	UCAUGUGCGGCCAGUUUGGUGCCUAAAAUUGUAAAAUACAUGAAAGUGAUGCUCUAACUUGUCCGAUCGUGC
3	tae-novel-miR212	AUGCUUUCCGAGAUUCAACUUUGA	GGUCGGGUCAGCUAGUACUCUCUCCAUUCUAAAAUAUAUUGCGUCCAUGCUUUCCGAGAUUCAACUUUGACCGU
5	tae-novel-miR213-1	AUGGUAUGUGUCACUGUAAAGGUU	ACUUGAUAUUAACUAGAUGGUAUGUGUCACUGUAAAGGUUUAAUUAAACCUUUACAGUGACCCAUACCAUCUAGUUAAUAUCAAGG
5	tae-novel-miR213-2	AUGGUAUGUGUCACUGUAAAGGUU	UUGAUAUUAACUAGAUGGUAUGUGUCACUGUAAAGGUUUAAUUAAACCUUUACAGUGACCCAUACCAUCUAGUUAAUAUCAUGUGUCACUGUAAAGGUUUAAUUAAACCUUUACAGUGACCCAUACCAUCUAGUUAAUAUCAU
5	tae-novel-miR214-1	AUGGUCUAUAAUCUGAGUAUUUGU	CUACAAAAAAUGGUCUAUAAUCUGAGUAUUUGUAGCUACGGCCCAAACAAAGAUGGUCUUUGCCUACAAAAGCUCAAGUUCAAGAUUCCACAUGUCUUAUAU
3	tae-novel-miR214-2	AUGGUCUAUAAUCUGAGUAUUUGU	GCGUAAUACAUACAAACAUUAUAGAUACUAACAAAAGUGCCCGUGCGUUGCAACAGGAUAAAAGAAUACCACGCACUCUUAAUUUAUAAAAAAAUGGUCUAUAAUCUGAGUAUUUGUAGCUACGG
3	tae-novel-miR215	AUGGUCUGGUCUACUGUAGUUGCC	UGCUGAACUACAGUUGCCAUGUCAGACAACUAUAAUUGCCAUAGUGGCUCAACUACAGUUGCCAUGUAUGGUCUGGUCUACUGCAGUUGCCAUGAUUUCAAAAUUUUAGGAAUUGCCACCUACUAACACUAGGCAGUUGCCAUGUAUGGUCUGGUCUACUGUAGUUGCC
3	tae-novel-miR216-1	AUGUCCGCUCAUGAUCUACGUAGU	CUGUGACGAUCUUUUGAAGAUCCGACUGUGAUCGUUUGGGGAACAGAUUGUGCACUUGUAUGUCCGUUUCUAUGUCCGCUCAUGAUCUACGUAGUUUUUAUCGACGUUGCAU
5	tae-novel-miR216-2	AUGUCCGCUCAUGAUCUACGUAGU	AUUGUAUGUCCGCUCAUGAUCUACGUAGUUUUUAUCAACGUUGCAUGAUUUAGCAUGAAUAUAGAGGACGGAAUAUAACAUACGUGGGUGUGGAGACGCGCAUAGAGG
3	tae-novel-miR217-1	AUGUGGUCUAUAGUGGAAUCU	GUAUAAGUCUUUGUAGAGGUUUCACUAUGGACUACAUAUGAAGCAAAAUGAGUGAAUCACACUCUAAAAUGCAUCUAUAUGCAUCCGUAUGUGGUCUAUAGUGGAAUCUCUACAAAGACUUAUAU
3	tae-novel-miR217-2	AUGUGGUCUAUAGUGGAAUCU	CCGUUCCUAAAUACAAGUCUUUGUAGAGAUUUCACUAUGGACCAUAUACGGAUGUAUAUAGAUGCAUUUUAGAGUUAGAUUCACUCAUUUUGCUCCGUAUGUGGUCUAUAGUGGAAUCUCUUCAAAGACUUAUAUUUAGGAACG
3	tae-novel-miR217-3	AUGUGGUCUAUAGUGGAAUCU	AUUCCUAAAUAUAAGUCUUUGUAGAGAUUUCACUAUGGAACACAUACGGAUGUAUCUAGAUGCAUUUUAGCGUAUAGAUUCACUCAUUUUGCUCCGUAUGUGGUCUAUAGUGGAAUCUCUCCAAAGACUUAUAUUUAGGAAC
3	tae-novel-miR217-4	AUGUGGUCUAUAGUGGAAUCU	CGUUCCUAAAUACAAGUCUUUGUAGAGAUUUCACUAUGAAACACAUACGGAUGUAUCUAGAUGCAUUUUAGCAUAUAGAUUCACUCAAUUUGCUCCGUAUGUGGUCUAUAGUGGAAUCUCUUCAAAAACUUAUAUUUAGGAACU
3	tae-novel-miR217-5	AUGUGGUCUAUAGUGGAAUCU	CCAUUCCUAAAUAUAAGUCUUUAUAGAUAUUCCACUAUGGACCACAUAUGGAUGUAUAUAGAUGCAUUUUAGAGUGUAGAUUCACUCAUUUUGCUCCGUAUGUGGUCUAUAGUGGAAUCUCUCCAAAGACUUAUAUUUAGGAACG
3	tae-novel-miR217-6	AUGUGGUCUAUAGUGGAAUCU	UCCUAAAUGUAAGUCUUUGUAGAGAUUUCUCUAUGGACCACAUACGGAUGUAUCUAGAUGCAUUUUAGAGUAUAGAUUCACUCAUUUUGCUCCGUAUGUGGUCUAUAGUGGAAUCUCUCCAAAGACUUAUAUUUAGGU
5	tae-novel-miR218	AUGUUAUUCUUCUGCAGACAGAGC	UAUAGACACACAUGUUAUUCUUCUGCAGACAGAGCAAAUCACACGGCUUAUUAGCAGCAAUCGUCUGUGUUAUUAUUAGUCUUCGCACACAUUUCUGAUUACGGACCUGUUUGCCGCGUAUCACACACAUCUUGUUCAGUUGAACCGUUUCCAUU
3	tae-novel-miR219	AUGUUGCCUUGUCAUGUAGACUAU	GGGCCCUAAAGCUAAAAUUUUCUAUAUUUCAAUUGCAACUAAAUACUCGAUGCACUAUAUUUAUGUUGCCUUGUCAUGUAGACUAUACAACAAACCAAGGUCA
3	tae-novel-miR220	AUUAAAUGAUGUGCUACUUUGUGU	AUCAUGCAUGCCAACUAAGCAAUUUUGAUGAGGUAGCAUAGAAUUAAAUGAAGAAAAAGUUGCUUGAGUAUCAUAUCAUGAUACCGUGUCAUAUUAAAUGAUGUGCUACUUUGUGUCAUGCAUGGC
3	tae-novel-miR221	AUUAAGCGUCUAUCCUGUACAAAU	GCACAUGUGGUUAUUUCUGUAGGAAAGACGUCUAAUUAAGCGUCUAUCCUGUACAAAUGAACACC
5	tae-novel-miR222-1	AUUACUUGUCUCGGAAAUGGA	CUACUCCCUCCGUUUGAAAUUACUUGUCUCGGAAAUGGAUGUAUCUAGACGUAUUUUAGUUCUAGAUACAUCCAUUUCCGAGACAAGUAAUUUCAAACGGAGGGAGUAC
5	tae-novel-miR222-2	AUUACUUGUCUCGGAAAUGGA	GUACUCCCUCCAUUCGGAAUUACUUGUCUCGGAAAUGGAUGUAUCUAAACAUAUUUUAGUUCUAGAUACAUCCAUUUCCGAGACAAGUAAUUUCGAACGGAGGGAGUAU
5	tae-novel-miR223	AUUCGUUGAGGCUACUAAAUUAGU	UAAGCCGCUCCCAAAAUUCGUUGAGGCUACUAAAUUAGUAAUCCCAUAACUAGUUCAGAAGCUCCAAUGGAUGAGGGAGACGGCUU
3	tae-novel-miR224	AUUGAACUAAGGAGGGGUGGA	ACCUUCAACCCUCUUUAGUUCAAUCAAGUGGAUUAAAUUUCCAAAAUUACAGAUUUAGUUCAUUUGAUUGAACUAAGGAGGGGUGGAGGG
5	tae-novel-miR225	AUUGGACGGUCUAUAUUACACGAU	GCUUUCUAUCCGUCAGAUAUAGAUUGGACGGUCUAUAUUACACGAUGGUAGGCACACCAUCAUCACCAACUCAGUUUUUUGUAAUCUCUACUCUUAUAAAAAACCGAGUUGGUGAUGAUGGUGUGCCUGCCAUCAUGCAAUAUAGACCGUCCGAUCUAUAUCUGACGGAUAGAAAGCA
3	tae-novel-miR226	AUUGUACUUGCCGGCUAUAAGCUU	UCUAGGACUGCUAAAUGUCUUGCGUCGUUAGAGCAAGUACAAUAAGGUGAUGUAGGCGGGCUGUAAGACAUUAAAUAUUAUAUUUUUGUUUAGUUGGAAGAGAGAGAAGAGGAGAGAGAAAAGAAGCGGGCUACUAGUUAACAGCUGGCUGCAGCACGUGCUCCUAGGCACUUUGUGAAAGAGUAAGGUGGGCCAUGUAUCAACAAAGUAGUACAUAUUUAUAUCCAGCUAUUGUACUUGCCGGCUAUAAGCUUGGCUAUGUAUGACGUUGCAACAUCA
3	tae-novel-miR227	AUUGUGUACAGAGGGAGUAGU	UCUACUCCCUCUGUAAACAAUCACAAGACGUUUUAGAUAGUGAUCUAAAGCGUCUUAUUAUUGUGUACAGAGGGAGUAGU
3	tae-novel-miR228	AUUGUUGGUCAAACUUGAAUCUUG	UCAGGGUUCAAGUUUGGCUGACAAUUAGAUUAAUAAAAUGUUGUUUAUUUGACAAAGAAAAUGAUAUCAUUGGGUUUGUACUGAAAAGCUUUUUCCAAUGGUAUUAUCUCUUUGUCAUAUAACCCACAUUUUAUUGAUCUAAUUGUUGGUCAAACUUGAAUCUUGU
3	tae-novel-miR229	AUUUAUUUUUUGUGGGGA	GCUCAAUUUUCUGUCAGGAAAAGUGAACCGGGAUUUUGGAAUUUAUUUUUUGUGGGGAUUGUUUUUGGGG
3	tae-novel-miR230-1	AUUUCUGGUGUUCGUUGUACUGCU	AGGUGGUCUAUGGAUCUGGAUGUAAUUUUUGUUAUUUCUGGUGUUCGUUGUACUGCUA
3	tae-novel-miR230-2	AUUUCUGGUGUUCGUUGUACUGCU	CGUCGCUAGAUAGUCGACGAAUCUGGAUGUAAUUUUAAUUUCUGGUGUUCGUUGUACUGCUAUGAUU
3	tae-novel-miR230-3	AUUUCUGGUGUUCGUUGUACUGCU	AGGUGGUCUACGGAUCUGGAUAUAAUUUUUGUUAUUUCUGGUGUUCGUUGUACUGCUA
3	tae-novel-miR230-4	AUUUCUGGUGUUCGUUGUACUGCU	AGGUGGUCUACGGAUUUGGAUGUAAUUUCUAUUAUUUCUGGUGUUCGUUGUACUGCUA
3	tae-novel-miR230-5	AUUUCUGGUGUUCGUUGUACUGCU	AGGUGGUCUACGAAUCUGGAUGUAAUUUUUAUUUCUGGUGUUCGUUGUACUGCUA
3	tae-novel-miR230-6	AUUUCUGGUGUUCGUUGUACUGCU	AGGUGGUCUACAGAUCUGGAUGUAAUUUUAUUAUUUCUGGUGUUCGUUGUACUGCUA
3	tae-novel-miR230-7	AUUUCUGGUGUUCGUUGUACUGCU	AGGUGGUCUACAGAUCUGGAUGUAAUUUUAUUAUUUCUGGUGUUCGUUGUACUGCUA
3	tae-novel-miR230-8	AUUUCUGGUGUUCGUUGUACUGCU	AGGUGGUCUACGGAUCUGGAUGUGAUUUUUAUUUCUGGUGUUCGUUGUACUGCUA
3	tae-novel-miR231-1	AUUUGCCGUCUGUAAUAAAAAAC	CGUCUGUAUUUUUCAUUACAGACGGCAAAGUAUACUUUUUGCCGUCUGUAAAAAGAAAGACAGACUCUGUAAAAAGAAAGAUAGACGGCAAAGACUAUUUGCCGUCUGUAAUAAAAAACGCAGACA
3	tae-novel-miR231-2	AUUUGCCGUCUGUAAUAAAAAAC	CGUUUUUUAUUACAGACGACAAAUGUCAUACUUUGCCGUCUGUAAUAGGAAACACAGACGGUAAAAUCUUUGUCGUCUAAAUUUUUUAUUAUAGACAGCAAAUUAUGAGAUUUGCCGUCUGUAAUAAAAAACA
3	tae-novel-miR231-3	AUUUGCCGUCUGUAAUAAAAAAC	ACAAACGACAAAGAUCUUUGCCGUCUGCCUUUUUUGUUACAGACGGUAAAAUAUGACUUUGCCGUCUGUACUAAUAAACGCAGACGGCAAAGAGCAUAAUUUGCCGUCUGUAAUAAAAAACGCAGACGGCGAAGAUCUUUGCCGUCUG
3	tae-novel-miR231-4	AUUUGCCGUCUGUAAUAAAAAAC	UGUCUUUGCCGUCUAUGUUUUUAUUACAGAUGACAAAUCUCAUACUUUGCCGUCUAUAGUAUAAAAUGCAGACGGCAAAGUUUUUGCCGUCUGUGUUUCCUGUUACAGACGGCAAAAUAUGAUAUUUGCCGUCUGUAAUAAAAAACGCAGACGGCAAAGACU
3	tae-novel-miR231-5	AUUUGCCGUCUGUAAUAAAAAAC	UGUCUUUGCCGUCUAUGUUUUUAUUACAGAUGACAAAUCUCAUACUUUGCCGUCUAUAGUAUAAAAUGCAGACGGCAAAGUUUUUGCCGUCUGUGUUUCCUGUUACAGACGGCAAAAUAUGAUAUUUGCCGUCUGUAAUAAAAAACGCAGACGGCAAAGACU
3	tae-novel-miR232-1	AUUUGGGGUCGUGUCCGGACGUGU	CCAACUCCACCACGCGACCCCAAACGGACGUCCAUUUUGUCCGGAUUUUGUCUAUUUGGGUAGCGAUUUGGGGUCGUGUCCGGACGUGU
5	tae-novel-miR232-2	AUUUGGGGUCGUGUCCGGACGUGU	AGGGAUUUGGGGUCGUGUCCGGACGUGUCCUGGGAUGCGGUGGCCGUGCGCCCACCCCG
5	tae-novel-miR232-3	AUUUGGGGUCGUGUCCGGACGUGU	UUGGGUAGGGAUUUGGGGUCGUGUCCGGACGUGUCCUAGAAUGCGGUGGCCGUGCGCCCAGCGCGCGGCGCAUCCGUUUGCCCCAUCCUGUCCGUGUCUAUUUAAAAAAAAAGCAACGUUUCAAAUGCCAAGCCCUAGUUCACGGCCCCAGUUCAUCACGCCGGCAACAAAGCCAGCGGCCUACACGUCCAU
3	tae-novel-miR233-1	AUUUUGCCGUCUGUAUAAAAAACA	AUCUUUGCCGUCUACAUUUUUUAUUACAGACGACAAAGUAUGAGAUUUGCUGUCUGUAAUAAAAAACACAGACGGGAAAGACAUAUUUUGCCGUCUGUAUAAAAAACACAGACGGCAAAGAA
3	tae-novel-miR233-2	AUUUUGCCGUCUGUAUAAAAAACA	AUUUGCCGUUUGUAAUAAAAAACACAGACGGCAAAGACAUAUUUUACCGUCUGUAUAAAAAACAUAGACGGCAAAGACAUAUUUUGCCGUCUGUAUAAAAAACACAGACGACAAAG
5	tae-novel-miR234-1	AUUUUGCCGUCUGUUAGAAAAUAC	UUAUUUUGCCGUCUGUUAGAAAAUACGCAGAAGGCAAAGACUUUGCCAUUUGCAUUUUUUAACAGACGGCAAAGUAACCUCUUUGCUGUCUGUAAAUAAAAAUGCAGAUGGCAAAGUCUCUUUGCCGUCUGUGUUUUUCCUGCAGACGGCAAAGUAU
5	tae-novel-miR234-2	AUUUUGCCGUCUGUUAGAAAAUAC	AAGAGGUUAUUUUGCCGUCUGUUAGAAAAUACGCAGAAGGCAAAGACUUUGCCGUUUGCAUUUUUUUUAACAGACGGCAAAGUAACCUCUC
3	tae-novel-miR235-1	CAAAGUUGAACCUCGAAAAGCGUG	CCCUCCGUUCCAAAAUAUAGCGCGUCCUUGGUUUCCGUGCUUCAACUUUGACCAUUAAUUUAAUCAACAAGACCGACUGCGGCGGGCGAAAAAAUUAUACCAAUGAAUUCGUAUUCAAAAAAAGUUUUUAAUUAUAUAAUUUUUGAUGCCGCCGCAGUCGGUCUCGUGGGUUAAAUUUAUGGUCAAAGUUGAACCUCGAAAAGCGUGGGCGCGCUAUAUUUUGGAACGGAGG
3	tae-novel-miR235-2	CAAAGUUGAACCUCGAAAAGCGUG	CCCUCCGUUCCAAAAUAUAGCGCGUCCUCGGUUUCCGUGCUUCAACUUUGACCAUUAAUUUAAUCAACAAGACCGACUGCGGCGGGCGAAAAAAUUAUACCAAUGAAUUCGUAUUCAAAAAAAGUUUUUAAUUAUAUAAUUUUUGAUCCCGCCGCAGUCGGUCUCGUGGGUUAAAUUUAUGGUCAAAGUUGAACCUCGAAAAGCGUGGGCGCGCUAUAUUUUGGAACGGAGG
3	tae-novel-miR235-3	CAAAGUUGAACCUCGAAAAGCGUG	CCCUCCGUUCCAAAAUAUAGCGCGUCCUCGGUUUCCGUGCUUCAACUUUGACCAUUAAUUUAAUCAACAAGACCGACUGCGGCGGGCGAAAAAAUUAUACCAAUGAAUUCGUAUUCAAAAAAAGUUUUUAAUUAUAUAAUUUUUGAUCCCGCCGCAGUCGGUCUCGUGGGUUAAAUUUAUGGUCAAAGUUGAACCUCGAAAAGCGUGGGCGCGCUAUAUUUUGGAACGGAGG
3	tae-novel-miR235-4	CAAAGUUGAACCUCGAAAAGCGUG	CUCCGUUCCAAAAUAUAGCGCGUCCUCGGUUUCCGUGCUUCAACUUUGACCAUUAGUUUAAUCAACAAGACCGACUGCGGCGGGCGAAAAAAUUAUACCAAUGAAUUCGUAUUCAAAAAAAGUUUUUAAUUAUAUAAUUUUUGAUCCCGCCGCAGUCGGUCUCGUGGUUUAAAUUUAUGGUCAAAGUUGAACCUCGAAAAGCGUGGGCGCGCUAUAUUUUGAAACGGAU
3	tae-novel-miR235-5	CAAAGUUGAACCUCGAAAAGCGUG	CCCUCCGUUCCAAAAUAUAGCGCGUCCUUGGUUUCCGUGCUUCAACUUUGACCAUUAAUUUAAUCAACAAGACCGACUGCGGCGGGCGAAAAAAUUAUACCAAUGAAUUCGUAUUCAAAAAAAGUUUUUAAUUAUAUAAUUUUUGAUCCCGCCGCAGUCGGUCUCGUGGGUUAAAUUUAUGGUCAAAGUUGAACCUCGAAAAGCGUGGGCGCGCUAUAUUUUGGAACGGAGG
3	tae-novel-miR235-6	CAAAGUUGAACCUCGAAAAGCGUG	CCCUCCGUUCCAAAAUAUAGCGCGUCCUCGGUUUCCGUGCUUCAACUUUGACCAUUAAUUUAAUCAACAAGACCGACUGCGGCAGGCGAAAAAAUUAUACCAAUGAAUUCGUAUUCAAAAAAAGUUUUUAAUUAUAUAAUUUUUGAUCCCGCCGCAGUCGGUCUCGUGGGUUAAAUUUAUGGUCAAAGUUGAACCUCGAAAAGCGUGGGCGCGCUAUAUUUUGGAACGGAGG
3	tae-novel-miR235-7	CAAAGUUGAACCUCGAAAAGCGUG	CCCUCCGUUCCAAAAUAUAGCGCGUCCUCGGUUUCCGUGCUUCAACUUUGACCAUUAAUUUAAUCAACAAGACCGACUGCGGCAGGCGAAAAAAUUAUACCAAUGAAUUCGUUUCAAAAAAAGUUUUUAAUUAUAUAAUUUUUGAUCCCGCCGCAGUCGGUCUCGUGGGUUAAAUUUAUGGUCAAAGUUGAACCUCGAAAAGCGUGGGCGCGCUAUAUUUUGGAACGGAGG
3	tae-novel-miR235-8	CAAAGUUGAACCUCGAAAAGCGUG	CCCUCCGUUCCAAAAUAUAGCGCGUCCUUGGUUUCCGUGCUUCAACUUUGACCAUUAAUUUAAUCAACAAGACCGACUGCGGCGGGCGAAAAAAUUAUACCAAUGAAUUCGUAUUCAAAAAAAGUUUUUAAUUAUAUAAUUUUUGAUCCCGCCGCAGUCGGUCUCGUGGGUUAAAUUUAUGGUCAAAGUUGAACCUCGAAAAGCGUGGGCGCGCUAUAUUUUGGAACGGAGG
3	tae-novel-miR235-9	CAAAGUUGAACCUCGAAAAGCGUG	UAGUGCUUCUAUUCCCGUGCUUCAACUUUGACCAUAAAUUUAACCAACAAAACCGACUGCGGCGGGAGCAAAAAUUAUAGUACCAGUGAAUUUGUAUUCAAAAGAAGUUUUCAAUUAUAUAUUUUUUUCUCCCGCCGCAGUCGGCCUGGUUGGUUAAAUUUAUGGUCAAAGUUGAACCUCGAAAAGCGUGGGUGCACUG
3	tae-novel-miR235-10	CAAAGUUGAACCUCGAAAAGCGUG	CCCUCCGUUUCAAAAUAUAGCGCGUCCUCGGUUUCCGUGCUUCAACUUUGACCAUUAAUUUAAUCAACAAGACCGACUGCGGCGGGCGAAAAAAUUAUACCAAUGAAUUCGUAUUCAAAAAAGUUUUUAAUUAUAUAAUUUUUGAUCCUGCCGCAGUCGGUCUCGUGGGUUAAAUUUAUGGUCAAAGUUGAACCUCGAAAAGCGUGGGCGCGCUAUAUUUUGGAACGGAGG
3	tae-novel-miR235-11	CAAAGUUGAACCUCGAAAAGCGUG	CCCUCCAUUCCAAAAUAUAGCGCGUCCUCGGUUUCCGUGCUUCAACUUUGACCAUUAUUUUAAUCAACAAGACCGACUGCGGCGGGCGAAAAAAUUAUACCAAUGAAUUCGUAUUCAAAUUUUUUUUAAUUAUAUAACUUUUGAUCCCGCCGCAGUCGGUCUCGUGGGUUGAAUUUAUGGUCAAAGUUGAACCUCGAAAAGCGUGGGCGCGCUAUAUUUUGGAACGGAGG
3	tae-novel-miR235-12	CAAAGUUGAACCUCGAAAAGCGUG	CCCUCCGUUUCAAAAUAUAGCGCGUCCUCGGUUUCCGUGCUUCAACUUUGACCAUUAAUUUAAUCAACAAGACCGACUGCGGCGGGCGAAAAAAUUAUACCAAUGAAUUCGUAUUCAAAAAAAGUUUUUAAUUAUAUAAUUUUUGAUCCCGCCGCAGUCGGUCUCGUGGAUUAAAUUUAUGGUCAAAGUUGAACCUCGAAAAGCGUGGGCGCGCUAUAUUUUGGAACGGAGG
3	tae-novel-miR236	CAAGGCCUGAAGCUAAGCAACGUA	CGAGAGGCGCAGUGCUCACCUACAUGUUUCUUAGCUUCAAGCCUUGAAGUAGUUGUGUAGACUGCACAGAGCUAUCAGGGUUUCGGACAAAAACUACACAUAGCUCCGUGCAGUCUUCACGAUUUCCUCAAGGCCUGAAGCUAAGCAACGUACAGGUGAGCAUUGCCCCUCUCU
3	tae-novel-miR237	CACGGAAAUGUCAAUUGUGAUA	UUUUGCCACUCUUAGUUUUUGACAAUUAUCACAACUGCCAUUUUGGGGCAAAAACAAAAUAAUUUUAUUUCAUUUCUGCCACUCUUAGCUUUUGACAAUUAUUGCAAUUGCCAUUCUGAAAAUUUUGCUUUUGCCACGGAAAUGUCAAUUGUGAUAAUUGUCAAAAACUAAGAGUGGUAAA
5	tae-novel-miR238	CACUGAUGUAUUCAACGAGUA	GGCCGCACACGUGCUACACACUGAUGUAUUCAACGAGUAUAUAUCCUUGACCGACAAGCCAGGGUAAUCUUUGGAAAUUUCAUUGUGACAAGGAUAGAUCAUUGAAAUUGUUGGUUUUCAACAAGAAAUGGCUAGUAAGCAUGAGUCACCAGCUCGUGUUGACUACGUCCCCCUUUGUACACACCGUCUGUCGGUCCUACCGAUUGAAUGGUCCAGUGAAGUGUUCAGAUCAUGGCGACA
5	tae-novel-miR239	CAGUGACUGUGAUUCUAUU	UGCAGUGACUGUGAUUCUAUUCCACGAAACAACACGUCCGGUACGUGCGAACGAUCAUCAAUCUUUCGUCGUCGUCUGAUCGAGCCAGGAACCACCUGCAACUGCC
5	tae-novel-miR240	CAUGGCCAAGGCCUCUGAGGUU	GCAUGUAUCCCACGGCCAUGGCCAAGGCCUCUGAGGUUCGCGUGACCUUUUAGGCCUCGCCCAUGGCUAUGGUGUUCAUGG
5	tae-novel-miR241	CCCCUUGGCUGUCUGAGCUC	UGCGGACGACCCCUUGGCUGUCUGAGCUCCCCCAAAUUGAUGAUUUAUCUGUGGAGUAGUCUGUAUGUUUCUUACUGUUUGUU
3	tae-novel-miR242	CCUGGGAAGUCCUCGUGUUGCA	CGUGCUUGGGCGAGAGUAGUGCUAGGAUGGGUGACCUCCUGGGAAGUCCUCGUGUUGCAUU
3	tae-novel-miR243-1	CGAAUGUAUUUUUUAUGGCUUG	ACCGUGCAAGCUCCUCCAAGCCAUAACACGUACAUUCAGCUCUGGCAUCCCACGCACGCUGUGGCUUGUGUAGCCGAAUGUAUUUUUUAUGGCUUGGGGAAGAUUGCGCGGC
3	tae-novel-miR243-2	CGAAUGUAUUUUUUAUGGCUUG	CCUCCAAGCCAUAAUACAUACAUUCAGCUCUGGCAUCCCACGCACACUGUGGCUUGUGCAGCCGAAUGUAUUUUUUAUGGCUUGGGGA
3	tae-novel-miR243-3	CGAAUGUAUUUUUUAUGGCUUG	ACCGCGCAAGCUCCUCCAAGCCAUAAUACAUACAUUCAGCUCUGGCAUCCCACGCACACUGUGGCUUGUGUAGCCGAAUGUAUUUUUUAUGGCUUGGAGAAGAUUGUGCGGC
5	tae-novel-miR244-1	CGAUUUGGCUCUUUUAAACGCGUU	AAAAGUGUCCGAUUUGGCUCUUUUAAACGCGUUUCUGACUAGUUGGGACCACACAUAAACGGGCUAAAAAAGCAAUCGGGUCCCUA
5	tae-novel-miR244-2	CGAUUUGGCUCUUUUAAACGCGUU	AGCCCGAUUUGGCUCUUUUAAACGCGUUUCUGACAGAGUUGGCCCACACAUAAGUGGGUUAAAAAAGCAAUCGGGUC
3	tae-novel-miR244-3	CGAUUUGGCUCUUUUAAACGCGUU	CUCACUAAUCCUUGACUAAAAACUACCUAGUCUGAAAAAAGCCCGAUUUGGCUCUUUUAAACGCGUUUAUGACUA
5	tae-novel-miR244-4	CGAUUUGGCUCUUUUAAACGCGUU	AGCCCGAUUUGGCUCUUUUAAACGCGUUUCUGACAGAGUUGGCCCACACAUAAGUGGGUUAAAAAAGCAAUCGGGUC
3	tae-novel-miR245-1	CGGUCUCGGUAGUUAAAUUUACGG	CAACUUUGAUCAUAAAUUUAACCAAUGAGACCAAUUGCGGCGGGAGAAAAAUUUAUAUAAUUUAAAACUUCUUACGAAUACGAAUUCACUAAUAUAAUUUUUGCUCCCGCCGCAAUCGGUCUCGGUAGUUAAAUUUACGGUCAAAGUUC
3	tae-novel-miR245-2	CGGUCUCGGUAGUUAAAUUUACGG	CUUUGACCAUAAAUUUAACCAACGAGACCGACUGCGGCGGCGACAUAAAUUAUAUCACUAAAUUCAUAUCGAAAAUACGAAUUUAGUGAUAUAAGUUUUGCUCCCGCCGCAGUCGGUCUCGGUAGUUAAAUUUACGGUCGAAC
3	tae-novel-miR245-3	CGGUCUCGGUAGUUAAAUUUACGG	UUUUGACCAUAAAUUUAACCAAGGAGACCAACUGCGGCGGGAGAAAAAAUUAUAUAAUUGAAAACUUCUUUGGAAUACGAAUUCACUGAUAUGAUUUUUGCUCCCGCCACAAUCGGUCUCGGUAGUUAAAUUUACGGUCAAAG
3	tae-novel-miR246	CGGUCUUGGUAGUUAAAUUUACGA	GAACUUUGACCAUAAAUUUAACGAACGAGACCGACUGCGGCGGGUGAAAAAAUUACAUAAUUAAAAACUUCUUUCGAAUACGAAUUCACUGAUAUAAUUUUUGCUCCCGCCGCAAUCGGUCUUGGUAGUUAAAUUUACGAUCAAAGUUG
3	tae-novel-miR247	CGUGGCAUGUACUACUAGGAUGGU	CGGCCGGUCUUACACAUGCAUGCAUGUAGUUUUGUGGUCUAAAUUUUGUCUUUAUUCGUUACGUGGCAUGUACUACUAGGAUGGUCA
3	tae-novel-miR248	CUAAGAUGUGGCUUGAACAAAACA	CUGUUUGGUUCUAGGCCUAGCAUUGCCACACUUUUCCACACAUUUUUGCCAAGCUUUCCUAAGGUUAGUUCAUCAAAAUGAACUAAGGGAACCUUACCACAUUUUUUAUGUGUAUGCCAUGUGGGGCCCAAGUGUGGCUUGCCUAAGAUGUGGCUUGAACAAAACAC
5	tae-novel-miR249-1	CUCCGUUCUAUAUUACUUGUC	AUACUCCCUCCGUUCUAUAUUACUUGUCCCUAAUUUAGUACAAAGUUGUACUAAAUCAGCGACAAGUAAUAUGGAACGGAGGGAGUAG
5	tae-novel-miR249-2	CUCCGUUCUAUAUUACUUGUC	GUACUCCCUCCGUUCUAUAUUACUUGUCGUGGUUUUAGUUCAAAUUUGAACUAAAACCACGACAAGUAUUAUGGAACGGAGGGAGUAA
5	tae-novel-miR250-1	CUCGCCGGAGGAGUGUGCAGC	GCGGCGCGGCGGCUGCGCUCGCCGGAGGAGUGUGCAGCAGGAUGAAUCCCGCGCGCUCCUCCAUCGAACGUUGCCCCGGCGUCCGU
5	tae-novel-miR250-2	CUCGCCGGAGGAGUGUGCAGC	GGCCAUGGCGGCGCGGCGGCUGCGCUCGCCGGAGGAGUGUGCAGCAUGAUGAAUCCCGCGCGCUCCCCCGUCGAACGUGGCCCCGACGUCCGUGCUCAUGGCG
5	tae-novel-miR250-3	CUCGCCGGAGGAGUGUGCAGC	CGGCUGCGCUCGCCGGAGGAGUGUGCAGCAGGAUGAAUCCCGCGCGCUCCCCCGUCGAACGUGGCCC
5	tae-novel-miR251-1	CUCGCCGGUCGCGCGUUCUCC	UGGCCAUCCUCCUCGCCGGUCGCGCGUUCUCCCUCAGCGGUGAGCGCACCGCCGUCGAGGGACUUGGCCG
5	tae-novel-miR251-2	CUCGCCGGUCGCGCGUUCUCC	GCCGUGGCCAUCCUCCUCGCCGGUCGCGCGUUCUCCCUCAGCAGUGAGCGCACCGCCGUCGAGGGACUUGGCCGCGGU
5	tae-novel-miR252-1	CUCUCUCUCAGUUUACAGGACGUG	CUACUACCUCUCUCUCAGUUUACAGGACGUGCGUGUAUCCCUAGGUCGUCAAUUUGACCAACCUAAUACAAGUCAUAUAUUACAAAAAAUAUACCAAUAUAAACUUCGGAGUUUCUACUUUCAAAAGAUAUAAUUUUUGUGUUAUAUAGUUUAUAUUAAGGUGAUAAAAUUGACAACCUAGAUAUACGCGCAAGACUUGUAAACUGAAACGGAGGUAGUAC
5	tae-novel-miR252-2	CUCUCUCUCAGUUUACAGGACGUG	AUACUACCUCUCUCUCAGUUUACAGGACGUGCGUGUAUCCCUAGGUCGUCAAUUUGACCAACAUAAACUUUGGAGUUUCUACUUUUAAAAGGUAUAUUUUUUGUGUUAUAUAGUUUAUAUUAGGAUGAUAAAAUUGGCGACCUAGAUAUACGCGUAGGACUUGUAAACUGAAAUGGAGGUAGUAA
3	tae-novel-miR253-1	CUGGAAGCUGUUGCUGUAUC	UUGAUAUUGUAUUACUUUUAGCUAUAGAGAUUGUACUGGAAGCUGUUGCUGUAUCAU
3	tae-novel-miR253-2	CUGGAAGCUGUUGCUGUAUC	UUGAUAUUGUAUUACUUUUAGUUAUAGAGAUUGUACUGGAAGCUGUUGCUGUAUCAU
3	tae-novel-miR254-1	CUUAUGACUUCUCUUAGACAG	ACAUUGUGUGAGAGAAGUCAUAAGUGUGAAACACUCUACGAUGAUGAUGACGAAGCUGCAAACACUUAUGACUUCUCUUAGACAGUGUUUCACACUCCACC
3	tae-novel-miR254-2	CUUAUGACUUCUCUUAGACAG	AAGUGUGAAACACUGUGUGAGAGAAGUCAUAAGUGUGAAACACUCUCCGAUGAUGAUGACGAAGCUGCAAACACUUAUGACUUCUCUUAGACAGUGUUUCACACUC
3	tae-novel-miR255	CUUGAGACCUUGAUACGUAGACGU	GACAGAAAAACACACACGCUCUUAACCCAAUAACCACGACUUGAGACCUUGAUACGUAGACGU
3	tae-novel-miR256-1	CUUGCUUGUAAUGUUGACGUG	AUGGCAACAUCUCUGCAUUGCACAUGGCAUUAAGUGACCUUGCUUGUAAUGUUGACGUGCUAGCCAG
3	tae-novel-miR256-2	CUUGCUUGUAAUGUUGACGUG	AUGGCAACAUCUCAGCAUAGCACAUGGCAUUAAGUGACCUUGCUUGUAAUGUUGACGUGAUAGCCAG
5	tae-novel-miR257-1	GAAACCGGCACUAAUGGACACAUU	CCUAGCCGUUGAAACCGGCACUAAUGGACACAUUAGUGCCGGCUCAAAUUCAAACCGGCACUAAUGUGCUUCACAUUUGACACUUUUUCUACUAGU
5	tae-novel-miR257-2	GAAACCGGCACUAAUGGACACAUU	CGUUGAAACCGGCACUAAUGGACACAUUAGUGCCGGCUCAAAAUCAAACCGGCACUAAUGUGUCUCAUAUUAGGUCCUUUUUCUACU
5	tae-novel-miR257-3	GAAACCGGCACUAAUGGACACAUU	CCUAGCCGUUGAAACCGGCACUAAUGGACACAUUAGUGCCGGCUCAAAAUCAAACCGGCACUAUUGUGUCUCAGAUUAGCCCCUUUUUCUACUAGU
5	tae-novel-miR257-4	GAAACCGGCACUAAUGGACACAUU	CGUUGAAACCGGCACUAAUGGACACAUUAGUGCCGGCUCAAAAUCAAACCGGCACUAAUGUGCUUCACAUUUGACCCUUUUUCUACU
3	tae-novel-miR258	GAACGUGACUGUGCUGCUUUCGCC	UCGAUCCGCCGUUGUCGGCGUUUGUUUCUCUUGCAUUUUCUCUUUCUUUUCUUUUGAACGUGACUGUGCUGCUUUCGCC
5	tae-novel-miR259-1	GAAGAAAUGGAUGUAUCUAGACGU	UCGAAGAAAUGGAUGUAUCUAGACGUAUUUUAGUUCUGCAUAUGCUUAAGUAGAAAUACUAUAUGGCAUUGUUCGCUCGGUCUAGGUGGGUCAAAUAGUG
5	tae-novel-miR259-2	GAAGAAAUGGAUGUAUCUAGACGU	CUCCCUCCGUUCGGAAUUAGUUGUCGAAGAAAUGGAUGUAUCUAGACGUAUUUUAGUUCUAGAUACAUCUAUUUCAGAGACAAGUAAUUCCGAAUGGAGGGAGU
5	tae-novel-miR259-3	GAAGAAAUGGAUGUAUCUAGACGU	CUCCCUCCGUUCGGAAAUACUCGUCGAAGAAAUGGAUGUAUCUAGACGUAUUUUAGUUCUAGAUACAUCCAUUUCUCCGACAAGUAUUUCCGAACGGAGGGAGU
5	tae-novel-miR259-4	GAAGAAAUGGAUGUAUCUAGACGU	CCCUCCGUUCGGAAUUAGUUGUCGAAGAAAUGGAUGUAUCUAGACGUAUUUUAGUUCUAGAUACAUCUAUUUCCGAGACAAGUAAUUCCGAACGGAGUA
5	tae-novel-miR259-5	GAAGAAAUGGAUGUAUCUAGACGU	CUCCCUUCGUUCGGAAUUACUUGUCGAAGAAAUGGAUGUAUCUAGACGUAUUUUAGUUCUAGAUACAUCCAUUUCCGAGACAAGUAAUUCCGAACGGAGGGAGU
5	tae-novel-miR259-6	GAAGAAAUGGAUGUAUCUAGACGU	GUCGAAGAAAUGGAUGUAUCUAGACGUAUUUUAGUUAUAGAUACAUCCAUUUUUAUCCAUUUCCGUA
5	tae-novel-miR259-7	GAAGAAAUGGAUGUAUCUAGACGU	CUCCCUCCGUCCGGAAAUAUUUGUCGAAGAAAUGGAUGUAUCUAGACGUAUUUUAGUUAUAGAUACAUCCAUUUUUAUCCAUUUCUAUGACAAGUAAUUUCCGGACGGAGGGAGU
5	tae-novel-miR259-8	GAAGAAAUGGAUGUAUCUAGACGU	GUCGAAGAAAUGGAUGUAUCUAGACGUAUUUUAGUUCUAGAUACAUCCAUUUUCGAG
3	tae-novel-miR260-1	GAAGUCCUCGUGUUGCAUUCCC	UGGGCGAGAGUAGUACUAGGAUGGGUGACCUCCUGGGAAGUCCUCGUGUUGCAUUCCCUU
3	tae-novel-miR260-2	GAAGUCCUCGUGUUGCAUUCCC	UGGGCGAGAGUAGUACUAGGAUGGGUGACCUCCUGGGAAGUCCUCGUGUUGCAUUCCCUU
3	tae-novel-miR260-3	GAAGUCCUCGUGUUGCAUUCCC	UGGGCGAGAGUAGUACUAGGAUGGGUGACCUCCUGGGAAGUCCUCGUGUUGCAUUCCCUU
3	tae-novel-miR261	GAAGUCCUCGUGUUGCAUUCCU	UGGGCGAGAGUAGUACUAGGAUGGGUGACCUCCUUGGAAGUCCUCGUGUUGCAUUCCUUU
3	tae-novel-miR262	GAAGUGUCGUAUGUGUAGUAACAU	UAACAUGCAUACAUUACUACUCUAUGUUACUACUUUUAUAGUGGGAAGUGUCGUAUGUGUAGUAACAUACACAUGUUU
3	tae-novel-miR263	GAGACUGCGGAGCGCUCUGCUCGC	UGUAGCUUUCGGUGGGGUGGGUAGCGGACUGGCGGUGGUCUCUGGCCCGGGUGGGACCGAGGGAGUCUGGCUCGCUGGAUGGAUCGGGGUGAAGAAUUAUUUAUUCUUCACCCCAGGUUCUUAAUAGAUUUUCUCUCUCUAUAUAUAUAGGGUUGCUCACCGUUGAGGAGACUGCGGAGCGCUCUGCUCGCGUCCCCCCGCACGUGCUCUGCC
3	tae-novel-miR264	GAGCACCUCCGAAAGACUGAGCCG	GCAUACACUCACCCCUAUGAACGCACACAUGCACACAUUACCCCUAUGAGCACCUCCGAAAGACUGAGCCGGCAUAU
5	tae-novel-miR265-1	GAGGCUCCUCUGACGUACUGCAGG	UCGGCGGACGAGGCUCCUCUGACGUACUGCAGGGUGCAGUUGGGCCACUGACAGGUGGGCCCGAAAGUAAGUUGGCCCACCUGUCAGUGACCCAACUGCACCCUGCAGUACGUCAGGGGAGCCGAGUCCUUUCCCGG
5	tae-novel-miR265-2	GAGGCUCCUCUGACGUACUGCAGG	GGCGCCCCCGGGCGGGACGAGGCUCCUCUGACGUACUGCAGGGCGCAGUUGGGCCAUUGACAGGUGGGCCCGAAAGCAAGUUGGCCCACCUGUCAGCGACCCAACUGCGCCCUGCAGUACGUCAGGGGAGCCGAGUCCGCCCGGGCGUGGCGUG
5	tae-novel-miR265-3	GAGGCUCCUCUGACGUACUGCAGG	CGGGACGAGGCUCCUCUGACGUACUGCAGGGCGCAGUUGGGCCACUGACAGGUGGGCCCGAAAGCAAGUUGGCCCACUUGUCAGUGACCCAACUGCGCCCUGCAGUACGUCAGGGGAGCCGAGUCCCC
5	tae-novel-miR265-4	GAGGCUCCUCUGACGUACUGCAGG	GGACGAGGCUCCUCUGACGUACUGCAGGGUGCAGUUGGGCCACUGACAGGUGGGCCCGAAAGCAAGUUGGCCCACCUGUCAGUGACCCAACUGCACCCUGCAGUACGUCAGGGGAGCCGAGUCC
5	tae-novel-miR265-5	GAGGCUCCUCUGACGUACUGCAGG	UGGACGAGGCUCCUCUGACGUACUGCAGGGUGCAGUUGGGCCACUGACAGGUGGGCCCGAAAGCAAGUUGGCCCACCUGUCAGUGACCCAACUGCACCUUGCAGUACGUCAGGGGAGCCGAGUCCU
5	tae-novel-miR265-6	GAGGCUCCUCUGACGUACUGCAGG	CCGGACGAGGCUCCUCUGACGUACUGCAGGGCGCAGUUGGGUCACUGACAGGUGGGCCCUGGCCCACCUGUCAGUGACCCAACUGCGCCCUGCAGUACGUCAGGGGAGCCGAGUCCGC
5	tae-novel-miR265-7	GAGGCUCCUCUGACGUACUGCAGG	GCGGACGAGGCUCCUCUGACGUACUGCAGGGUGCAGUUGGGCCACUGACAGGUGGGCCCGAAAGCAAGUUGGCCCACCUGUCAGUGACCCAACUGCACCCUGCAGUACGUCAGGGGAGCCGAGUCCGU
5	tae-novel-miR265-8	GAGGCUCCUCUGACGUACUGCAGG	CGGACGAGGCUCCUCUGACGUACUGCAGGGCGCAGUUGGGCCACUGACAGGUGGGCCCGAAAGCAAGUUGGCCCACCUGUCAGUGACCCAACUGCUCCCUGCAGUACGUCAGGGGAGCCGAGUCCC
5	tae-novel-miR265-9	GAGGCUCCUCUGACGUACUGCAGG	CGGACGAGGCUCCUCUGACGUACUGCAGGGCGCAGUUGGGCCACUGACAGGUGGGCCCGAAAGCAAGUUGGCCCACCUGUCAGCGACCCAACUGCGCCCUGCAGUACGUCAGGGGAGCCGAGUCCA
5	tae-novel-miR265-10	GAGGCUCCUCUGACGUACUGCAGG	GGGGGACGAGGCUCCUCUGACGUACUGCAGGGUGCAGUUGGGCCACUGACAGAUGGGCCCAAAAGCAAGUUAGCCCACCUGUCAGUGACCCAACUGCACCCUGCAGUACGUCAGGGGAGCCGAGUCCCUG
5	tae-novel-miR265-11	GAGGCUCCUCUGACGUACUGCAGG	CGGACGAGGCUCCUCUGACGUACUGCAGGGCGCAGUUGGGCCACUGACAGGUGGGCCCGAAAGCAAGUUGGCCCACCUGUUAGUGACUCAACUGCGCCCUGCAGUACGUCAGGGGAGCCGAGUCCC
5	tae-novel-miR265-12	GAGGCUCCUCUGACGUACUGCAGG	CGGGACGAGGCUCCUCUGACGUACUGCAGGGUGCAGUUGGGCCACUGACAGGUGGGCCCGAAAGCAAGUUGGCCCACCUGUCAGUGAUCCAACUGCACCCUGCAGUACGUCAGGGGAGCCGAGUCCCA
5	tae-novel-miR265-13	GAGGCUCCUCUGACGUACUGCAGG	UGGACGAGGCUCCUCUGACGUACUGCAGGGUGCAGUUGGGCCACUGACAGGUGGGCCCGAAAGCAAGUUGGCCCACCUGUCAGCGACCCAACUGCACCCUGCAGUACGUCAGGGGAGCCGAGUCCG
5	tae-novel-miR265-14	GAGGCUCCUCUGACGUACUGCAGG	CGGACGAGGCUCCUCUGACGUACUGCAGGGCGCAGUUGGGCCACUGACAGGUGGGCCCGGAAGCAAGUUGGCCCACCUGUCAGUGACCCAACUGCGCCCUGCAGUACGUCAGGGGAGCCGAGUCCC
5	tae-novel-miR265-15	GAGGCUCCUCUGACGUACUGCAGG	CGGACGAGGCUCCUCUGACGUACUGCAGGGUGCAGUUGGGCCACUGACAGGUGGGCCCGAAAGCAAGUUGGCCCACCUGUCAGUGACCCAACUGCACCCUGCAGUACGUCAGGGGAGCCGAGUCCC
5	tae-novel-miR265-16	GAGGCUCCUCUGACGUACUGCAGG	GGGGACGAGGCUCCUCUGACGUACUGCAGGGCGCAGUUGGGCCACUGACAGGUGGGCCCGAAAGCAAGUUGGCCCACCUGUUAGUGACCCAACUGCGCCCUGCAGUACGUCAGGGGAGCCGAGUCCCA
5	tae-novel-miR265-17	GAGGCUCCUCUGACGUACUGCAGG	AGGACGAGGCUCCUCUGACGUACUGCAGGGUGCAGUUGGGCCACUGACAGGUGGGCCCGAAAGCAAGUUGGCCCACCUGUCAGUGACCCAACUGCACCCUGCAGUACGUCAGGGGAGCCGAGUCCA
5	tae-novel-miR265-18	GAGGCUCCUCUGACGUACUGCAGG	AGGGACGAGGCUCCUCUGACGUACUGCAGGGCGCACUUGGGCCACUGACAGGUGGGCCCGAAAGCAAGUUGACCCACCUGUCAGUGACCCAACUGCGCCCUGCAGUACGUCAGGGGAGCCGAGUCCCA
5	tae-novel-miR265-19	GAGGCUCCUCUGACGUACUGCAGG	AUGGCGGACGAGGCUCCUCUGACGUACUGCAGGGCGCAGUUGGGCCACUGACAGGUGGGCCCGAAAGCAAGUUGACCCACCUGUCAGUGACCCAACUGCGCCCUGCAGUACGUCAGGGGAGCCGAGUCCGCUGA
5	tae-novel-miR265-20	GAGGCUCCUCUGACGUACUGCAGG	AUGGCGGACGAGGCUCCUCUGACGUACUGCAGGGCGCAGUUGGGCCACUGACAGGUGGGCCCGAAAGCAAGUUGACCCACCUGUCAGUGACCCAACUGCGCCCUGCAGUACGUCAGGGGAGCCGAGUCCGCUGA
5	tae-novel-miR266	GAGUAGUACUAGGAUGGA	UGGGGGAGAGUAGUACUAGGAUGGAUGACCUCCUGGGAAGUCCUUGUGUUGCAUUUCCUUUC
3	tae-novel-miR267	GAGUCCUCGUGUUGCAUUCCC	UGGGCGAGAGUAGUACUAGGAUGGGUGACCUCCUGGGAGUCCUCGUGUUGCAUUCCCUU
5	tae-novel-miR268	GAUAAAGUGGAUGUAUCUAGACGU	UGAAAUACUUGUUUUCAAAAUGGAUAAAGUGGAUGUAUCUAGACGUAUUUUAGUUUUAGAUACAUCAUUUUUAUUCAUUUUGACGACAAGUAUUUUC
3	tae-novel-miR269	GAUCGGAUGGCCGAGUUGGUC	ACCUUUUGUUAAACUUCAGUCUUUUUGGUCCAAGGGUAAAACAGCUGGUCAUCUUGCUUUUGUUUAUGUUUCUGAUGAUUGAAUGAAAAAAAUGGCUUGGUCAGGAUGUUAGUUCCGAUAUAAAAGAAGAUUCCAACUGUUGAACACCAAAGAUCGGAUGGCCGAGUUGGUCUAAGGC
5	tae-novel-miR270-1	GAUUGACUUUGCACUGCCCGGGCA	AAUAUGGAUUGACUUUGCACUGCCCGGGCAGCGCUACCGCCGCUGCACGAACAGCGUUACACUGUCCGGACAGUUGUGGUAGUGUUACCUGAGCAUUGUAAACUCAAAUCAUAUA
5	tae-novel-miR270-2	GAUUGACUUUGCACUGCCCGGGCA	AGAUAAGAUAGUUACUAAAAAUAUGGAUUGACUUUGCACUGCCCGGGCAGCGCUAUCGCCGCUGACCGGAUAGUGUUACGCUGUCCGGACAGCUGUGGUAGUGUUACCUGAGCAUUGUAAACUCAAAUCAUAUAUUUACUAUCUAUCUUAUUUU
3	tae-novel-miR271-1	GAUUUUCGGCGUCCUGGGGGCACG	AGCGCCGGAGCCCCCAACGGCUCCCCGGCGCGCCGGGUUCGGCCUGUGACCGCCGGGCGGAAAAAAGGUUCGAACCGGCGAUUUUCGGCGUCCUGGGGGCACGACUGGGCCGUUUUUUCGGCGCC
3	tae-novel-miR271-2	GAUUUUCGGCGUCCUGGGGGCACG	CUGUGAUCGCCGGGCGGAAAAAAAGGUCCGAACUGACGAUUUUCGGCGUCCUGGGGGCACGA
3	tae-novel-miR271-3	GAUUUUCGGCGUCCUGGGGGCACG	ACGGCUCCCCAGCGCGUCGGGUUCGGCCUGUGACCGCCGGGCGGAAAAAAGGUCCGAACCGGCGAUUUUCGGCGUCCUGGGGGCACGA
3	tae-novel-miR271-4	GAUUUUCGGCGUCCUGGGGGCACG	ACGGCUCCCCAGCGCGCCGGGUUCGGCCUGUGACCGCCGGGCGGAAAAAAGGUCCGAACCGGCGAUUUUCGGCGUCCUGGGGGCACGA
3	tae-novel-miR271-5	GAUUUUCGGCGUCCUGGGGGCACG	AGCGCCGGAGCCCCCAACUGCUCCCCAGCGCGCCGGGUUCGGCCUAUGACCGCCGGGCGGAAAAAAGGUCCGAACCGGCGAUUUUCGGCGUCCUGGGGGCACGACUGGGCCGUUUUUUCGGCGCC
3	tae-novel-miR271-6	GAUUUUCGGCGUCCUGGGGGCACG	AGCGCCGGAGCCCCCAACGGCUCCCCAGCGCGCCGGGUUCGGCCUGUGACCGCUGGGCGGAAAAAAGGUUCGAACCGGCGAUUUUCGGCGUCCUGGGGGCACGACUGGGCCGUUUUUUCGGCGCC
3	tae-novel-miR271-7	GAUUUUCGGCGUCCUGGGGGCACG	AGCCCCCAAGUGCUCCCCAGCGCGCCAGGUUCGGCCUGUGACCGCCGGGCGGAAAAAAGGUCCGAACCGGCGAUUUUCGGCGUCCUGGGGGCACGACUGGGCC
3	tae-novel-miR271-8	GAUUUUCGGCGUCCUGGGGGCACG	CGCGCCGGGUUCGGCCUGUGACCGCCGGGCGGAGAAAAGGUCCGAAGCGGCGAUUUUCGGCGUCCUGGGGGCACGACUGGGCCGUUUUUUCGGCGCC
3	tae-novel-miR272	GAUUUUCGGCGUUCUGGGGCGCGA	AUUGCUCCCCAGUGCGCCGAGUUCAGCCUGUGACCGCCGGACGGAAAAAAGGCCGAACCGACGAUUUUCGGCGUUCUGGGGCGCGAC
3	tae-novel-miR273	GCACCGAAGCUGCGGCAGC	CCGCCAGGGUCAGCCCUGCUGCGGACGUCGGAUCAUGCCGAGGCUGGGCCUCCGGGCUCCAGGAAGACAACGCUGCUGCAGGAGCCACAAGAGCCGCAGCGCCCGUUUGCACCGAAGCUGCGGCAGCCACCUCGACAUGCUCGACCACGGCG
3	tae-novel-miR274-1	GCAGUCGGUCUUGUUGAUUAAAUU	GUUCAACUUUGACCAUAAAUUUAACCCACGAGACCGACUGCGGCGGGAUCAAAAAUUAUAUAAUUAAAAACUUUUUUUGAAUACGAAUUCAUUGGUAUAAUUUUUUCGCCCGCCGCAGUCGGUCUUGUUGAUUAAAUUAAUGGUCAAAGUUGAAG
3	tae-novel-miR274-2	GCAGUCGGUCUUGUUGAUUAAAUU	GUUCAACUUUGACCAUAAAUUUAACCCACGAGACCGACUGCGGCGGGAUCAAAAAUUAUAUAAUUAAAAACUUUUUUUGAAUACGAAUUCAUUGGUAUAAUUUUUUCGCCCGCCGCAGUCGGUCUUGUUGAUUAAAUUAAUGGUCAAAGUUGAAG
3	tae-novel-miR274-3	GCAGUCGGUCUUGUUGAUUAAAUU	UUCAACUUUGACCAUAAAUUUAACCCACGAGACCGACUGCGGCGGGAUCAAAAAUUAUAUAAUUAAAAACUUUUUUUGAAUACGAAUUCAUUGGUAUAAUUUUUUCGCCCGCCGCAGUCGGUCUUGUUGAUUAAAUUAAUGGUCAAAGUUGAA
3	tae-novel-miR274-4	GCAGUCGGUCUUGUUGAUUAAAUU	UUCAACUUUGACCAUAAAUUUAACCCACGAGACCGACUGCGGCGGGAUCAAAAAUUAUAUAAUUAAAAACUUUUUUUGAAUACGAAUUCAUUGGUAUAAUUUUUUCGCCCGCCGCAGUCGGUCUUGUUGAUUAAAUUAAUGGUCAAAGUUGAA
3	tae-novel-miR274-5	GCAGUCGGUCUUGUUGAUUAAAUU	UUCCAAAAUAUAGCGCGCCCACGCUUUUCGAGGUUCAACUUUGACCAUAAAUUUAACCCACGAGACCGACUGCGGCGGGAUCAAAAAUUAUAUAAUUAAAAACUUUUUUUGAAUACGAAUUCAUUGGUAUAAUUUUUUCGCCCGCCGCAGUCGGUCUUGUUGAUUAAAUUAAUGGUCAAAGUUGAAGCACGGAAAUCGAAGACGCGCUAUAUUUUGGAA
3	tae-novel-miR274-6	GCAGUCGGUCUUGUUGAUUAAAUU	UUCAACUUUGACCAUAAAUUUAACCCACGAGACCGACUGCGGCGGGAUCAAAAAUUAUAUAAUUAAAAACUUUUUUUGAAUACGAAUUCAUUGGUAUAAUUUUUUCGCCCGCCGCAGUCGGUCUUGUUGAUUAAAUUAAUGGUCAAAGUUGAA
3	tae-novel-miR274-7	GCAGUCGGUCUUGUUGAUUAAAUU	GUUCAACUUUGACCAUAAAUUUAACCCACGAGACCGACUGCGGCGGGAUCAAAAAUUAUAUAAUUAAAAACUUUUUUUGAAUACGAAUUCAUUGGUAUAAUUUUUUCGCCCGCCGCAGUCGGUCUUGUUGAUUAAAUUAAUGGUCAAAGUUGAAG
3	tae-novel-miR274-8	GCAGUCGGUCUUGUUGAUUAAAUU	GUUCAACUUUGACCAUAAAUUUAACCCACGAGACCGACUGCGGCGGGAUCAAAAAUUAUAUAAUUAAAAACUUUUUUUGAAUACGAAUUCAUUGGUAUAAUUUUUUCGCCCGCCGCAGUCGGUCUUGUUGAUUAAAUUAAUGGUCAAAGUUGAAG
3	tae-novel-miR274-9	GCAGUCGGUCUUGUUGAUUAAAUU	UUCAACUUUGACCAUAAAUUUAACCCACGAGACCGACUGCGGCGGGAUCAAAAAUUAUAUAAUUAAAAACUUUUUUUGAAUACGAAUUCAUUGGUAUAAUUUUUUCGCCCGCCGCAGUCGGUCUUGUUGAUUAAAUUAAUGGUCAAAGUUGAA
3	tae-novel-miR274-10	GCAGUCGGUCUUGUUGAUUAAAUU	UUCAACUUUGACCAUAAAUUUAACCCACGAGACCGACUGCGGCGGGAUCAAAAAUUAUAUAAUUAAAAACUUUUUUUAAAUACGAAUUUAUUGGUAUAAUUUUUUCGCCCGCCGCAGUCGGUCUUGUUGAUUAAAUUAAUGGUCAAAGUUGAA
3	tae-novel-miR274-11	GCAGUCGGUCUUGUUGAUUAAAUU	GUUCAACUUUGACCAUAAAUUUAACCCACGAGACCGACUGCGGCGGGAUCAAAAAUUAUAUAAUUAAAAACUUUUUUUGAAUACGAAUUCAUUGGUAUAAUUUUUUCGCCCGCCGCAGUCGGUCUUGUUGAUUAAAUUAAUGGUCAAAGUUGAAG
5	tae-novel-miR275	GCGCCCAUGCUGUCAUUCUGC	AUUGGUCGCAGUGCGCCCAUGCUGUCAUUCUGCAAUUCUUAGGACAAAUUGAACAGCUUGACUGUAAUUUUUCUGAAUACUUUCGAACUUACAUGUCAUCUAUUUUUCAGUUUUUUUAUUCUAUUGUUUCCUAUGUAUAGAAUAUGGCUGGACAACGAUGAAA
3	tae-novel-miR276	GCGGAAAGUCGUAGGUUC	GUCGGUGCACCCCUACCUGGCGCGACUUUCCGUUUCCUAAGCGGAAAGUCGUAGGUUCGAUCCCUACAUGCUACACCAAA
5	tae-novel-miR277-1	GCUCUGCCGCAGCUGCCCGGACAG	GGGCAGCUCUGCCGCAGCUGCCCGGACAGUGUUACACUGUUCGGGCAGUUGCGGUAGUGCUGCUA
5	tae-novel-miR277-2	GCUCUGCCGCAGCUGCCCGGACAG	GGGCAGCUCUGCCGCAGCUGCCCGGACAGUGUUACACUGUCCGGGCAGCUGCGGGAGUGCUGCUA
5	tae-novel-miR277-3	GCUCUGCCGCAGCUGCCCGGACAG	GGCAGCUCUGCCGCAGCUGCCCGGACAGUGUUACACUGUCCGGGCAGCUGCGGUAGUGCUGCU
5	tae-novel-miR277-4	GCUCUGCCGCAGCUGCCCGGACAG	GGGCAGCUCUGCCGCAGCUGCCCGGACAGUGUUACACUGUUCGGGCAGCUGCGGUAGUGCUGCUA
3	tae-novel-miR278	GCUGCUGAUGAUUAGUGUGAACC	CAUUUCUGUCUGCACUUUUAUUUGAUGUGUUUUGUAGUUGCGUGAUGCUGCUGAUGAUUAGUGUGAACCAUUCUCAAAGAAAUC
3	tae-novel-miR279	GCUUCCGUAGCAUAGUGGU	AUGCCGCCGCUGUGUUGCUGCGAGGAAGUAAAACAAGGAUUAGAAGCAUACGAAAAAUGGGACGCAGCUGCUUCCGUAGCAUAGUGGUAUUGCGUU
5	tae-novel-miR280-1	GCUUGGGCGAGAGUAGUACUAGG	GUGCUUGGGCGAGAGUAGUACUAGGAUGGGUGACCUCCUGGGAAGUCCUCGUGUUGCAUUCCCUUUUUAAUAUUUUUCGCGCCGCUUGCAA
5	tae-novel-miR280-2	GCUUGGGCGAGAGUAGUACUAGG	GUGCUUGGGCGAGAGUAGUACUAGGAUGGGUGACCUCCUGGGAAGUCCUCGUGUUGCAUUCCCUUUUUAAUAUUUUUCGCGCCGCUUGCAA
5	tae-novel-miR281-1	GGAAAAAUGGAUGUAUCUAGACGU	CAUCGGAAAAAUGGAUGUAUCUAGACGUAUUUUAGUUCUACAUACAUCCAUUUUUAUCAAUU
5	tae-novel-miR281-2	GGAAAAAUGGAUGUAUCUAGACGU	CCCUCCGUCCAGAAAUACUUGUUGGAAAAAUGGAUGUAUCUAGACGUAUUUUAGUUCUAGUUACAUCCAUUUCUAUCCAUUUCUCUGACAAGUAUUUUCGGACGGAGGGA
5	tae-novel-miR282-1	GGAGGAAUGGAUGUAUCUAGACGC	GAUACUUAUCGGAGGAAUGGAUGUAUCUAGACGCAAUUUAGUUUUAGAUACACCCAUUUUCAUCU
5	tae-novel-miR282-2	GGAGGAAUGGAUGUAUCUAGACGC	UCCCUCCGUCCGGAAAUACUUGUCGGAGGAAUGGAUGUAUCUAGACGCAUUUUAGUUUUAGAUGCAUCCAUUUAUAUCCAUUUCCGCGACAAGUAUUUUCGGACGGAGGGA
5	tae-novel-miR282-3	GGAGGAAUGGAUGUAUCUAGACGC	AUACUCCCUCCGUCCGAAAAUACUUGUCGGAGGAAUGGAUGUAUCUAGACGCACUUGUCGGAAAAAUGGAUGAAAAUGGAUGUAUCUACAACUAAAUUGCGUCUAGAUACAUCCAUUCCUCCGACAAGUAUUUUCGGACGGAGGGAGUAG
3	tae-novel-miR283	GGAGGGUUUUGUGUUUAAUU	UAUAUUAAAUUAAUAGUAAAGGGCUCUAGUAAUUGUUGGGAGGGUUUUGUGUUUAAUUUAAUGUC
5	tae-novel-miR284	GGCGGAUGUAGCCAAGUGGA	AGGGGCGGAUGUAGCCAAGUGGAUCAAGCAGUGGAUUGUGAAUCGGGAAGGCAGGGGU
5	tae-novel-miR285	GGGAAAAUGGAUGUAUCUAGACGU	UCGGGAAAAUGGAUGUAUCUAGACGUAUUUUAGUUCUAGAUACAUCCAAUUUUAUCCAU
3	tae-novel-miR286	GGUCCUCGUGUUGCAUUCCC	CGAAGGCGGGGGUAACAUGUUGGAUGCGAUCAUAGCAGCACUAAAGCACCGGAUCCCAUUAGAACUCCGAAGUUAAGCGUGCUUGGGCGAGAGUAGUACUAGGAUGGGUCCUCGUGUUGCAUUCCCUUUUU
5	tae-novel-miR287	GGUGAAACGGACGUGUGGGCGACC	AGCGGCCCCUCCGUGUGGUGAAACGGACGUGUGGGCGACCUGGUGAAUGCCCACACACCAGCCCAGUCCUACGUGACACCACA
3	tae-novel-miR288-1	GGUUGGAAAUCGUAUGGG	AGCUUUCCUUUUUGCAUGUACGUUUCAUGGGUGGUUACCACUAAAAAAAAGUGCCUAAUGUAUUUUUUGCAUGUAAAAAGUGCCUAAUAUAUGGCUGGUUGGAAAUCGUAUGGGAUGUGGAGGCUUGUGUGGAGCGGCC
3	tae-novel-miR288-2	GGUUGGAAAUCGUAUGGG	AGCUUUCCUUUUUGCAUGUACGUUUCAUGGGUGGUUACCACUAAAAAAAAGUGCCUAAUGUAUUUUUUGCAUGUAAAAAGUGCCUAAUAUAUGGCUGGUUGGAAAUCGUAUGGGAUGUGGAGGCUUGUGUGGAGCGGCC
3	tae-novel-miR289-1	GGUUGGAAAUCGUAUGGGA	GCCUAAUGUAUUUUUUGCAUGUAAAAAGUGCCUAAUAUAUGGCUGGUUGGAAAUCGUAUGGGA
3	tae-novel-miR289-2	GGUUGGAAAUCGUAUGGGA	GCCUAAUGUAUUUUUUGCAUGUAAAAAGUGCCUAAUAUAUGGCUGGUUGGAAAUCGUAUGGGA
5	tae-novel-miR290-1	GUAGUGCCUAUAGAUUUUUACAGA	UUACUCCCUCCGUUCCAUAAUGUAGUGCCUAUAGAUUUUUACAGAAGUCAAACAUUACAAAUUUUGACCAUGUAUAUAGAGAAAAGUAGGUAUAUCUAGAAUACCAAAUGCACCUCAUUGGAUACAUCGUGAGUUAUAUUUUCAGAAUAUACAUGUUUGGUAUUGUAGAUGUAGACAAUUUUCUCUAUACACUUGGUCAAAGUUGGCAAAAUUUGACUUUUAUAAAAAUCUAUAGGCACUACAUUAUGGAAUGGAGGGAGUAU
5	tae-novel-miR290-2	GUAGUGCCUAUAGAUUUUUACAGA	GUUCCAUAAUGUAGUGCCUAUAGAUUUUUACAGAAGUCAAACAUUACAAACUUUGACCAUGUUUAUAGAGAAAAGUUGGUACAUCUAGAAUUCCAAAUGCACAUCAUUGGAUACAUCGUGAGUUAUAUUUUCAGAAUGUACAUGUUAGGAAUUGUAGAUGUAGACAAUUUUCUCUAUACACUUGGUCAAAGUUGGCAAAGUUUGACUUUCACAAAAAUCUAUAGGCACUACAUUGUGGAAU
5	tae-novel-miR290-3	GUAGUGCCUAUAGAUUUUUACAGA	GUUCCAUAAUGUAGUGCCUAUAGAUUUUUACAGAAGUCAAACAUUACAAACUUUGACCAUGUAUAUAGAGAAAAGUAGGUAUAUCUAGAAUACCAAAUGCACCUCAUUGGAUACAUCGUGAGUUAUAUUUUCAGAAUAUACAUGUUUGGUAUUGUAGAUGUAGACAAUUUUUUCUAUACACUUGGUCAAAGUUGGCAAAGUUUGACUUUUACAAAAAUCUAUAGGCACUACAUUAUGGAAU
5	tae-novel-miR290-4	GUAGUGCCUAUAGAUUUUUACAGA	UUAAUACUCCCUCCGUUCCAUAAUGUAGUGCCUAUAGAUUUUUACAGAAGUCAAACAUUACAAACUUUGACCAUGUAUAUAGAGAAAAAUAGGUACAUCUAGAAUACCAAAUACACUUCAUUGGAUACAUCGUCAGUUAUAUUUUCAGAAUAUACAUGUUUGGUAUUGUAGAUGUAGACAAUUUUCUCUAUACACUUGGUCAAAGUUGGCAAAGUUUGACUUUCACAAAAAUCUAUAGGCACUACAUUAUGGAAUGGAGGGAGUACUAU
5	tae-novel-miR290-5	GUAGUGCCUAUAGAUUUUUACAGA	UAAUGUAGUGCCUAUAGAUUUUUACAGAAGUCAAACAUUAUAAACUUUGGCCAUGUUUAUAUAAAAAAGUAGGUACGUCUGGAAUACCAAAUGCACAUCAUUGGAUAAAUCGUGAGUUAUAUUUUCAAAAUGUAUAUGUUUGGUAUUGUAGAUGUAGACAAUUUCCCUAUACACUUGGUCAAAGUUGAUAAAGUUUGACUUUCAUAAAAAUGUAUAGGCACUACAUUG
5	tae-novel-miR290-6	GUAGUGCCUAUAGAUUUUUACAGA	CCGUUCCAUAAUGUAGUGCCUAUAGAUUUUUACAGAAGUCAAACAUUACAAAUUUUGACCAUGUUUAUAGAGAAAAGUAGGUACAUCUAGAAUACCAAAUGCACAUCAUUCACGAGUUAUAUUUUCAGAAUGUACAUGUUUGGUAUUGUAUCUAUACACUUGGUCAAAGUUGGCAAUGUUUGACUUUCACAAAAAAUCUAUAGGCACUACAUUAUGGAAUGA
5	tae-novel-miR290-7	GUAGUGCCUAUAGAUUUUUACAGA	UUACUCCCUCCGUUUCAUAAUGUAGUGCCUAUAGAUUUUUACAGAAGUCAAACAUUACAAAUUUUGACCAUGUAUAUAGAGAAAAGUAGGUAUAUCUAGAAUACCAAAUGCACCUCAUUGGAUACAUCGUGAGUUAUAUUUUCAGAAUAUACAUGUUUGGUAUUGUAGAUGUAGACAAUUUUCUCUAUACACUUGAUCAAAGUUGGCAAAAUUUGACUUUUAUAAAAAUCUAUAGGCACUACAUUAUGGAAUGGAGGGAGUAU
5	tae-novel-miR291-1	GUAGUGCCUAUAGAUUUUUGUGAA	UCCAUUCCACAAUGUAGUGCCUAUAGAUUUUUGUGAAAAUCAAACUUUGCCAACUUUGACCAUGUGUAUAGAGAAAACUGUCUAUAUCUACAAUACCAAACAUGUACACUCUGAAAAUAUAACUCACGAUGUAUCCAAUGAGGUGCGUUUGGUAUUCUAGAUGUACCUAUUUUUCUCUAUAAACAUGAUCAAAAUUUGUAAUUUGACUUUUAUAAAAAUCUAUAGGCACUACAUUAUGGAACGGC
5	tae-novel-miR291-2	GUAGUGCCUAUAGAUUUUUGUGAA	UUACUCCCUCAAUUCCACAAUGUAGUGCCUAUAGAUUUUUGUGAAAGUCAAACUUUGCCAACUUUGACCAAGUGUAUAGAGAAAACUGUCCACAUUUAUAAUACCAAACAUGUAAAUUCUGAAAAUAUAACUCAUGGUGUAUCCAAUGAUGUGCAUUUGGUAUUCUAGAUGUACCUACUUUUCUCAAUAUACAUGGUCAAAGUUUGUAAUGUUUGACUUUUAUAAAAAUCUAUAGGCACUACAUUAUGGAACGGAGGGAGUAU
3	tae-novel-miR292	GUCAAAGUUGGACCUCGGGAAGCG	GUUCCAAAAUAUAGUGCUUCCUCUAUUCCCGCGCUUCAACUUUGACCAUAAAUUUAACCAACGAGACCGACUGCGGCAGGAGCAAAAGUUAUACCAGUGAAUUCAUAUUCAAAAGAAGUUUUCAAUUAUAUAAUUUUUUCUCCCGCCGCAGUCGGUCUCGUUGGUUAAAUUUAUGGUCAAAGUUGGACCUCGGGAAGCGCGGGCGCACUAUAUUUUGGAAU
3	tae-novel-miR293	GUCCUCGUGUUGCAUUCC	UGGGCGAGAGUAGCACUAGGAUGGGUGACCUCCUGGGAAGUCCUCGUGUUGCAUUCCUUU
3	tae-novel-miR294	GUCCUUGUGUUGCAUUCCC	UGGGGGAGAGUAGUAAUAGGAUGGGUGACCUCUUGGAAAGUCCUUGUGUUGCAUUCCCUUU
5	tae-novel-miR295	GUCGAUAUGUCCGAGUGGA	UGGAUGGUGCGUCGAUAUGUCCGAGUGGAUAGUAUGUCUGUAUGAGAUUUAUUUGGACCCACCUGAUGUGUGGACCCCAUGCU
5	tae-novel-miR296	GUCGAUAUGUCCGAGUGGG	CUAUCAUCCGAGUGGACAAUACGUCGAUAUGUCCGAGUGGGUAACAUGCUUGUAUGAGAUUUAUCUGGACCCACCUGACGUGUGGACCUCAUACUUUAUGAUAU
5	tae-novel-miR297	GUGAAAAAGGACGUGUGGGCGACC	UGGUGAAAAAGGACGUGUGGGCGACCGGAUGAAUGCCCACACACCAGCUUAGUCCU
5	tae-novel-miR298-1	GUGAAAAUGGAUGUAUCUAGACGU	AAUUACUUGUCGUGAAAAUGGAUGUAUCUAGACGUAUUUUAGUUCUAGAUACAUCCAUUUCCGAGACAAGUAAUU
5	tae-novel-miR298-2	GUGAAAAUGGAUGUAUCUAGACGU	CUGUCGUGAAAAUGGAUGUAUCUAGACGUAUUUUAGUUCUAGAUACAUCCAUUUCCGAGACAA
5	tae-novel-miR298-3	GUGAAAAUGGAUGUAUCUAGACGU	CUUACUUGUCGUGAAAAUGGAUGUAUCUAGACGUAUUUUAGUUCUAGAUACAUCCAUUUCCGAGACAAGUAAU
5	tae-novel-miR298-4	GUGAAAAUGGAUGUAUCUAGACGU	CUCCCUCCGUUCGGAAUUACUUGUCGUGAAAAUGGAUGUAUCUAGACGUAUUUUAGUUCUAGAUACAUCUAUUUCCGAGACAAGUAAUUCCGAACGGAGGGAGU
3	tae-novel-miR299	GUGAUGUAGGACCAUAGUGUGGCU	UUUGGUUUUAGGCCCAAGAGUGCCACAUUUUGCCAUACAAUGUUGCCAAACUUACCUAAGGUUAGGUCUUCAAAAUAAGAGCUAUAAGUUGGCAAGCCUAAGAAAAUCUUGCCAUAUUUUGUGUGUGUAUGUGAUGUAGGACCAUAGUGUGGCUUGCCUAAGAUGUGGCUUGAACCAAA
3	tae-novel-miR300	GUGGAACGUGUAAAUUAGGACGUG	CAUAUACACGUCCAUAUACACCUUGCUAAAUUAUACACCUCCCAGUUUUUCAGUGGAACGUGUAAAUUAGGACGUGUAUAUU
5	tae-novel-miR301	GUGGUUGGACUAUUGCUCUUU	AGCAGUCGAGUGGUUGGACUAUUGCUCUUUUAGCGGCAAGACCAGGGUUCGAUCCCCAACUGUG
3	tae-novel-miR302-1	GUGGUUGGCAUCCGAGAGAA	CUUUCUCCAUGAAAAUCAUACAAGCAGAGGGGUGAUCUGAAUUGAUGCCAUGUUGAUAUGUCUACAUAAUACAUGCUUACCCUUGUGGUUGGCAUCCGAGAGAA
3	tae-novel-miR302-2	GUGGUUGGCAUCCGAGAGAA	CUUUCUCCAUGAAAAUCAUACAAGCAGACGGGUGAUCUGAAUUGAUGCCAUGUUGAUAUGUCUACAUAAUACAUGCUUACCCCUGUGGUUGGCAUCCGAGAGAA
3	tae-novel-miR303	GUGUAGCGCCUAUCUGUGAGACGU	CCACUAGUGCAACGCCUAGAAGUUAGGCGCUGCACACUGACUUAAUAAUUUUCGGAUCACAUGGGUGCGACGCUGGCCAGGCGUGUAGCGCCUAUCUGUGAGACGUUGCACAGUGU
5	tae-novel-miR304	GUGUGUCUCUGUGUAUUAAUGAC	AAUGUAAUCCGUGUGUCUCUGUGUAUUAAUGACAAGAAAUAUAAUAUGGCCGUUUCCAUGAACACAUGUACGUGGUGGUAUGACGACACACCUUCCAUCAUGGCCGUCCUUGAGAUCGUGAUGCAUGCCUUGGCAUUCCCAAGUAUCACGCAAGUGUUAGGCCCAGUCGCGACAUCCUCCAUGGUGUCGCGCACAGUGUCCUCCGUAGGGGCGCGCGGAUGCAUA
3	tae-novel-miR305	GUUGAUCUUGUUUGGUUUAGAGCC	CAUGACCAAAGCUAGGGCAUGAUCAAUUUUUUGGUAAGUUGAUCUUGUUUGGUUUAGAGCCAUU
3	tae-novel-miR306	GUUGUUCGACUGUCUUGGAUCGGC	UAUUGGUUUGUUCUUAUCAUUUUGUUCCAAACGGUAAUUUCACUUUUUGGACUCAUCAUUUUGUGUUGUUCGACUGUCUUGGAUCGGCUUGCUUCUAAUCGAUCAAUU
3	tae-novel-miR307	UAAAAAAUCUGUAGGCACUAC	AUACUUCCUCUGUUCCAUAAUAUAGUGCCUAUAAAUUUUUUAUAAAGUCAAACUUUAUAAACUUUGACCAAGUUUAUACAGAAAAUUAUUUAUAUAUACAAUGUUAAAUAUAUAAAAUAUGAAAAUACAUCUUACGAUGAAUCUAAUAAUAUAUGUUUGGCACUCUAAAUGUAAAUGCUUUUCUCCGUAAACUUGGUCAAAGUUUGUAAGGUUUGACUUUUUAAAAAAUCUGUAGGCACUACAUUAUGAAACGGAGGAAGUAG
3	tae-novel-miR308	UAAGCAUGUGUUCAGAAGAUUAGG	ACGUGAUAAUCUGGAGUCAAGCUUCUUUUACUACUAAUUUUGAUCUACCUUGUCAUCGAUAGGAUUAGUUAUUAUAUCUAAGCAUGUGUUCAGAAGAUUAGGA
3	tae-novel-miR309	UACACUUGAUAUGAGCCUC	CAUCUCUGUUGGGCUUCCUGUUGCGGUGAAGGUUUCUUAAAUAUACACUUGAUAUGAGCCUCCAAGAAGAUC
3	tae-novel-miR310	UACGGCCUGAUGACAUCCACA	CGUGGAUGUCAUCGUGGCCGUACAUGAAUCGUCCCCCACAUCCAGCUCUGUUCAAUUUCAGACAAAGGUGGACGUUUCAUUGUACGGCCUGAUGACAUCCACA
3	tae-novel-miR311	UACUGAACCGAAUCUGAUCAU	ACAGAGAUGAGAUGAUCAAUGAUUAAUUUCCUUAUUGGCUUGACUGGUCAAGAUGAUGGCCUAAAUACUGAACCGAAUCUGAUCAUCCUCGCUUCUUUGA
3	tae-novel-miR312-1	UAGCUCUCACCAUAAUGUAUU	UGAAAUACAUUAUGAUGAGAGCUACACAAAAAAGAAAAAUCGCGGUUUUCAAACUGAUGAACAGUGCGAACACUGUUCACUAUUAGAAAUGCACGAUUUUCUCUUUUUUGUGUAGCUCUCACCAUAAUGUAUUUCG
3	tae-novel-miR312-2	UAGCUCUCACCAUAAUGUAUU	UGAAAUACAUUAUGAUGAGAGCUACACAAAAAAGACAAAUCGCGGUUUUCAAACUGAUGAACAGUGCAAACACUGUUCACUAUUAGAAAUGCACGAUUUUCUCUUUUUUGUGUAGCUCUCACCAUAAUGUAUUUCG
3	tae-novel-miR312-3	UAGCUCUCACCAUAAUGUAUU	GAUGAAAUACAUUAUGAUGAGAGCUACACAAAAAAGACAAAUCGCGGUUUUCAAACUGAUGAACAGUGCAAGCACUGUUCACUUUUAGAAAUGCACGUUUUUCUCUUUUUUGUGUAGCUCUCACCAUAAUGUAUUUCAUU
3	tae-novel-miR312-4	UAGCUCUCACCAUAAUGUAUU	UGAAAUACAUUAUGAUGAGAGCUACACAAAAAAGACAAAUCUCGUUUUUCAAACUGAUGAGCAGUACAAAUACUAUUCACUAUUAGAAAUGCAGGUUUUUCUCUUUUUUUGUGUAGCUCUCACCAUAAUGUAUUUCG
3	tae-novel-miR313	UAGCUUGUAGAUGGUAAUGUG	AAGUUCAAACACAUUACCAUUUAUGAGGUAUGAAAAAAAGAUUAAAAUCAGCAUUGAGUAGGUCAAACAGUAAACAUCACUAUUCAUUCCUAAAUUUGUUCUUUUCAUAGCUUGUAGAUGGUAAUGUGUUUGAACUU
3	tae-novel-miR314-1	UAGGGUGUAGAAUAAGCUAUU	CUAAGCGUGAGUGUAGAAUAGCUUAUUCUACAUCCCAGUAGCGGUACAUGCAAAAUAUAGUAAUUUCCGUAAAAAUAUACUAAAUUACAAACUUGAUAAGUAAAAGAAUAUUUUCUGGAUUACUACAUUUUAUACACCGUUUUACUAGAUUUUGUAUAUAGUACUACUAGGGUGUAGAAUAAGCUAUUCUAUAGUCACGCUUAU
3	tae-novel-miR314-2	UAGGGUGUAGAAUAAGCUAUU	CUAAGCGUGAGUGUAGAAUAGCUUAUUCUACAUCCCAGUAGCGGUACAUGCAAAAUAUAGUAAUUUCCGUAAAAAUAUACUAAAUUACAAACUUGAUAAGUAAAAGAAUAUUUUCUGGAUUACUACAUUUUAUACACCGUUUUACUAGAUUUUGUAUAUAGUACUACUAGGGUGUAGAAUAAGCUAUUCUAUAGUCACGCUUAU
3	tae-novel-miR314-3	UAGGGUGUAGAAUAAGCUAUU	AAACGUUAUUUUAAGCGUGAGUGUAGAAUAGCUUAUUUCACACUGCCUAAUAACGCUAUAUACAAAAUCUAGUAAAAUGGUAUCUAAAUAUUAGUAAUUCUGAAAAUAAUUUUUUUACUACCCAAGUUUAUAAAAUUUGCUACAUUUUUAUAAAAAACACUAUAUUUUAUAUAUAUCGUGUUACUAUAUUUUGUAUGUGCCGUUACUAGGGUGUAGAAUAAGCUAUUCUACCCUCACGCUUAGUUUAGCGUU
5	tae-novel-miR314-4	UAGGGUGUAGAAUAAGCUAUU	CCGUUACUAGGGUGUAGAAUAAGCUAUUCUACACUCACGCUUAGUUUAGCGCUACUCUAAGCGUCAGUGUAGAAUAAUUUAUUCUACACCCCUAGUAACGC
3	tae-novel-miR315	UAGUCCCGAUUUGUGUCUCAA	UCCCUUUAGUCCCGCUUUGAGACAUGAACCGGGACUAAAGGGCAUCGCACCCAUUAGUCCCGGUUAGUGUCUCAAACCGGAACUAAAGGUCUAAUCUUUAGUUUCGGUUUGAGAUACGAACCGGGACUACAGGGCAUCACACUCUGUAGUCCCGAUUUGUGUCUCAAGCCGAGACUAAAGGGC
3	tae-novel-miR316	UAGUCCCGAUUUGUGUCUU	GGACCUUUAGUCCCGAUUUGAGACAUAAACCGGGACUAAAGGGCAUCGCACCCUUUAGUCCCGAUUUGUGUCUUAAACCGGGACUAAAGGUCU
3	tae-novel-miR317-1	UAUGUGGUCUAUAGUGGAAUC	UGUUCCUAAAUAUAAGUCUUUGUAGAGAUUGCACUAUGAACCACAUGCGGAUGUAUAUAGAUGCCUUUUAAGUAUAGAUUCACUCAUUUUAUUUCGUAUGUGGUCUAUAGUGGAAUCACUCCAAAGACUUAUAUUUAGAAAC
3	tae-novel-miR317-2	UAUGUGGUCUAUAGUGGAAUC	CCGUUCCUAAAUAUAAAUCUAUAAAUCUCUCUACACAUUUCACUAUGGACAACAUACAGAUGUAUAUAGAUGCAUUUUAAAGUGUAGAUUCACUCAUUUUGCUCCGUAUGUGGUCUAUAGUGGAAUCUCUUCAAAGACUUGUAUAUAGGAACG
3	tae-novel-miR317-3	UAUGUGGUCUAUAGUGGAAUC	CUAAUAUAAGUCUUUGUAGAGAUUCUACUAUAAACCACAUACAGAUGUAUAUAGAUACAUUUUAGAAUAUAGAUUCAUUCAUUUUGCUCCGUAUGUGGUCUAUAGUGGAAUCUCUUCAAAGACUUAUAUUUA
3	tae-novel-miR317-4	UAUGUGGUCUAUAGUGGAAUC	UUCCUAAAUAUAAGUCUUUGUAGAGAUUUCACUAUGAACUACAUACGGAGCAAAAUGAGUGAAUUUAUACUCUAAAAUGCAUCUACAUACAUCCGUAUGUGGUCUAUAGUGGAAUCUCUACAAAGACACUUAUAUUUAGGAA
3	tae-novel-miR317-5	UAUGUGGUCUAUAGUGGAAUC	CCGUUCCUAAAUAUAAGUCUUUGUAGAGAUUCCACUAUGGACCACAUACGGAUGUAUAUAGAUGCAUUUUAGAGUUAGAUUCACUCAUUUUGCACUGUAUGUGGUCUAUAGUGGAAUCUCUCCAAAGACUUAUAUUUAGGAACG
3	tae-novel-miR317-6	UAUGUGGUCUAUAGUGGAAUC	CCGUUCCUAAAUGUAAGUCUUUAUAGAGAUUGCACAAUUGACUACAUACAGAGCAAAAUGAGUGAAUCUACAUUAUAAAUGCAUCUAUAUACAUCCGUAUGUGGUCUAUAGUGGAAUCUCUACAAAGACUUAUAUUUAGUAACG
3	tae-novel-miR317-7	UAUGUGGUCUAUAGUGGAAUC	CCGUUCCUAAAUAUAAGUCUUUGUAGAGAUUUCACUAUGGACCACAUACAGAUGUAUAUAGAUGCAUUUUAGAGUUAGAUUCACUCAUUUUGCUCCGUAUGUGGUCUAUAGUGGAAUCUCUCCAAAGACUUAUAUUUAGAAACG
3	tae-novel-miR317-8	UAUGUGGUCUAUAGUGGAAUC	AUAUAAGUCUUUGCAGAGAUUUUACUAUGGACUACAUAUGGAGCAAGCUGAGUGAAUCUACACUCUAAAAUGCAUCUAUAUACAUAGUAUGUGGUCUAUAGUGGAAUCCCUACAAAGACUUAUAG
3	tae-novel-miR318	UAUUAGUUUACGGAGGGAGUA	GAGUACUCCCUCUGUAAACUAAUAUAAGAGCGUUUAGAUCACUAAAAUAGCGAUCUAAACGCUCUUAUAUUAGUUUACGGAGGGAGUACUU
3	tae-novel-miR319	UAUUGGAUCUCAUGAGUAGCG	GUGAAGGACCUGGCCAGCUGGACGCUGCUCAUGAGAUCCAAUAUCUCUGGCCACUAUACCCGUUCAUCGGCUCCGGCGCCAUCGCUCUCACCACUUUUCCCAGACGGCGGUGCCAGAGGUUGCCAAUGGAAACACCGGUGAGAGCAGUGGUGUCGGAGCUGAAGAACGGGUAUAACAGGCUGUAGCUAUUGGAUCUCAUGAGUAGCGUCCGUGUGGGUAGGUCCUUCGU
3	tae-novel-miR320	UCAAACUUAGAUCUCGGGAAG	CUCCAUUCCACAAUGUAGUGCACCCACGCGUACCGAGAUCUAAGUUUGACCAUAAAUUUAACCAACGAGACCGACUGCGGCGAGAGCAAAUAUUAUACCAUUGAAUUUAUGGUCAAACUUAGAUCUCGGGAAGCGCGGGCGCACUACAUUGUGGAAUGGA
5	tae-novel-miR321-1	UCAGGACGUUGCAACAUUAAC	CGAUACUGGUUCAGGACGUUGCAACAUUAACACCUGUUCAGGUGUUAAUGUUGCAACGUCCUGAACCAGUAUCA
5	tae-novel-miR321-2	UCAGGACGUUGCAACAUUAAC	CGAUACUGGUUCAGGACGUUGCAACAUUAACACCUGUUCAGGUGUUAAUGUUGCAACGUCCUGAACCAGUAUCA
5	tae-novel-miR321-3	UCAGGACGUUGCAACAUUAAC	UGAUACUGGUUCAGGACGUUGCAACAUUAACACCUGAACAGGUGUUAAUGUUGCAACGUCCUGAACCAGUAUCG
3	tae-novel-miR322-1	UCAUCUGGCAUUGCUUUCUCU	UGGCUAUUAUUGAAGAGAAGCAAUGUCAGAGGAGCUUUUGCAAUGGAACCUGAUUAUCAUAUUUACCAAUUGUUUAAACAAAAUUAUAUUUGGGCUUUUAAAAUUUUUUUUGUAAAAACAUUUGGUAAAUAUGAUACUCGACUUAUAUUCAGACUGUUGAAGCUCAUCUGGCAUUGCUUUCUCUUGAACAGUAGUCU
3	tae-novel-miR322-2	UCAUCUGGCAUUGCUUUCUCU	UACCAGUAGCUUCCAACUGCGACAACAUUAGUAAGGGCAAGUGCAUUAUUGAUCUGGUUAUUACUCAAGAGAAAGCAAUGUCAGAGGAGUUUUAGGAACAGUCUGAAGAGAAGCUGAUUAUUUAUAUUUGAGGAGAGUUUAUAUUCAGACUGCUGUUGAAGCUCAUCUGGCAUUGCUUUCUCUUGAAGUGUAGUCUCAUUAUUAAUGCACUUGCCCUUAGUAAUGCUGUCAGAGUUGGAACCUACUGGUC
3	tae-novel-miR322-3	UCAUCUGGCAUUGCUUUCUCU	ACUAAGGGCAUGUGAUUAUUGAUGUGGCUAUUAAUCAAGAGAAACAAUGCCAGAGAGCUUUAGCAACGGAACCUGAUUAUCAUAUUUACAUGCUGUUGAAGCUCAUCUGGCAUUGCUUUCUCUGAACAGUAGUCUCGUUAUUAAUGCACAUGCGCUUAGC
3	tae-novel-miR323	UCAUUUGGCAUUGCUUUCCCU	CUCAAGAGAAAGCAAUGUCAGAGGAGUUUUAGCAACAGUCUGAAGAGAAGCUGAUUAUGUAUAUGUGAGGAGAGUGUAUAUUCGGCAGCAGUAUAUUCGAGGAGAGUGUAUAUUCAGACUGCUGUUGAAGCUCAUUUGGCAUUGCUUUCCCUUGAA
3	tae-novel-miR324	UCCCCACUAAACUGAACACGU	AGUGCCCAUUGUACACCCGUGUUCAUUUUCGUGGGGACUGGGUGCCCAUGGUAUCCGCGGCGUAGGAAUUACGGCCCGACAUACGCACAUUCAGUUCUUUUCCUACACAUACGAUUUUUUGUCUUUUUUACUGACAUUACCACAGGCACCCAUUCCCCACUAAACUGAACACGUGUGUACAACGGGCACC
5	tae-novel-miR325-1	UCCGGAAAGAAAUAUAAGAGU	GUACUCCCUCCGGAAAGAAAUAUAAGAGUGUUUAGAUCUAAACAUUCUUAUAUUUCUUUCCUGAGGGAGUAU
5	tae-novel-miR325-2	UCCGGAAAGAAAUAUAAGAGU	AUACUCCCUCCGGAAAGAAAUAUAAGAGUGAUCUAAACGCUCUUAUAUUUCUUUACAGAGUGAGUAG
5	tae-novel-miR325-3	UCCGGAAAGAAAUAUAAGAGU	UACUCCCUCCGGAAAGAAAUAUAAGAGUGUUUUAUCUAAACGCUCUUAUAUUUCUUUACGGAGGGAGUA
5	tae-novel-miR326	UCCGGUACUUUUUACUCUGCA	AGUACUCCCUCCGGUACUUUUUACUCUGCAUAUUAGGUUUGUCCGAAGUCAAUCUCAUCCAACUUUGACCAAGUUUAUAUAAAAAAAUUAUAGACAUUCACAUAACAACACCAAUAUCAUUAGAUUCAUCUUGGAAUAUAUUUUCAUAUUAUAUUUAUUAGAUAUUAUAGAUGCUAAUAAUUUCUAAUAUAAAUUUGGUCAAACUUAGCAAAGUUUGACUUUCGGCAAAUCCAAUGUGCAGAGUAAAAAGGACCGGAGGGAGUACA
5	tae-novel-miR327-1	UCCGUCCGACAAUACUUGUC	UUACUCCCUCCGUCCGACAAUACUUGUCACCAAAAUGAAUAAAAAAAGAUGUAUCUAAAACUAAAAUACGUCUAGAUACAUCCCCUUUCAUCCAUUUUGAUGACAAGUAUUUCCGGACGGAGGGAGUAU
5	tae-novel-miR327-2	UCCGUCCGACAAUACUUGUC	CUACUCCCUCCGUCCGACAAUACUUGUCAUCAAAAUGGAUAAAAAGAGAUGUAUCUAAAACUAAAAUACGUCUAGAUACAUUUCCUUUUAUCCAUUUUGAUGACAAGUAUUUCCGGACGGAGGGAGUAU
5	tae-novel-miR327-3	UCCGUCCGACAAUACUUGUC	CCCUCCGUCCGACAAUACUUGUCAUCAAAAUGAAUAAAAGAGAUGUAUCUAGAACUAAAAUAUGUCUAGAUACAUCCCCUUUUAUCCAUUUUGAUGACAAGUAUUUCCGGACGGAGGA
5	tae-novel-miR327-4	UCCGUCCGACAAUACUUGUC	CUACUCCCUCCGUCCGACAAUACUUGUCACCAAAAUGAAUAAAAAGAGAUAUAUCUAGAACUAAAAUACAUCUAGAUACAUCCUCUUUUAUCCAUUUUGAUGACAAGUAUUUCCGAACGGAGGGAGUAC
5	tae-novel-miR327-5	UCCGUCCGACAAUACUUGUC	CUACUCUCUCCGUCCGACAAUACUUGUCAUCAAAAUGGAUAAAAAGAGAUGUAUCUAAAACUAAAAUAUGUCUAGAUACAUUUCCUUUUAUCCAUUUUGAUGACAAGUAUUUCCGGACGGAGGGGGUAU
5	tae-novel-miR327-6	UCCGUCCGACAAUACUUGUC	UCUACUCCCUCCGUCCGACAAUACUUGUCAUCAAAAUGGACAAAAAGGGAUGUAUCUAGAACUAAAAUACAUCUAGAUACAUCCCCUUUUAUUUAUUUUGAUGACAAGUAUUUCCGGACGGAGGGAGUAGU
5	tae-novel-miR327-7	UCCGUCCGACAAUACUUGUC	CAUACUCCCUCCGUCCGACAAUACUUGUCAUCGAAAUGGAUAAAAAGGGAUGUAUCUAGAACUAGAAUACGUCUAGAUACAUCUCCUUUUAUUCAUUUUGAUGACAAGUAUUUUCGGACGGAGGGAGUAUU
5	tae-novel-miR327-8	UCCGUCCGACAAUACUUGUC	GUACUCCCUCCGUCCGACAAUACUUGUCAUUGAAAUGGAUGUAUCUAGAUGUAUUUUAGUUCUAGACACAUCCAUUUUGAUGACAAGUAAUUCCGGACGGAGGGAGUAC
5	tae-novel-miR328-1	UCCGUGAACUAAUAUAAG	GGUACUCCCUCCGUGAACUAAUAUAAGAGUGUUUAGUUAUCCAAAUGCUCUUAUAUUAGUUUACAGAGGGAGUACA
5	tae-novel-miR328-2	UCCGUGAACUAAUAUAAG	GUACUCCCUCCGUGAACUAAUAUAAGAGUGUUUAUAUUAUUAUUUUAAUAUUUUAAACGCUUUUAUAUUAGUUUACGGAGGGAGUAC
5	tae-novel-miR328-3	UCCGUGAACUAAUAUAAG	ACUCCCUCCGUGAACUAAUAUAAGAGUGUUUAGGUCACUAUUUAGUAAUCUAAACGCUCUUAUGUUAGUUUACAGAGGGAGC
5	tae-novel-miR328-4	UCCGUGAACUAAUAUAAG	GUACUCCCUCCGUGAACUAAUAUAAGAGUGUUUAGAUCACUAUUUUAGUGAUCCAAACGCUCUUAUAUUAGUUUACAGAGGGAGUAC
5	tae-novel-miR329	UCCGUUCCUGAAUAUAAGUCU	UGUACUCCCUCCGUUCCUGAAUAUAAGUCUUUGUAUAGAUUACACCGUGGACUACAUACGAAGCAAAAUGAAUGAAUCUACACUUUAAAAUGCAUCUACAUACAUCCGUAUGUUGUCCAUAAUGAAAUCUUUACAAAGACUUAUAUUUAGGAACGGAGAAAGUACU
5	tae-novel-miR330-1	UCCGUUCCUGAAUAUUUGUCU	AUACUCCCUCCGUUCCUGAAUAUUUGUCUUUCUAGACAUUUCAAAUGAUUACUACAUACAGAUGUAUGUAGACAUAUUUUAGAGUGUAGAUUCACUCAUUUUGCUCCAUAUGUAGUCACUUGUUGAAAUGCUUAGAAAGACAAGUAUUUAGGAACGGAGGGAGUAG
5	tae-novel-miR330-2	UCCGUUCCUGAAUAUUUGUCU	GUACUCCCUCCGUUCCUGAAUAUUUGUCUUUCUAGACAUUUCAACAAGUGACUACACACGGAGCAAAAUGAGUGAAUCUACACUCUAAAAUAUGUCUACAUACAUCCGUAUGUGGUAGUCAUUUGAAAUGUCUAGAAAGACAAAUAUUUAGGAACGGAGAGAGUAU
5	tae-novel-miR331-1	UCCGUUUCUUUUUACUCCGUG	CAGUAUGUGAGCCCUCCGUUUCUUUUUACUCCGUGUAUUAGAUUUGUCUGAAGUCAAAUCUCCAAAGUUUGACCAAGUUUAUACAAAAAACUAUUAACAUUCACGCUACAAAAUCAAUAUCAUUAGAUCCAUCAUGAAAUAUAUUUUCAUAUUAUAUUUAUUUGAUAUUGUAGGUGUUGAUAUUUUUUAAUAUAAAUUUGGUCAAUCUUUACAAAGUCUGACUUAAAUCUAAUCUAAUACACGGAGCAAAAAGAAACGGAGGGAGUACAUGAA
5	tae-novel-miR331-2	UCCGUUUCUUUUUACUCCGUG	AGUACUCCCUCCGUUUCUUUUUACUCCGUGUAUGAGUUUUGGUCAAUGUCAAACUAUAUUAAAUUUGACCAAAUUUAUAUUAAAAAAUAUGAACGUCUACAAUACUUAAACUAUAUAAUAUGAAAAUACAUUUCAUGGUGCAUCUGAAAAUGUUGAUUUCAUAUUAUGAAUGUUGAUAUUUUUUAAUAUAAAGUUAGUCAAACUAUGCAAAGCUUGACUUUGACAAAACCUUAUAUGCAUAUUAAAAAGAAACGGAGGGAGUACA
5	tae-novel-miR331-3	UCCGUUUCUUUUUACUCCGUG	GCCCUCCGUUUCUUUUUACUCCGUGUAUUAGAUUUUUCUGAAGUCAAAUCUCCAAAGUUUGACAAAGUUUAUACAAAAAAUUAUUAACAUUCACGCUACAAAAUCAAUAUCAUUAGAUCCAUCAUGAAAUAUAUUUUCAUAUUAUAUUUAUUUGGUAUUGUAGAUGUUGAUAUUUUUUAAUAUAAAUUUGGUCAAUCUUUACAAAGUUUGACUUUAGACAAAUCUAAUACACGGAGCAAAAAGAAACGGAGGGA
5	tae-novel-miR331-4	UCCGUUUCUUUUUACUCCGUG	CCCUCCGUUUCUUUUUACUCCGUGUAUAAAAUUUAUGUCAAGUCAAAUUGUGCCAACUUUGACCAAGUUUACAGUAAUAAAUAUUAACAUCUACAAAGCCAAAUAUCUAUAAUACGAAACUAUAUUCCUUGAUGAAUCUAGUGAUAUUAAUUUGGUAUCGUGAAUGUUCAUAUUUUUUUAUAAGUUUGGCCAAAGUUAAGAUAAUUUGACUUCACACAAAAUUUGUAUGCAGACUAAAAAGAAACGGAUGA
5	tae-novel-miR331-5	UCCGUUUCUUUUUACUCCGUG	GUACUCCUUCCGUUUCUUUUUACUCCGUGUAUAAGUUUUAGUCAAAGUCAAACUAUAAAAAGUUUGCUCAAAUUUACAUUAAAAAAUAUGAACAUCUAUAAUACUAAAACUAUAUAAUAUGAAAAUACAUUUUAUGGUGUUUCUGAAAAUAUUGAUUUCCUAUUAUGAAUGUUGAUAUUUUUUAAUACAAAGUUAGUCAAACUUUAUCAAUGUUGACUUUGACCAAAUCUUAUAUGCAGAUUAAAAAAACGGAGGGAGUAA
5	tae-novel-miR331-6	UCCGUUUCUUUUUACUCCGUG	GUACUCCCUCCGUUUCUUUUUACUCCGUGUAUAAGUUUUGGUCAAAGUCAAACUACACAAAGUUUGAUCAAAUUUAUAUUAAAAAAUAUGAACAUCUACAAUACUUAAACGUAUAUAAUAUAAAAAUACAUUUGUGGUGCAUCUGAAAAUGUUGAUUUCAUAUUAUGAAUGUUGAUAUUUUUUAAUAUAAAGUUAGUCAAACUAUGCAAAGUUUGACUUUGAUCAAACCUUAUAUGCAGACUAAAAAGAAACAAAGGGAGUAC
5	tae-novel-miR331-7	UCCGUUUCUUUUUACUCCGUG	CCUCCGUUUCUUUUUACUCCGUGUAUAAGUUUUGUUUUUAGUUAAACUUCAUAAAGUUUGACCAAAAUUGUAAGAAAAAAUAUCAACAUUUACAAUAUCAUUAGAUGCAUCAUGGAAUUAAUUUUCAUAUUUUAUAUCUUUAGUAUUGUAGAUGUCGAUAUAUUUAAUAUAAAUUUGGUAAAAUGUUAAGAAGUUUGACUUGAGAAAAAUCUUCUAUGCGGAGUAAAAAGAAUGGAGU
5	tae-novel-miR331-8	UCCGUUUCUUUUUACUCCGUG	AUACUCCCUCCGUUUCUUUUUACUCCGUGUAUAAAUUUUGAUCAAAGUCAAACUACACAAAGUUUGACCAAAUUUAUAUUAAAAAAUAUGAACAUCUACAAUACUUAAACUAUAUAAUUUGAAAAUACAUUUCAUGGUGCAUCUGAAAAUGUUGAUUUCAUAUUAUGAAUGUUGAUAUUUUUUAAUAUAAAAUUAGUUAAACUAUGCAAAGCUUAACUUUGACCAAAUCUUAUAUACAGACUAAAAAAAACGGAGGGAGCAC
3	tae-novel-miR332-1	UCCUCGUGUUGCAUUCCC	UGGGCGAGAGUAGUACUAGGAUUGGUGACCUCCUGGGAAGUCCUCGUGUUGCAUUCCCUU
3	tae-novel-miR332-2	UCCUCGUGUUGCAUUCCC	UGGGUGAGAGUAGUACUAGGAUGGGUGACCUCCUGGGAAGUCCUCGUGUUGCAUUCCCUU
3	tae-novel-miR332-3	UCCUCGUGUUGCAUUCCC	UGGGUGAGAGUAGUACUAGGAUGGGUGACCUCCUGGGAAGUCCUCGUGUUGCAUUCCCUU
5	tae-novel-miR333	UCCUGUUGAGCUUGACUC	ACCCUUGGCGCGGUCGCUCGUCCUGUUGAGCUUGACUCGAGUCAGAACUGAGAGCGUUGCCAAUGGAGAAAGGCUACCCUGCCGCUCUCGGCGCGGCCGCUUGAACUGUUAAGCAGGCUCGAAACAGGACAAGGGUGUUGCCGAUCGCAGGAGGGC
3	tae-novel-miR334	UCGAGCUGCUAGAUCUGGUA	CAAACUGCGUUCUUUCUCUAGAUGGCCUCGAUAUAAAAUUCCUCGAGCUGCUAGAUCUGGUAACCUCUCAAUGGAUAAAGUUUU
5	tae-novel-miR335	UCGGAAAUGGAUGUAUCUAGACGU	CUCCCUCUGUUCGGAAUUACUUGUCUCGGAAAUGGAUGUAUCUAGACGUAUUUUAGUUCUAGAUACAUCCAUUUCCGAGACAAGUAAUUCCGAAUGGAGGGAGU
3	tae-novel-miR336-1	UCGGGCUCCUGGGACGCGACUGGG	CUGUUUCGCGCCAAAACAGUUCGCCCCGGCGCCCCGGGCGCCCCCCAGCGCGCCCUGUUCAGCCUGGGUCCACCGGCGCUGUUUUCGGCCCAGGCCGGCGAAAAUCGGGCUCCUGGGACGCGACUGGGCCGAUUUUUCGGCGCCGACGCAA
3	tae-novel-miR336-2	UCGGGCUCCUGGGACGCGACUGGG	CGCGCCAAAACAGUUCGCCCCGGCGCCCCGGGCGCCCCCCAGCGCGCCCUGUUCGGCCUGGGUCCACCGGCGCUGUUUUCGGCCCAGGCCGGCGAAAAUCGGGCUCCUGGGACGCGACUGGGCCGAUUUUUCGGCGCC
3	tae-novel-miR336-3	UCGGGCUCCUGGGACGCGACUGGG	CGCGCCAAAACAGUUCGCCCCGGCGCCCCGGGCGCCCCCCAGCGCGCCCUGUUCGGCCUGGGUCCACCGGCGCUGUUUUCGGCCCAGGCCGGCGAAAAUCGGGCUCCUGGGACGCGACUGGGCCGAUUUUUCGGCGCC
5	tae-novel-miR337	UCGGUCCCAUAAUGUAAGAUG	GCUCCCUCGGUCCCAUAAUGUAAGAUGUUUUUUGGCACUACGCUAGUGCCAAAAAACGUCUUACAUCAUGGGACGGAGGGAGU
3	tae-novel-miR338	UCGGUCUUGAAGGUGAUUUCU	UGUUGAAACUUCACAUACAAUAUAAUUACCUCCUUAACACUGGAACACUCCUUAUGUCCCAUAAGGAUCUCCAUUACAAUAAUGCCCAAACUAUAUAUGUCGGUCUUGAAGGUGAUUUCUCCGCUAAUUAAGAAUUCUGG
3	tae-novel-miR339-1	UCGGUCUUGAUAGUUAAAUUUACG	ACCUUCAUUCCAAAUUAUAGUGCGCCCGCGCUUUCCGAGGUUGAACUUUGACCAUAAAUUUAACGAACGAGACCGACUGCGGCGGGAGAAAAAGUUACAUAAUUAAAAACUUCUUUCGAAUACGAAUUCACUGAUAUAACUUUUGCUCCCGCCGCAAUCGGUCUUGAUAGUUAAAUUUACGGUCAAAGUUGAAGCACGGGGAUAGAGGAAGCGCUACAUUGUGGAAUGGAGGG
3	tae-novel-miR339-2	UCGGUCUUGAUAGUUAAAUUUACG	UUUUGACCAUAAAUUUAACGAACGAGACCGAUUGCGGCGGGAGAAAAAGUUACAUAAUUAAAAACUUCUUUCGAAUACGAAUUCACUGAUAUAACUUUUGCUCCCGCCGUAAUCGGUCUUGAUAGUUAAAUUUACGGUCAAAG
3	tae-novel-miR339-3	UCGGUCUUGAUAGUUAAAUUUACG	UCCCGAGGUCGAACUUUGACCAUAAAUUUAACGAACGAGACCGAUUGCGGUGGGAGAAAAAGUUACAUAAUUAAAAACUUCUUCCGAAUGCGAAUUCACUGAUAUAACUUUUGCCCCCACCGCAAUCGGUCUUGAUAGUUAAAUUUACGGUCAAAGUUAAAGCACGGGG
3	tae-novel-miR339-4	UCGGUCUUGAUAGUUAAAUUUACG	GAACUUUGACCAUAAAUUUAACGAACGAGACCGACUGCGGCGGGAGAAAAAGUUACAUAAUUAAAAACUUCUUUCGAAUAUGAAUUCACUGAUAUAACUUUUGCUCCCGCCGCAAUCGGUCUUGAUAGUUAAAUUUACGGUCAAAGUUG
3	tae-novel-miR340-1	UCGUCUGUUGAUCUACACCAUC	UUAAGGUACAAUUCCAAUGGUUAUCACCUUGUUAUCCUUUGAAUUCAGUUCGUCUGUUGAUCUACACCAUCAUACCGUUGCUCCUUGU
3	tae-novel-miR340-2	UCGUCUGUUGAUCUACACCAUC	UUUACUAAAUCUGGUAUUUUGUUCUUUUGUCCAUUUACAUCAAAAUACGAUUCCAAUGGUUGUUACAUUGUUAUCCUUUGAAUUCAGUUCGUCUGUUGAUCUACACCAUCA
3	tae-novel-miR341	UCGUUCGUCGUAACUGGCAUC	UGUCUGGAGCAAGCUGCAAUUCUGUGUGCUUGUUGUCAACCUGUCUUUUUGGUUGUUCUUGGGGGAUUUUGCAUCGGGGUUUAGUAUGGCGACUAUUGAUAUUUUGUCUCGUUCGUCGUAACUGGCAUCUUCUUGCCUGCCGACC
3	tae-novel-miR342	UCUAAGACAAGAAUUUUAAGACGG	GCUCCCUCCGUCCGAAAAUGCUUGUCUUAGAUUUGUCUAGAUACAGAUGUAUCUAAUAUUCAAACAUGACUUGAUACAUCCGUAUUUAGACAAAUCUAAGACAAGAAUUUUAAGACGGAGGGAGU
3	tae-novel-miR343	UCUUCCGCGAUCAUCAUGACC	AGUCGCCCUGAUUUGGUCGUGAUUAUAGCGGUUGUUUGUUGCUUUGGGGCAUGGGUAAAACCCAUGGUUCGGGCAAAAGUCUUCCGCGAUCAUCAUGACCAAAACAAGGCAGACG
3	tae-novel-miR344	UGAACUCAGGUGUGCUCAACU	CAGGUUGUUCCAUGACAGGUUGAGCACACCUGAGUCCAGUUCUGAGCACAUCUUCUACCUCCAGACUUCAACAACCUGAACUCAGGUGUGCUCAACUUGUCUGCAACAACCUU
5	tae-novel-miR345	UGACGAGCUCUGAGCAAAAAAG	CAUUUGACGAGCUCUGAGCAAAAAAGACAAAUUUUGGGCCUGUGAAAAAGUUUAUUGUUUUGCACUGUUCGGACCUGAUUUUGUCUCUUUUGCUGAGAGCUCGUCAGAUA
5	tae-novel-miR346	UGAGGAAGGACUGCAUCAUCU	ACUGAGGAAGGACUGCAUCAUCUUCUACAUUGUCAUGAUGACCAAUGUCUUCAUCAGC
3	tae-novel-miR347	UGAUACUAGAAUAACAGAGCU	CAGGUCUGUUAUUCCAGUAUCAGGCUGUACUUUUUUUUGAUGCGCAAAAAAAUGUACAGCUUGAUACUAGAAUAACAGAGCUC
3	tae-novel-miR348	UGAUGUCCCUUGAAGUGCUGG	UUAGGGCUCAAGGGUGCAGAUGUUCACGAACUCCCAGUGGACAUAAGCAAGCUGCAGCUUUUGCAGAUACUGGACAUACAAGGAACUAGAAUAAAUGAGUUACCUGCAAGUAUUGUUCAACUAAGAAAUUUGAUAUGCCUAUCUGUCGAUAGUGGCUUGAGGCUGCCAAAAGGAAUGGGGAACUUGAUGUCCCUUGAAGUGCUGG
5	tae-novel-miR349-1	UGAUGUGGCUCUACCUAACUG	CUGUGAUGUGGCUCUACCUAACUGCUGGGUAGUACAACUGUCCGGGUUGUACUGACCCGGCAGUUGGGUAAAGUCACAUCGCAA
5	tae-novel-miR349-2	UGAUGUGGCUCUACCUAACUG	CUGUGAUGUGGCUCUACCUAACUGCUCGGUAGUACAACUGUCCGGGUUGUACUGCCCGGCAGUUGGGUAAAGUGACGUCGCAA
5	tae-novel-miR350	UGCAUCAUUUGGAACUCGCC	GGAAGGCCUGCAUCAUUUGGAACUCGCCCGGUGCAAUAGCACGCAGCGUGACUUGGUGUUCAUCACCGGCAAGUUCCAGACAAUGCAGGCCUUCA
5	tae-novel-miR351-1	UGGACUGGAUGAUGAUUUGCC	GUUGGACUGGAUGAUGAUUUGCCUUAAUUUUACAAGGCAAAUCAUCAUCCAGUCCAAG
5	tae-novel-miR351-2	UGGACUGGAUGAUGAUUUGCC	CUUGGACUGGAUGAUGAUUUGCCUUGUAAAAUUAAGGCAAAUCAUCAUCCAGUCCAAC
3	tae-novel-miR352-1	UGGAGUGGUGAUUCUGGGAGA	CCCAGAAUCACCCCCCUCCCCAGCUUCUCCCAGAAUCGUCACUCCAUAUUUUUUUUACAAUCCUAUCUAGUUAAGGUCUAAUUAAUUAGGAUUGUAAAAAACAUAUGGAGUGGUGAUUCUGGGAGAAGCUGGGGAGGGGGGCGAUUCUGG
3	tae-novel-miR352-2	UGGAGUGGUGAUUCUGGGAGA	UCCAGAAUCGCCCCCCUCCCCAGCUUCUCCCAGAAUCGUCACUCCAUAUUUUUUUACAAUCCUAUCUAGUUAAGGUCUAAUUAGCUAGGAUUGUAAAAAACAUAUGGAGUGGUGAUUCUGGGAGAAGCUGGGGAGGGGGGCGAUUCUGGU
5	tae-novel-miR353	UGGAUGUAUCUAGACGUGUCU	AAUUACUUGUCGCAGAAAUGGAUGUAUCUAGACGUGUCUCGAAAAAUGGAUGUAUCUAGAACUAAAAUACGUCUAGAUACAUCCAUUUCUGCGACAAGUAAUU
5	tae-novel-miR354-1	UGGAUGUCUGAGUAGCUCUC	CCGUGUCAAAUUUCAGAGCAUUUGGAUGUCUGAGUAGCUCUCAGUAAAAAAGACAAAUUUAAGGUCUGUAAGAAAGUUUACUAAUUGUGCAUUGUUUGGACCUGAUUUGUUUUUUGUUGAAAGCUAUUGUGAUGUACACCUACUUUAAAAUUUGGCACGC
5	tae-novel-miR354-2	UGGAUGUCUGAGUAGCUCUC	CGCCAAAUUUCAGAGUAUUUGGAUGUCUGAGUAGCUCUCAGCAAAAAGGAAAAAUUUAAGGUUUGUGAAAAAAUUUACUGUUUGGACUCAGUUUUUUUUGUUGAGAGUUACUCAGAUGUGCAAAUGUUUUGAGAUUUGGCA
5	tae-novel-miR354-3	UGGAUGUCUGAGUAGCUCUC	UGUCAAAUUUCAGGGCAUUUGGAUGUCUGAGUAGCUCUCAGCAAAAAAAAAAUACAAAAUUGAGGUCUAUGAAAAAGUUUGUGCACUGUUUGGACCCGAUUUUGCCUUUUUACUAAAGGCUACUCAGAUGUCCAAAUGCUUUGAAAUUUGGCG
5	tae-novel-miR354-4	UGGAUGUCUGAGUAGCUCUC	GGUUCGCUCCAAAUUUCAACUCAUUUGGAUGUCUGAGUAGCUCUCGCCAAAAAAGACAAAUCGGGAAAACAGUUCGUGAACAAUGAACUUUUUUACAGACCCCGAUUUUAUCUUUUUUGCAGAGAGUUGCUCAAAUGUCCAAACGAGUUGAAAUUUGCAGUGAACCU
5	tae-novel-miR354-5	UGGAUGUCUGAGUAGCUCUC	GCCAAAUUUUAGAGCAUUGGAUGUCUGAGUAGCUCUCACAAAAAAGACAAAUUUGAGGUAUGUGAAAAAGUUUACUGUUUGUGCACUGUUCGGCCUUGAUUUUUUUUUUCCUGUGAGCUAUUCAGAUGUCCAAAUGCUUUGAAAUUUGGA
5	tae-novel-miR354-6	UGGAUGUCUGAGUAGCUCUC	CAAAUUUCAGAGCAUUUGGAUGUCUGAGUAGCUCUCAGCAAAAAAGACAAAUUUGGGGUCUGAAAAACUUUACUGUUUGUGCACUGUUGGGACCUGAUUUUGUUGUUUUUGCUGAGAGCUACUCAGAUGUCCAGAUGCUUUGAAG
5	tae-novel-miR354-7	UGGAUGUCUGAGUAGCUCUC	ACGUGCCAAAUUUUAGAACAUUUGGAUGUCUGAGUAGCUCUCACCAACAAAGACAAAUUUCGGGUCUGUGAAAAAGUCUACUGUUUGUGCACUGUUCAGAUCCUUUUUUUUGCUGAGAGCUACCCGGGUGUCCAAAUGCAUGGAAAUUUGGCACGC
5	tae-novel-miR354-8	UGGAUGUCUGAGUAGCUCUC	GAGCAUUUGGAUGUCUGAGUAGCUCUCAGCAAAAAAGACAAAUUUGGGGUCUGAAAAAGUUUACUGUUUGCACUGUUGGGACCCGAUUUUGUUGUUUUUGCUGAGAGCUACUCAGAUGUCCAAAUGCUU
5	tae-novel-miR354-9	UGGAUGUCUGAGUAGCUCUC	ACGUGCCAAAUUUUAGAACAUUUGGAUGUCUGAGUAGCUCUCAGCAACAAGGACAAAUUUCGGGUCUGUGAAAAAGUUUACUGCUUGUGUACUGUUCGAAUCUGUUUUUUUUUGCUGAGAGCUACCCGGGUGUCCAAAUGCAUGGAAAUUUGGCACGC
5	tae-novel-miR354-10	UGGAUGUCUGAGUAGCUCUC	CCGUGCCAAAUUUUGAAGCAUUUGGAUGUCUGAGUAGCUCUCAGCAAAAAACACAAAUUUGGGGUCCACGAAAAAGUUCAUUAUUUGUGCACUGUUCGAACCUGAUUUUUCUUUUUGCUGAGAGCUACUCAGGUGUCAAAAUGCUUUGAAAUUUGGCAUGC
5	tae-novel-miR355-1	UGGUAGAUAAUUUGACGCGUG	CAAAAAAUUCCAAAUUUUUUUGUGGUGGUAGAUAAUUUGACGCGUGAGGUGCGCCCCGAAAUUCAACUCAUUUGAGCAUCUGAGCAGCUCUUGGUAAAAAAGACAAAAUCAGGGUCUGUAAAAAUGUGUACUGUUCACGCACUGUUUUGACCCCGAUUUGUCUUUUUUGCCGAGAGCUGCUCAGAUGUCCAAAUAAGUUGAAUUUUGGGGCGCACCUCACGCGUCAAAUUAUCUACCACCACAAAAAAAUUUGGAAUUUUUUGA
5	tae-novel-miR355-2	UGGUAGAUAAUUUGACGCGUG	UUUUUUGUGGUGGUAGAUAAUUUGACGCGUGAGGUGUGCCCCAAAAUUCAUCUCAUUUGGAUAUCUGAGCAGCUCUCGGCAAAAAAGACAAAUCGGAUCAAAACAGUGCGUGAACAGUGAACAUUUUUACAGACCCUGAUUUUGUCUUUUUUGCCGAGAGCUGCUCCGAUGCUCAAAUGAGAUGAAUUUUGGGGCGCACCUCACGCGUCAAAUUAUCUACCACCACAAAAAC
5	tae-novel-miR356	UGGUCUCUGUUCAUUUCAAAC	CGCCAUGGAGUCUCUGGUUGGUCUCUGUUCAUUUCAAACAAGGUGGUCAGGACGUACGUCCUGUGCCUCUCUUUGUUACUGCACCUCGUUUGAGACGAACACAGACCAACCAGAGUCUCCUGGCA
5	tae-novel-miR357	UGGUCUGUGUUCAUUUCAAAC	CGCCCUGGAGUCUCUGCUUGGUCUGUGUUCAUUUCAAACAAGGUGGUCAGGACGUACGUCCUGUGCCUCUCUUUGUUGCUGCACCUCGUUUGAGACGAACACUGACCAACCGGAGUCUCCUGGCA
5	tae-novel-miR358	UGGUCUGUGUUUGUUUCAAAC	CGCCCUGGAGUCUCUGGUUGGUCUGUGUUUGUUUCAAACAAGGUGGUCAGGCGUACGUCCUGUGCCUCUCUUUGUUGCUGCACCUCGUUUGAGACGAAAACAGACCAACCGGAGUCUCCUGGCA
3	tae-novel-miR359-1	UGUGCUCUUUCCUUCUUACCC	GGGGAAUCACCUCGAGGUAAGAAGCAAAUAGCACAUGCAGGAGGUAAGAAGCAAACGAAUGUGUGUGCUCUUUCCUUCUUACCCUCGAGCCGACUCCCG
3	tae-novel-miR359-2	UGUGCUCUUUCCUUCUUACCC	AGGUAAGAAGAAAAUAGCACAUGCAGGAGGUAAGAAGCAAACGAAUGUGUGUGCUCUUUCCUUCUUACCC
3	tae-novel-miR359-3	UGUGCUCUUUCCUUCUUACCC	GGGGAGUCGCCUCGAGGUAAGAAGCAAAGAGCACAUGCAUUUAACUGAUCUGAAUCCUAUCCCCCACUUCUCAUCAGCCCAAAAAUGAAUGCGUGUGCUCUUUCCUUCUUACCCUCGAGCCGACUCCCG
3	tae-novel-miR359-4	UGUGCUCUUUCCUUCUUACCC	GGGGAAUCGCCUCGAGGUAAGAAGCAAAUAGCACAUGCAGGAGGUAAGAAAGAAGCAAGCGAAUGCGUGUGCUCUUUCCUUCUUACCCUCGAGCCGGCUCCCG
3	tae-novel-miR359-5	UGUGCUCUUUCCUUCUUACCC	GCGGGGAAUCGCCUCGAGGUAAGAAGCAAAGAGCACAUGCAUUCAACUGAUCUAAAUCCUAAUCCCCCACUUCUCAUCAGCCCAGAAAUGAAUGCGUGUGCUCUUUCCUUCUUACCCUCGAGCCGACCCCCGG
3	tae-novel-miR360-1	UGUGGGCGUUUGAUGAAGA	GCGUCCCUUCUCGGCGUUCUCGCGGCUUCCGCCGUUGUGGUUGUGGUUGUGGGCGUUUGAUGAAGAGGCGG
3	tae-novel-miR360-2	UGUGGGCGUUUGAUGAAGA	GCGUCCCUUCUCGGCGUUCUCGCGGCUUCCGCCGUUGUGGUUGUGGUUGUGGGCGUUUGAUGAAGAGGCGG
3	tae-novel-miR361-1	UGUGUUCAGAGAGUUGUUGCU	GUUCCAGGAAGAGGAACGACACAGGCAACAACUCUCCAAACACAUUUGUUCUUACUACUGAAGUUUAGAAGAAGUUUAGUGUGAUAUAUUUUGCAUCAUUCACAAAUGUGUUCAGAGAGUUGUUGCUUGUGUCAUUCCUGUUACUGGAGG
3	tae-novel-miR361-2	UGUGUUCAGAGAGUUGUUGCU	ACGACACAAGCAACAACUCUCCAAACACAUUAGUUGUUGCUACUGAAGUUUAGAAGAAGUUUAGUGUGAUAUUAUUUUCACCAUUCACAAAUGUGUUCAGAGAGUUGUUGCUUGUGUCGC
3	tae-novel-miR361-3	UGUGUUCAGAGAGUUGUUGCU	AGGAACGACACAAGCAACAACUCUCCAAACACAUUAGUUGUUGCUACUGAAGUUUAGAGGAAGUUUAGUGUGCUAUUAUUUUCACCAUUCACAAAUGUGUUCAGAGAGUUGUUGCUUGUGUCGUUCCC
5	tae-novel-miR362	UGUUGCAUGACAAGUUGAGC	CAGGUUGUUGCAUGACAAGUUGAGCACACCUGAGUCCGGUUCUGAGCACAUCUUCUACCUCCAGACUUCAACAACCUGAACUCAGGUGUGCUCAACUUGUCUGCAACAACCUU
5	tae-novel-miR363	UUAAGCUUCUGAGUAUCUUUG	GUCAUUAAGCUUCUGAGUAUCUUUGCCAUCUUACUGGCUAGUGACUAGUGAUGAAAGGUCAAAAUUACUCUGAAGCUUAAUGAG
5	tae-novel-miR364	UUAAGCUUCUGAGUCUCUUUG	UCAUUAAGCUUCUGAGUCUCUUUGCCAUCCUAUAGCGGUGAAAGGUCAAAGUUACUCUGAAGCUUAAUGC
3	tae-novel-miR365	UUACCGUCUGUAAUAUAAAACGC	CUUUGCCGUCUGCGUUUUAUAUUACAGACGGCAAAGUGCGUACUUUACCGUCUGUAAUAUAAAACGCAAACGGCAAAU
5	tae-novel-miR366	UUAGAUGAGAAGGCAGAUC	AGGAGACAACCUUUUAGAUGAGAAGGCAGAUCAAAGUAACUAAGUGACAAUAUCUGCAUCAUUCCUUCAACACUAGGAUUCCUUUCAAGUGCACGACCAAUUGAAUCUUUUACUUGGUUCCAUUGCUGCUUUGUUCUUUCUGUGUUACCC
5	tae-novel-miR367	UUAGUCCCGAUUUGUGUCUC	ACCCUUUAGUCCCGAUUUGUGUCUCCAACCGGGACUAUAGGUUAGGCCUUUACUCCCGGUUUGUGUCACAAACCGGGACUAAAGGGG
3	tae-novel-miR368	UUCCGAACUCUACAAUGCUCUAGU	AGAAAUACUACGAACAUGGUACCAGAUCCUGCACAUCUGUGCAGAAGAACAUAUUCAAAAUUAUAUUGCCAACCCUUUCCGAACUCUACAAUGCUCUAGUGCUUCC
3	tae-novel-miR369	UUCCGCGAUCAUCACGACCAA	AUUUGGUCGUGAUUAUCGCGGUUGUUUGUUGCUUUGGGGGCAUGGGUAUGAUUUAAAACCCAUGAUUUGGGCAAAGGUCUUCCGCGAUCAUCACGACCAAAA
5	tae-novel-miR370	UUCCGUCUGAAAUUACUUGUC	ACUCCUUCCGUCUGAAAUUACUUGUCCCAGAAAUGGAUGUAUCUAGACGUAUUUUAGUUCUAGAUACAUCCAUUUUUAUCCAUUUCUGCGACAGGUAAUUCGGGACGGAGUGAGU
3	tae-novel-miR371	UUCCUUGGUCUCUGAACAGAG	CUCCCUCAAGUCGGUAAGCAAUCUAGUCGGCAUCAGGGAAAUCAGGAACUCAAACUAAUAGCUUCCUUGGUCUCUGAACAGAGCACUACAAUAGAUGAGGGAA
5	tae-novel-miR372-1	UUCGCCGGCUGCGCGUUCCCC	GCCGUUGCCAUUCCCUUCGCCGGCUGCGCGUUCCCCUCUGUGGUGAGCGCGCCGCCGUCGAACGGAUCGGCCGCGGU
5	tae-novel-miR372-2	UUCGCCGGCUGCGCGUUCCCC	GCCGUUGCCAUUCCCUUCGCCGGCUGCGCGUUCCCCUCUGUGGUGAGCGCGCCGCCGUCGAACGUAUCGGCCGCGGU
5	tae-novel-miR372-3	UUCGCCGGCUGCGCGUUCCCC	GCCGUUGCCAUUCCCUUCGCCGGCUGCGCGUUCCCCUCUGUGGUGAGCGCGCCGCCGUCGAACGGAUUGGCCGCGGU
5	tae-novel-miR372-4	UUCGCCGGCUGCGCGUUCCCC	GCCGUUGCCAUUCCCUUCGCCGGCUGCGCGUUCCCCUCUGUGGUGAGCGCGCCGCCGUCGAACGGAUCGGCCGCGGU
3	tae-novel-miR373	UUCUACAGGGACUAGAAAAAGACU	CAAAGACUAGAAAAAGUCUCUAAAAAGUCCCUAGGAACCAAACGGGAGAGACUUUUUCUACAGGGACUAGAAAAAGACUUUACUAGAGACUCUUUU
5	tae-novel-miR374-1	UUCUGAUUUACUCGUUGUGGU	GUCCGUUCUGAUUUACUCGUUGUGGUUUUAGUUUAAAUUUGAAUUAAAACCACGACGAGUAAAUCGGAACGGAG
5	tae-novel-miR374-2	UUCUGAUUUACUCGUUGUGGU	ACUUCCUCCGUUCUGAUUUACUCGUUGUGGUUUUAGUUCAAAAACCACGACGAGUAAACCGGAACGGAGGGAGU
5	tae-novel-miR374-3	UUCUGAUUUACUCGUUGUGGU	GGUACUCCCUCCGUUCUGAUUUACUCGUUGUGGUUUUAGUUCAAAUUUGAACUAAAACCAUGAAGAGUAAAUCGGAACGGAGGGAGUACA
5	tae-novel-miR374-4	UUCUGAUUUACUCGUUGUGGU	UCCUCCGUUCUGAUUUACUCGUUGUGGUUUUAGUUCGUUUGCUCGAGUAAACGAACUAAAACCACGACGAGUAAAUCAAAACGGAGGG
5	tae-novel-miR374-5	UUCUGAUUUACUCGUUGUGGU	CUACUCCUUCUGAUUUACUCGUUGUGGUUUUAGUUCAAAUUUGAACUAACCAUGACGAGUAAAUCAGAAGGAGUAA
5	tae-novel-miR374-6	UUCUGAUUUACUCGUUGUGGU	GUACUCCCUCCGUUCUGAUUUACUCGUUGUGGUUUUAGUUCAAAUUUGAACUAAAACCACGACGAGUAAAUCGGAACGGAGGGAGUAG
5	tae-novel-miR374-7	UUCUGAUUUACUCGUUGUGGU	UCCUCCGUUCUGAUUUACUCGUUGUGGUUUUAGUUCAAAGUUGAACUAAAACCACGACGAGUAAAUCGGAACGGAGGG
5	tae-novel-miR374-8	UUCUGAUUUACUCGUUGUGGU	UUCCUCCAUUCUGAUUUACUCGUUGUGGUUUUAGUUUAAAUUAAACUAAAACCACGACGAGUAAAUCGGAACGGAGGAU
5	tae-novel-miR375-1	UUCUUGUCUUGGAUUCGUCUA	AUACUUCCUCUGUCCCAAAAUUCUUGUCUUGGAUUCGUCUAGAUAUGGAUGUAUCUAAUAUUAAAACAUGACUUGAUACAUCCGUAUUUAGACAAAUUUAAGACAAGAAUUUUGAGACGAUGGGAGUAA
5	tae-novel-miR375-2	UUCUUGUCUUGGAUUCGUCUA	AUACUUCCUCUGUCCCAAAAUUCUUGUCUUGGAUUCGUCUAGAUAUGGAUGUAUCUAAUAUUAAAACAUGACUUGAUACAUCCGUAUUUAGACAAAUUUAAGACAAGAAUUUUGAGACGGUGGGAGUAA
5	tae-novel-miR375-3	UUCUUGUCUUGGAUUCGUCUA	UGUCCCAAAAUUCUUGUCUUGGAUUCGUCUAGAUAUGGAUGUAUCUAAUAUUAAAACAUGACUUGAUACAUCCGUAUUUAGACAAAUUUAAGACAAGAAUUUUGAGACG
3	tae-novel-miR376-1	UUGAAUUUCCUCUAUAAGCGCAUU	GAAAAUGAAAAUAGAUGCCCUUAUAUAGGGAAUUUAGUCUAAAUUCAUACGAAUUUCUCUUGAAUUUGUUAUGAAUUUAAGUUGAAUUUCCUCUAUAAGCGCAUUUAUGCUCAUUUCU
3	tae-novel-miR376-2	UUGAAUUUCCUCUAUAAGCGCAUU	AUAGAUGCCCUUAUAUAGGGAAUUUAGCCUAAAUUCAUACGAAUUUCUCUUGAAAUUUGUUAUGAAUUUAAGUUGAAUUUCCUCUAUAAGCGCAUUUAU
3	tae-novel-miR376-3	UUGAAUUUCCUCUAUAAGCGCAUU	AGAUGCGCUUAUAUAGGUAAUUUAGCAUAAAUUCAUACGGAUUUCUCUUGAAAUUCGUUAUGAAUUUAAGUUGAAUUUCCUCUAUAAGCGCAUUA
3	tae-novel-miR376-4	UUGAAUUUCCUCUAUAAGCGCAUU	GAUGCCCUUAUAUAGGGAAUUUAGGCUAAAUUCAUACGAAUUUCUCUUGAAAUUUGUUAUGAAUUUAAUUUGAAUUUCCUCUAUAAGCGCAUU
3	tae-novel-miR376-5	UUGAAUUUCCUCUAUAAGCGCAUU	AAUAGAUGCCCUUAUACAGGGAAUUUGACCUAAAUUCACAGUAAAUUUCAUAGAAAUUUAUUGUGAAUUUAGGUUGAAUUUCCUCUAUAAGCGCAUUUAUG
3	tae-novel-miR376-6	UUGAAUUUCCUCUAUAAGCGCAUU	GAUGCGCUUAUAUAGGUAAUUUAGCAUAAAUUCAUACGGAUUUCUCUUGAAAUUCGUUAUGAAUUUAAGUUGAAUUUCCUCUAUAAGCGCAUU
5	tae-novel-miR377-1	UUGAGACGAGAUCUCCCCAUA	UGGCGGCCGUUGAGACGAGAUCUCCCCAUACCACAUAGCGGCAGCUCGGCUCCGUGCACGCGUAUGGGGAGAUCUUGCCUCAACAGCCGCUC
5	tae-novel-miR377-2	UUGAGACGAGAUCUCCCCAUA	UGGCGGCCGUUGAGACGAGAUCUCCCCAUAGGCCCAUACCACAUAGCGGCAGCUCGGCUCCGUGCACGCGUAUGGGGAGAUCUCGCCUCAACAGCCGCUC
5	tae-novel-miR377-3	UUGAGACGAGAUCUCCCCAUA	UGGCGGCCGUUGAGACGAGAUCUCCCCAUACCACAUAGCGGCAGCUCGGCUCCGUGCACGCGUAUGGGGAGAUCUCGCCUCAACAGCCGCUC
3	tae-novel-miR378-1	UUGCCGUCUGUAAUAAAAAAUAC	AACGGCAAAGUAGUCUUUGCCGUCUGCGUUUUUUAUUACAGACGACAAAUGUCAUACUUUGCCGUCUGUAAUAGGAAACACAGGCGGCAAAUUCUUUGCCGUCUACAUUUUUUAUUACAGACGGCAAAGUAUGAGAUUUGCCGUCUGUAAUAAAAAAUACAGACGGCAAAGACAUAUUUUGCCGUC
3	tae-novel-miR378-2	UUGCCGUCUGUAAUAAAAAAUAC	CUUUGCCGUCUGUGUUUUUUAGUACAGACAGCAAAGUGCUCAUUUUGCCGUCUGUAAUAAAAAAUACAGACGGCAAAU
5	tae-novel-miR378-3	UUGCCGUCUGUAAUAAAAAAUAC	CUUUGCCGUCUGUAAUAAAAAAUACAGACGGCAAAAAAAUUUGCCGUCUGCAUUUUUUAGUAUAGACGGCAAAG
5	tae-novel-miR378-4	UUGCCGUCUGUAAUAAAAAAUAC	ACUUUGCCGUCUGUAAUAAAAAAUACAGAUGACAAAGAUAUUUUCCGUCUGUUUUUUUUGUACAGACGGCAAAGAGCAUACUUUGCCAUCUGUAAUAAAAAAAGCAGACGGCAAAGAUCUCUACCGUCUGUGUUUUUUUAUUACAGACGGCAAAGC
3	tae-novel-miR378-5	UUGCCGUCUGUAAUAAAAAAUAC	CUUUGCCGUCUGUGUUUUUUAGUACAGACGGCAAAGUGCUCAUUUUGCCGUCUGUAAUAAAAAAUACAGACGGCAAAU
3	tae-novel-miR378-6	UUGCCGUCUGUAAUAAAAAAUAC	AUUUUGCCGUCUGCAUUUUUUAUUAUAGACGGCAAAGAGUCUUUGCCGUCUGUCUUUUUUUUACAGACGGAAAAGAGUAUACUUUGCCGUCUGUAAUAAAAAAUACAGAUGGCAAAAA
3	tae-novel-miR378-7	UUGCCGUCUGUAAUAAAAAAUAC	CUCUUUGCCGUCUGCGUUUUUUAUUGCAGACGGCAAAGAUCAUACUUUGCCGUCUGUAAUAAAAAAUACAGAUGGCAAAGAU
5	tae-novel-miR378-8	UUGCCGUCUGUAAUAAAAAAUAC	ACUUUGCCGUCUGUAAUAAAAAAUACAGACGGCAAAGACUUUGCCGUCUGUAUUUCUUAUUACAGACGACAAAGU
3	tae-novel-miR379-1	UUGGUCAGUAAAGCGCAAGACGGU	UCUAGGCGUUGGCGAAAUGCAUUGCGCAUAACUACGCUUAAUCUGUGCAUAACUGCGCAUAAGCAUGCGCUUUGGUCAGUAAAGCGCAAGACGGUGGCAAAACACACAAUUAACGCCUAG
3	tae-novel-miR379-2	UUGGUCAGUAAAGCGCAAGACGGU	UCUAGGCGUUGGCAAAACGCAUUGUGCAUAACUGUGCUUAGUCUGCGCAUAAGCAUGCGCUUUGGUCAGUAAAGCGCAAGACGGUGGCAAAACGCACAAUUAGCGCCUAG
3	tae-novel-miR380	UUGUGAUUUGUGAAUGCCACGUGU	UGAGACCCGUCCUGAUGGAUGACACGUGGCAUUCACAAAUCUCAAAGCAUCUAAUCUCUCCCCCCUGAUUUCAAGUGGGGGGUGGGGUGGAUGCUUUGUGAUUUGUGAAUGCCACGUGUCAUCCAUCAGGACGGGUCUCG
3	tae-novel-miR381-1	UUGUGUAGCUCUCACCGUAAU	CUGAAAUACAUUAUGGCGAGAGCUACAUAAAAAGAGAAAAUCCUGCAUUUAUAAUAGUAAAUAGUGUUUGCACUGUUCAUCAGUUUGAAAAUUACGAUUUGUCUUUUUGUGUAGCUCUCACCGUAAUAUAUUUCAU
3	tae-novel-miR381-2	UUGUGUAGCUCUCACCGUAAU	CUGAAAUACAUUAUGGCGAGAGCUACAUAAAAAAGAGAAAAUCCUGCAUUUCUAAUAGUAAACAGUGUUUGCACUGUUCAUCAGUUUGAAAAUUACGAUUUGUAUUUUUGUGUAGCUCUCACCGUAAUAUAUUUCAU
3	tae-novel-miR381-3	UUGUGUAGCUCUCACCGUAAU	CUGAAAUACAUUAUGGCGAGAGCUACAUAAAAAAGAGAAAAUCCUGCAUUUCUAGUAGUAAACAGUGUUUGCACUGUUCAUCAGUUUGAAAAUUACGAUUUGUCUUUUUGUGUAGCUCUCACCGUAAUAUAUUUCAU
3	tae-novel-miR381-4	UUGUGUAGCUCUCACCGUAAU	ACACAAAAAAGACAAAUCACUGUUUGCUGUUAGAAAUGCACGAUUUUCUCUUGUUUGUGUAGCUCUCACCGUAAUGUAUUUCGUUGUGAUAUUUUAUA
3	tae-novel-miR382	UUGUGUUCUGUAUCCUUUUGAUGC	GUGUUGGUUGUGUGCAUCCUGACUAUGCGGAGCUUGGGUGUGUGCUUAUUGUGUUCUGUAUCCUUUUGAUGCUUCAUUUUGAGCAA
5	tae-novel-miR383	UUGUGUUCUUGAUGUUCUUCC	GUUCUUGUGUUUUCCCCUUGUGUUCUUGAUGUUCUUCCUCAAAUUCACCUCCAAAUCGUGAACAUCAGGCCACCUAAUUGGAGGUCGAUUUGAGGAAGAACACCAAGAACACAAGGGGAAAACACAAGAAG
3	tae-novel-miR384-1	UUUAAACCCUGAACUCGUAGACGU	GUGUAUGCCGAAUCCGAUUUUUGCCGGAAAAAGUCCAUUUUAAACCCUGAACUCGUAGACGUU
3	tae-novel-miR384-2	UUUAAACCCUGAACUCGUAGACGU	UACCCCAAAGGACCAAGCUUCGAUCUCAUGGGUUACUCGAACUCAGAUUGGGAGGGAGAUUGUGUGGAGAGGGAAAAAGUCCAUUUUAAACCCUGAACUCGUAGACGUUGGGUGAAACGAACCCCAA
3	tae-novel-miR385-1	UUUACAAGGCUUGACUUCAGA	CUGCAUAUAAGAAUGGUCUCAAGUCAAACUUCACAAAGUUUGACCAUAUUUAUAUAUAAAAAAAUCAACAUCUUCCAUGCUAAAGUGAUACAAUAUAAAACUUUAAGUCACAACACAUCUACUGGUAUUGAUUUCACAUUCUGAAUGUUGAUAUUUUUUUCUAUAAAUUUGGUCAAACUUUACAAGGCUUGACUUCAGACAAAUCUUAUAUGCGA
3	tae-novel-miR385-2	UUUACAAGGCUUGACUUCAGA	CUGCAUAUAAGAAGCCCCUAAAGUCAAACUUUAAAGUUUGACCAUAUUUAUUUGAAAAAUAUUAACAUCUAUCAUGCUAAAGUUAUAUAAUAUAAAAUUUAAGCAAUGACGCAUCUACCGAUAUUGAUUUCACAUUGUGAAUGUUGGCAUUUUUUUUUAUAAAGUUGGUCAAACUUUACAAGGCUUGACUUCAGACAAAUAUUAUAUGCAA
3	tae-novel-miR385-3	UUUACAAGGCUUGACUUCAGA	CUGCAUAUAAGAAUUAUCUGAAGUCAAACUUCAUAAAGUUUGAUCAUAUUUAUAUGAAAAAAAAUCAACAUCUGUCAUGCUAAAGUUAUACAAUAUGAAAAUUAAGUCAUGACGCAUCUGCUGAUAUUGUUUUCACAUUGUGAAUGUUGGCAUUUUUUUUCUAUAAAAUUGGUCAAACUUUACAAGGCUUGACUUCAGAUAAAUCUUAUAUGCGA
3	tae-novel-miR385-4	UUUACAAGGCUUGACUUCAGA	CUUUGUACAUAAGAAUUGUCUGAAGUCAAACUUCAUAAAGUUUGAUCAUAUUUAUAUGAAAAAAUAUCAACAUCUAUCAUGUUAAAAUUAUACAAUAUGAAAAUUUAAGUCAUGAUGCAUCUACUGAUAUUAAUUCCAUAUUGUGAAUGUUGACAUUUUUUUUAGAAAGUUGAUCGAACUUUACAAGGCUUGACUUCAGACAAAUCUUAUAUGCAAAC
3	tae-novel-miR386	UUUAGCAAGGUGUAUAUGGACGUG	AAUAUACACGUCCUAAUUUACACGUUCCACUGAAAAACUGAAAGGUGUAUAAUUUAGCAAGGUGUAUAUGGACGUGUAUAUG
3	tae-novel-miR387-1	UUUAGUCCCGAUUUGUGUCUC	CCGGUUUGAUACACAAACCGGGACUAAAGGGUGUCAGGCCCUUUAGUCCCGAUUUGUGUCUCAAACCGA
3	tae-novel-miR387-2	UUUAGUCCCGAUUUGUGUCUC	CCUUUAGUCCCGGUUUGAGACACGAACCGAGACUAAAGGGUGUGAUGCUCUUUAGUCCCGAUUUGUGUCUCAAACCAGGACUAAAGA
3	tae-novel-miR387-3	UUUAGUCCCGAUUUGUGUCUC	CCUUUAGUCCCGGUUUGAGGCACGAACCGAGACUAAAGGGUGCGAUGCCCUUUAGUCCCGAUUUGUGUCUCAAACCGGGACUAAAGA
3	tae-novel-miR387-4	UUUAGUCCCGAUUUGUGUCUC	AUUUAGUCCCGGUUUGAGACACAAACCGGGACUAAAAGGCAUUGCACCGUUUAGUCCCGAUUUGUGUCUCAAACCGGGACUAAAG
3	tae-novel-miR387-5	UUUAGUCCCGAUUUGUGUCUC	CCUUUAGUCCCGGUUUGAGGCACGAACCGAGACUAAAGGGUGCGAUGCCCUUUAGUCCCGAUUUGUGUCUCAAACCAGGACUAAAGA
5	tae-novel-miR388	UUUAUGAUUGGUUGUUAGAUG	AGGUUUAUGAUUGGUUGUUAGAUGAAAGAAGCGUGUAAAAGCGUGUAAGUCUUUGUAUAUCUAGCAUUUUUGCGUACGACCC
3	tae-novel-miR389	UUUCCAAAAAUCUGUAGGCACUAC	CCCCCCGUUUCAUAAUGUAGUGCUUAUAGAUUUUCUGGGAAGUCAAACUUUGCAAACUUUGACCAAGUUUGUAGAGAAAAAUAUUUAUAUCUACAAUAGCAAAAAUAUAUAAUGUGAAACUACAUCUUAUGAUGAAUCUAGUGAUAUAUGUUUCACACUCUAGAUGUAAAUAUUUUUCUCCACAAACUUGGUCAAAGUUUGUGAGGUUUGACUUUUCCAAAAAUCUGUAGGCACUACAUUAUGAAACGGGGGA
3	tae-novel-miR390-1	UUUCCGAGACAAGUAAUUUU	ACGUUCGGAAUUAUUUGUCGCAGAAAUGGAUGUAUCUAAAUGUAUUUUAGUUCUAGAUACAUCCAUUUCCGAGACAAGUAAUUUUGAACGA
5	tae-novel-miR390-2	UUUCCGAGACAAGUAAUUUU	UGUAUUUUAGUUCUAGAUACAUCCAUUUCCGAGACAAGUAAUUUUGAACGGAGGGAGUACAUACUAAAUUCCCCCACCCCCACUUUAUUUCUUGUUUGAACCAAGUACUCCCUCCGUUCGGAAUUACUUGUCAUCAAAAUGGAUGUGUCUAGAACUAAAAUACAU
3	tae-novel-miR391	UUUCGGUACUAAAGGCUCCCCUUU	GAAAAUGGACCAUUAGUACCGGUUUGUAAGAGCCUUUAGUGCCGGUUAUGAAACCGGCACUAAAGUUUCGGUACUAAAGGCUCCCCUUUA
5	tae-novel-miR392	UUUGAGACACGAACCGAGACU	CCUUUAGUCCCGGUUUGAGACACGAACCGAGACUAAAGGGUGCGAUGCCCUUUAGUCCCGGUUUGUGUCUCAAACUGGGACUAAAGA
3	tae-novel-miR393	UUUGCAGUAGGAGUACAUCAGU	UUUUAGUAGAUGAACUAUGAGUAGUUCUACUGCAUCAGAUGCAGUUUAUAGUAUCUGAAUUUUUUUGCAGUAGGAGUACAUCAGUAUUUACUGAAU
3	tae-novel-miR394	UUUGCCGUCAACUGUUGAUGU	AGACAACAUCUACAGUAGAUGGCAAAGAAAAACCUUUAGAAAAGAACACAAGAAGCCGACAAGGCCGAAUGAAAAUCCGGCUGACGAUUUACCAGUGUCGGCUUCUUGUCUUUCUUCUGAAGGUUUCUCUUUGCCGUCAACUGUUGAUGUUGUCG
3	tae-novel-miR395-1	UUUGCCGUCUGUAAUAAAAAAAGC	UGCCGUCUGCGUUUUUUAUUACAGACGGCAAAGUAUGACAUUUGCCGUCUGUAAUAAAAAAAGCAGACGGCG
5	tae-novel-miR395-2	UUUGCCGUCUGUAAUAAAAAAAGC	GCUUUGCCGUCUGUAAUAAAAAAAGCAGACGACAAAGAUCUUUGCCGUCUGUGUUUUCUAUUACAGACGGCAAAGUAUGCUCUUUGCCGUCUGUAACAGAAAAAGCAGACGGCAAAUAUCUUUGCCGUCUUUUUUUUAUUAUUACAGACGGCAAAGU
3	tae-novel-miR395-3	UUUGCCGUCUGUAAUAAAAAAAGC	ACGUCUGCUUUUUUUUGUACAGAUGGCAAAGAUCAUACUUUGCCGUCUGUAAUAAAAAAAGCAGACGA
3	tae-novel-miR396-1	UUUGCCGUCUGUAAUAAAAAACGU	UUCUUUGCCGUCUGUGUUUUUUAAUACAGACGGCAAAGAGCAUACUUUGCCGUCUGUAAUAAAAAACGUAGACGGCAAAGAU
3	tae-novel-miR396-2	UUUGCCGUCUGUAAUAAAAAACGU	AUGGCAAAGUCUUUGCAAUUUGUAUUUUUUAUUACAGACGGUAAAUUAUACUCUUUUCCGUCUGUAAAAAAAGGACAGACUACAAAGACUCUUUGCCGUCUGUAAUAAAAAACGUAGACGGCAUCAGUCAUUCUUUGCCG
3	tae-novel-miR397	UUUGCCGUCUGUAAUAAAAAUGCA	ACUUUGCCGUCUGCAUUUUAUUAUUACAGACGGCAAACAACAUACUUUGCUGUCUGCAAAUAGAAAUACAGACGGCAAAAUAUUUGCUGUCUGGGUUUUUAUUUCCAGACGGCAAAAUAUGAUCUUUGCCGUCUGUAAUAAAAAUGCAGACGGCAAAGA
3	tae-novel-miR398-1	UUUGCCGUCUGUAAUAUAAAACGC	AUUUGCUGUCUACGUUUUUUAUUACAGACGACAAAGAGAGCUCUUUGCCGUCUGUAAUAUAAAACGCAGACAGCAAAG
5	tae-novel-miR398-2	UUUGCCGUCUGUAAUAUAAAACGC	UCUUUGCCGUCUGUAAUAUAAAACGCAGACGGCAAAGAUCUUUGCCGUCUACUUUUUCUAUUACAUACGGCAAAGU
5	tae-novel-miR398-3	UUUGCCGUCUGUAAUAUAAAACGC	UACAGACGGCGAAGUAUGUUCUUUGCCGUCUGUAAUAUAAAACGCAGACAACAAAGAUCUUUGCCGUCUACUUUUUCUAUUCAUACGGCAAAGUACGUUCUUUGCCGUCUGUG
3	tae-novel-miR398-4	UUUGCCGUCUGUAAUAUAAAACGC	GGCGUUUUGUAUUACCGAUGGCAAAGAGCGUUUUUUUGCCGUCUGUAGUACAAAACGCAGACGGCAAAAUAUUUGCCGUCUGCGAUCUAUAUUACAGACGACAAAGAUACUCUUUGCCGUCUGUAAUAUAAAACGCA
5	tae-novel-miR398-5	UUUGCCGUCUGUAAUAUAAAACGC	UCUUUGCCGUCUGUAAUAUAAAACGCAUACGGCAAAGAUCUUUGCCGUCUACUUUUUCUAUUACAUACGACAAAGUAUGUUCUUUGCCGUCUGUGUUUUGUUGCGCAGACGGCAAAGU
3	tae-novel-miR398-6	UUUGCCGUCUGUAAUAUAAAACGC	AGGGUCUGCAUUUUUUAUUACAGACGGAAAAUAACAUAUUUUGCCGUCUGUAAUAUAAAACGCAGACGGC
3	tae-novel-miR398-7	UUUGCCGUCUGUAAUAUAAAACGC	CUUUGCCGUCUGGGUUUUUUAUUACAGAUGGUAAAAAAACUCUUUGCCGUCUGUAAUAUAAAACGCAGACGGCAAAA
3	tae-novel-miR398-8	UUUGCCGUCUGUAAUAUAAAACGC	GUCUGCAUUUUUUAUUACAGACGGCAAAGAACAUACUUUGCCGUCUGUAAUAUAAAACGCAGAU
3	tae-novel-miR398-9	UUUGCCGUCUGUAAUAUAAAACGC	AAUUUUGCCGUCUGCGAUUUAUGUUACAGACGGCAAAGAUACUUUUUGCCGUCUGUAAUAUAAAACGCAGACGGUAAAAUG
3	tae-novel-miR398-10	UUUGCCGUCUGUAAUAUAAAACGC	AUUUGCCGUUUGCGUUUUAUAUUACAGACGGUAAAGUACGCACUUUGCCGUCUGUAAUAUAAAACGCAGACGGCAAAG
3	tae-novel-miR398-11	UUUGCCGUCUGUAAUAUAAAACGC	AUUUGCCGUUUGCGUUUUAUAUUACAGACGGUAAAGUACGCACUUUGCCGUCUGUAAUAUAAAACGCAGACGGCAAAG
5	tae-novel-miR398-12	UUUGCCGUCUGUAAUAUAAAACGC	UACAGACGGCGAAGUAUGUUCUUUGCCGUCUGUAAUAUAAAACGCAUACGACAAAGAUCUUUGCCGUCUACUUUUUCUAUUACAUACGGCAAAGUAUGUUCUUUGCCGUCUGUG
3	tae-novel-miR398-13	UUUGCCGUCUGUAAUAUAAAACGC	AUCUUUGCCGUCUGUGUUUUUUAUUACAAACGGCAAAGAGAGCUCUUUGCCGUCUGUAAUAUAAAACGCAGAUGGCAAAGAA
3	tae-novel-miR399-1	UUUGCCGUCUGUAAUAUAAAAUGC	UAGCUCACUUUGCCAUCUGCAUUUUAUAUUACAGACGGCAAAUAUCUUUGCUAUCUGUAAUACAAAAUGCAGACGACAAAGACCUCUUUGCCGUCUGUAAUAUAAAAUGCAGACGGCAAAGUAAGCUC
3	tae-novel-miR399-2	UUUGCCGUCUGUAAUAUAAAAUGC	AUUUGCCGUCUGCAUUUUUUAUUACAGACGGCAAAGAACAUACUUUGCCGUCUGUAAUAUAAAAUGCAGACGGCAAAG
3	tae-novel-miR399-3	UUUGCCGUCUGUAAUAUAAAAUGC	AAUUUGCCAUCUGCAUUUUAUAUUACAAACGACAAAGAUGCUCUUUGCCGUCUGUAAUAUAAAAUGCAGACGGCAAAUC
3	tae-novel-miR399-4	UUUGCCGUCUGUAAUAUAAAAUGC	ACAGACGGCAAAGAUCUUUGCCGUCUGUGUUUUUUUAUUACAGACGGCAAAGUAUGCUCUUUGCCGUCUGUAAUAUAAAAUGCAGACGGCGAAGAUCUUUGUCGUCUG
3	tae-novel-miR399-5	UUUGCCGUCUGUAAUAUAAAAUGC	ACAGACGACAAAGAUCUUUGUCAUCUGUGUUUUUUUAUUACAGACGGCAAAGUAUGCUCUUUGCCGUCUGUAAUAUAAAAUGCAGAUGGAGAAGAUUUUUGCCGUCUG
3	tae-novel-miR399-6	UUUGCCGUCUGUAAUAUAAAAUGC	AACGGCAAAGAUUUUUGCCGUCUGCAUUUCAUAUUACAGACGGCAGAGUAUCUUCUUUGCCGUCUGUAAUAUAAAAUGCAGACGGCAAAGAUCUUUGCCGUC
3	tae-novel-miR399-7	UUUGCCGUCUGUAAUAUAAAAUGC	AUUUUGCCAUCUGCAUUUAUAUUACAGACGGCAAAGUAUCUUCUUUGCCGUCUGUAAUAUAAAAUGCAGACGGCAAAAA
3	tae-novel-miR399-8	UUUGCCGUCUGUAAUAUAAAAUGC	ACAGACGACAAAGAUCUUUGCCGUCUGUGUUUUUUAUUACAGACGGCAAAGUAUGCUCUUUGCCGUCUGUAAUAUAAAAUGCAGACGGCAAAGAUCUUUGUCAUCUGUA
3	tae-novel-miR399-9	UUUGCCGUCUGUAAUAUAAAAUGC	ACAGACGACAAAGAUCUUUGCCGUCUGUGUUUUUUAUUACAGACGGCAAAGUAUGCUCUUUGCCGUCUGUAAUAUAAAAUGCAGACGGCAAAGAUCUUUGUCAUCUGUA
3	tae-novel-miR399-10	UUUGCCGUCUGUAAUAUAAAAUGC	ACAGACGGCAAAGUAUUUAUUUGCCGUCUGCAUUUUAUAUUACAGACGACAAAAAGCAUCUUUGCCGUCUGUAAUAUAAAAUGCAAACGGCAAAUUCUUUGUCGUCUGC
3	tae-novel-miR399-11	UUUGCCGUCUGUAAUAUAAAAUGC	GUAAAGAUUUUUGCCGUCUGUAUUUCAUAUUACAGACGGCAAAGUAUCUUCUUUGCCGUCUGUAAUAUAAAAUGCAGACAGCAAAGAUCUUUGU
3	tae-novel-miR399-12	UUUGCCGUCUGUAAUAUAAAAUGC	UAUUUGCCGUCUGCAUUUUAUAUUACAGACGGCAAAGAGCAUCUUUGCCGUCUGUAAUAUAAAAUGCAGAUGGCAAAUU
3	tae-novel-miR399-13	UUUGCCGUCUGUAAUAUAAAAUGC	UAUUUGCCGUCUGCAUUUUAUAUUACAGACGGCAAAGAGCAUCUUUGCCGUCUGUAAUAUAAAAUGCAGAUGGCAAAUU
3	tae-novel-miR399-14	UUUGCCGUCUGUAAUAUAAAAUGC	AUCUGCAUUUUAUAUUACAGACGGCAAAGAUGCUCUUUGCCGUCUGUAAUAUAAAAUGCAGAC
3	tae-novel-miR400	UUUUAUUAUGAUCCAUUUCGCG	GUCCAAAUUCGUCAAAGCGAAAGAUCUGAUCCAACGGAAAUCCCGCAUAUUGAGCGCAGCUGAUAUGUGGCUACUAGGCGCGAUCAUCCCGCAUGCCAUAAAAAAAUCCAUUUUAUUAUGAUCCAUUUCGCGAAAAUAUAGAU
