# Supplementary material for: Comparative Analysis of miRNA Expression Profiles under Salt Stress in Wheat
Source: Genes (Basel). 2023 Aug 4;14(8):1586. doi: 10.3390/genes14081586 (PMC10454085; doi:10.3390/genes14081586)
Supplement: Supplementary file 1 [file genes-14-01586-s001.zip › Table S3.xlsx]

## Sheet: DESEQ
	baseMean	log2FoldChange	lfcSE	stat	pvalue	padj
tae-novel-miR220-3p	22.5159	6.75405	1.26024	5.35933	8.35305e-08	2.37505e-05
tae-novel-miR109-14-3p	2620.63	5.5718	1.62732	3.42391	0.000617276	0.047867
tae-novel-miR293-3p	262.418	5.19003	1.47085	3.52859	0.000417777	0.0402508
tae-novel-miR109-3-5p	4783.58	4.40379	1.4211	3.09887	0.00194261	0.0974735
tae-novel-miR109-4-5p	4828.98	4.27259	1.33118	3.20964	0.00132903	0.0708541
tae-novel-miR341-3p	75.2608	3.31866	0.565224	5.87141	4.32094e-09	1.84288e-06
tae-novel-miR295-5p	23.1235	2.45828	0.533088	4.61139	3.99992e-06	0.000568655
tae-novel-miR274-10-3p	4.00651	2.38284	1.02506	2.32458	0.0200946	NA
tae-novel-miR202-1-3p	7.60303	2.02327	0.796116	2.54142	0.0110403	0.389199
tae-novel-miR360-1-3p	48.392	1.98628	0.405063	4.90362	9.40857e-07	0.00016051
tae-novel-miR360-2-3p	48.392	1.98628	0.405063	4.90362	9.40857e-07	0.00016051
tae-novel-miR278-3p	69.9823	1.92388	0.565994	3.39912	0.000676037	0.048055
tae-novel-miR334-3p	5.83723	1.78704	0.87625	2.03942	0.0414082	NA
tae-novel-miR265-6-5p	15.0584	1.75048	0.757688	2.3103	0.0208718	0.508675
tae-novel-miR265-1-5p	16.4756	1.58657	0.704636	2.25161	0.0243468	0.576884
tae-novel-miR275-5p	15.6743	1.51628	0.553624	2.73883	0.00616579	0.262971
tae-novel-miR265-7-5p	17.2546	1.43575	0.665729	2.15665	0.0310327	0.715428
tae-novel-miR296-5p	47.4973	1.39583	0.431056	3.23816	0.00120305	0.0684136
tae-novel-miR302-1-3p	9.93322	1.38658	0.683521	2.02859	0.0425001	0.843082
tae-miR408-1-3p	63.6647	1.3707	0.547191	2.50498	0.0122457	0.392641
tae-miR408-2-3p	63.4755	1.35426	0.550799	2.45871	0.0139436	0.392641
tae-miR408-3-3p	63.4755	1.35426	0.550799	2.45871	0.0139436	0.392641
tae-novel-miR302-2-3p	9.99823	1.34532	0.684656	1.96496	0.0494194	0.87223
tae-novel-miR276-3p	1492.57	1.22439	0.34742	3.52425	0.000424686	0.0402508
tae-novel-miR240-5p	16.8448	1.08815	0.51563	2.11033	0.0348296	0.781833
tae-novel-miR26-2-3p	18.7763	-1.03312	0.517427	-1.99664	0.0458638	0.869373
tae-novel-miR163-3p	516.364	-1.08754	0.454931	-2.39055	0.0168231	0.434852
tae-novel-miR1-3p	248.787	-1.15162	0.562996	-2.04551	0.0408043	0.843082
tae-novel-miR23-6-3p	9.90301	-1.39097	0.708129	-1.96429	0.0494959	0.87223
tae-novel-miR242-3p	82.3182	-1.57513	0.478641	-3.29083	0.00099892	0.0608628
tae-novel-miR209-1-3p	8.59905	-1.65649	0.816225	-2.02946	0.0424117	0.843082
tae-novel-miR265-5-5p	15.418	-1.66379	0.689136	-2.41431	0.015765	0.420235
tae-novel-miR2-1-3p	46.6906	-1.77458	0.694731	-2.55435	0.0106387	0.389199
tae-novel-miR2-2-3p	46.6906	-1.77458	0.694731	-2.55435	0.0106387	0.389199
tae-miR1118-2-3p	15.9353	-1.79154	0.723075	-2.47767	0.0132242	0.392641
tae-novel-miR320-3p	8.56155	-1.82753	0.882298	-2.07133	0.0383281	0.838304
tae-novel-miR301-5p	151.091	-1.892	0.660218	-2.86573	0.00416054	0.186786
tae-novel-miR60-4-3p	13.602	-2.14461	0.865879	-2.4768	0.0132566	0.392641
tae-novel-miR60-8-3p	11.0147	-2.31359	1.13547	-2.03756	0.0415936	0.843082
tae-novel-miR60-7-3p	10.2374	-2.46428	0.847677	-2.90709	0.00364804	0.172877
tae-novel-miR284-5p	307.662	-2.66577	1.32134	-2.01747	0.0436466	0.84615
tae-novel-miR60-2-3p	12.1125	-3.11188	0.941787	-3.30423	0.000952369	0.0608628
tae-miR5281b-2-5p	9.36582	-3.22866	1.3176	-2.45041	0.0142695	0.392641
tae-novel-miR286-3p	258.371	-3.63403	1.40372	-2.58886	0.00962953	0.389199
tae-novel-miR202-2-3p	11.3365	-3.66426	1.06747	-3.43267	0.000597672	0.047867
tae-miR1118-1-3p	13.2147	-3.86666	0.879908	-4.3944	1.1108e-05	0.00135359
tae-miR1127a-1-3p	7.08693	-4.04938	1.60056	-2.52998	0.0114068	0.389199
tae-novel-miR49-3p	333.56	-4.70505	0.661643	-7.11117	1.15067e-12	9.81522e-10
tae-novel-miR162-3p	141.447	-5.69295	2.42711	-2.34557	0.018998	0.476628
tae-novel-miR265-15-5p	17.0219	1.32058	0.674093	1.95905	0.0501071	0.87223
tae-novel-miR145-2-5p	6.75975	-1.94368	0.996549	-1.95041	0.0511272	0.87223
tae-novel-miR145-3-5p	6.75975	-1.94368	0.996549	-1.95041	0.0511272	0.87223
tae-novel-miR161-5p	2.41891	-3.52055	1.8323	-1.92138	0.0546837	NA
tae-novel-miR279-3p	17.3635	1.24782	0.657277	1.89847	0.0576345	0.937419
tae-novel-miR231-4-3p	10.6456	1.32078	0.697408	1.89385	0.0582453	0.937419
tae-novel-miR231-5-3p	10.6456	1.32078	0.697408	1.89385	0.0582453	0.937419
tae-novel-miR90-3p	2.57392	-3.35836	1.79287	-1.87318	0.0610439	NA
tae-novel-miR273-3p	34.2209	-1.51335	0.811375	-1.86517	0.0621573	0.981856
tae-miR5175g-5p	17.7495	-1.23284	0.664076	-1.85647	0.0633864	0.983065
tae-novel-miR287-5p	3.42579	-2.2344	1.21221	-1.84324	0.0652943	NA
tae-novel-miR81-2-3p	4.95352	-1.85788	1.00863	-1.84198	0.0654779	NA
tae-novel-miR265-20-5p	13.9649	1.66955	0.911035	1.83259	0.0668642	0.991127
tae-novel-miR265-11-5p	13.631	1.75952	0.966171	1.82112	0.0685879	0.991127
tae-novel-miR265-16-5p	13.156	-1.6622	0.919308	-1.8081	0.0705904	0.991127
tae-miR9674c-5p	56.3324	0.705833	0.390975	1.80532	0.071025	0.991127
tae-novel-miR17-5p	5.29114	-1.64503	0.91477	-1.79829	0.0721303	NA
tae-novel-miR265-9-5p	13.7369	1.48256	0.827264	1.79212	0.0731132	0.991127
tae-novel-miR145-1-5p	6.36226	-1.84593	1.03586	-1.78202	0.0747457	0.991127
tae-novel-miR300-3p	28.1198	-0.793378	0.449446	-1.76523	0.0775243	0.991127
tae-miR1127b-5p	2.27024	3.20345	1.81912	1.76099	0.0782405	NA
tae-novel-miR281-1-5p	9.26112	1.38428	0.79698	1.7369	0.0824048	0.991127
tae-novel-miR245-1-3p	4.32949	-1.82714	1.05899	-1.72536	0.0844619	NA
tae-novel-miR23-12-3p	12.4054	-1.26088	0.73212	-1.72223	0.0850285	0.991127
tae-miR1432-5-5p	74.2734	-0.742987	0.433549	-1.71373	0.0865778	0.991127
tae-novel-miR209-2-3p	7.30255	-1.45704	0.851454	-1.71124	0.0870377	0.991127
tae-novel-miR108-2-5p	6.17243	1.44724	0.845996	1.7107	0.0871365	0.991127
tae-novel-miR180-3p	10.8797	1.10427	0.647282	1.70601	0.0880058	0.991127
tae-miR1432-3-5p	74.1387	-0.738666	0.433486	-1.70402	0.0883781	0.991127
tae-miR1432-6-5p	74.0737	-0.736505	0.433845	-1.69762	0.0895789	0.991127
tae-novel-miR245-2-3p	4.1619	-1.78766	1.05638	-1.69226	0.0905971	NA
tae-novel-miR363-5p	20.729	-0.846693	0.505938	-1.67351	0.0942268	0.991127
tae-miR1432-2-5p	72.6756	-0.744774	0.44608	-1.6696	0.0949986	0.991127
tae-novel-miR157-2-3p	25.8048	-0.877088	0.525397	-1.66938	0.0950422	0.991127
tae-novel-miR392-5p	3.70474	-2.71276	1.62689	-1.66745	0.0954256	NA
tae-miR9668-3p	3.30742	-2.15409	1.30583	-1.64959	0.0990265	NA
tae-miR1432-4-3p	71.7866	-0.746905	0.455962	-1.63809	0.101404	0.991127
tae-novel-miR339-3-3p	7.14	-1.88083	1.15555	-1.62765	0.103599	0.991127
tae-miR1432-1-5p	50.8031	-0.676713	0.419145	-1.61451	0.106417	0.991127
tae-novel-miR399-1-3p	13.883	0.884928	0.552377	1.60204	0.109148	0.991127
tae-novel-miR112-3p	8.41903	1.11233	0.701667	1.58527	0.112905	0.991127
tae-novel-miR292-3p	6.99636	1.29262	0.816546	1.58304	0.113413	0.991127
tae-novel-miR243-1-3p	80.1504	0.54753	0.346884	1.57842	0.114468	0.991127
tae-novel-miR197-3-3p	13.4984	-0.959244	0.607776	-1.57828	0.1145	0.991127
tae-miR9674f-5-3p	66.2531	-0.724034	0.459903	-1.57432	0.115414	0.991127
tae-novel-miR245-3-3p	4.43343	-1.6111	1.02555	-1.57096	0.116191	NA
tae-novel-miR46-3p	10.5145	-1.05052	0.676719	-1.55238	0.120572	0.991127
tae-novel-miR266-5p	50.6236	-2.13948	1.38871	-1.54062	0.123408	0.991127
tae-miR479-1-3p	267.04	-0.539802	0.351152	-1.53723	0.124236	0.991127
tae-miR479-3-3p	267.04	-0.539802	0.351152	-1.53723	0.124236	0.991127
tae-novel-miR265-4-5p	15.2246	-1.29769	0.849398	-1.52778	0.126568	0.991127
tae-novel-miR183-10-5p	6.02473	-1.26911	0.832008	-1.52536	0.127169	NA
tae-novel-miR271-1-3p	6.01216	-1.31965	0.869021	-1.51855	0.128875	NA
tae-novel-miR235-1-3p	11.2391	0.957181	0.636625	1.50353	0.132703	0.991127
tae-novel-miR265-10-5p	15.5063	-1.21851	0.811912	-1.5008	0.133408	0.991127
tae-novel-miR271-8-3p	5.98201	-1.30792	0.874366	-1.49585	0.134694	NA
tae-novel-miR265-19-5p	13.793	1.43127	0.957075	1.49546	0.134795	0.991127
tae-novel-miR243-3-3p	74.5281	0.534221	0.359439	1.48627	0.137209	0.991127
tae-novel-miR70-2-5p	3.74029	1.85336	1.25069	1.48187	0.138375	NA
tae-novel-miR26-3-3p	15.9454	-0.845895	0.572102	-1.47857	0.139254	0.991127
tae-novel-miR281-2-5p	9.56997	1.10911	0.752171	1.47455	0.140334	0.991127
tae-novel-miR270-1-5p	15.2689	0.82257	0.559306	1.4707	0.141373	0.991127
tae-miR1127d-3p	10.2636	1.98262	1.34839	1.47036	0.141464	0.991127
tae-novel-miR237-3p	5.19326	1.45816	0.997567	1.46171	0.143819	NA
tae-miR9863b-5p	3857.88	-0.574222	0.393961	-1.45756	0.144961	0.991127
tae-miR479-2-3p	248.003	-0.534565	0.366944	-1.4568	0.145171	0.991127
tae-novel-miR264-3p	2.42747	-2.50273	1.7181	-1.45668	0.145204	NA
tae-novel-miR243-2-3p	74.4367	0.517765	0.356719	1.45146	0.146651	0.991127
tae-novel-miR271-5-3p	5.88214	-1.2726	0.878016	-1.4494	0.147225	NA
tae-novel-miR26-4-3p	6.06314	-1.38021	0.953471	-1.44756	0.147739	NA
tae-novel-miR27-5p	11.781	-1.43857	0.995252	-1.44544	0.148335	0.991127
tae-novel-miR205-3p	5.44548	-1.3639	0.959476	-1.4215	0.155171	NA
tae-novel-miR108-1-5p	5.83003	1.23468	0.870436	1.41846	0.156057	NA
tae-novel-miR142-1-5p	14.3344	-0.861669	0.610281	-1.41192	0.157973	0.991127
tae-novel-miR226-3p	13.1512	-0.803161	0.570886	-1.40687	0.159467	0.991127
tae-novel-miR157-1-3p	27.6393	-0.647603	0.460623	-1.40593	0.159746	0.991127
tae-novel-miR13-1-5p	14.2	1.16268	0.836985	1.38913	0.164792	0.991127
tae-novel-miR331-1-5p	13.9345	0.936481	0.674241	1.38894	0.164851	0.991127
tae-miR528-1-5p	19.042	0.707572	0.510158	1.38697	0.165452	0.991127
tae-miR528-2-5p	19.042	0.707572	0.510158	1.38697	0.165452	0.991127
tae-miR528-3-5p	19.042	0.707572	0.510158	1.38697	0.165452	0.991127
tae-novel-miR13-3-5p	9.55682	1.16745	0.842555	1.38561	0.165866	0.991127
tae-novel-miR26-1-3p	19.9879	-0.691578	0.49948	-1.3846	0.166176	0.991127
tae-novel-miR235-3-3p	15.0279	-0.845437	0.616675	-1.37096	0.170387	0.991127
tae-novel-miR6-5p	4.73735	1.78893	1.31121	1.36433	0.172464	NA
tae-novel-miR183-5-5p	5.35642	-1.17362	0.866825	-1.35393	0.175758	NA
tae-novel-miR98-5p	6.02861	1.21503	0.898401	1.35243	0.176237	NA
tae-novel-miR197-1-3p	12.8195	-0.8507	0.630249	-1.34979	0.177085	0.991127
tae-miR1127a-3-3p	6.35561	-4.54236	3.36627	-1.34937	0.177217	0.991127
tae-novel-miR222-1-5p	11.4995	-1.12557	0.834481	-1.34883	0.177392	0.991127
tae-novel-miR339-4-3p	4.5274	1.51388	1.12301	1.34806	0.17764	NA
tae-novel-miR303-3p	4.13465	-1.3601	1.01656	-1.33794	0.180916	NA
tae-novel-miR197-2-3p	13.0233	-0.827554	0.618802	-1.33735	0.181109	0.991127
tae-miR5175c-4-5p	5.03745	1.16431	0.870893	1.33692	0.18125	NA
tae-novel-miR70-6-5p	4.20498	1.70497	1.29648	1.31507	0.188485	NA
tae-novel-miR239-5p	3325.18	-0.540291	0.411647	-1.31251	0.189348	0.991127
tae-novel-miR217-1-3p	27.127	-0.696589	0.531849	-1.30975	0.19028	0.991127
tae-novel-miR168-5p	17.3869	-0.763255	0.585469	-1.30366	0.192348	0.991127
tae-novel-miR271-6-3p	6.22004	-1.12638	0.865356	-1.30164	0.193039	0.991127
tae-novel-miR183-11-5p	5.25655	-1.13203	0.873197	-1.29642	0.19483	NA
tae-novel-miR142-2-5p	9.90077	-0.856373	0.667629	-1.28271	0.199595	0.991127
tae-novel-miR271-7-3p	5.54766	-1.15256	0.899683	-1.28108	0.200167	NA
tae-novel-miR258-3p	9.44347	0.939874	0.733672	1.28106	0.200174	0.991127
tae-novel-miR178-6-5p	5.8831	1.20086	0.951232	1.26243	0.206795	NA
tae-novel-miR41-1-3p	7.16077	-1.05551	0.841049	-1.25499	0.209481	0.991127
tae-novel-miR336-1-3p	9.51847	-0.948012	0.757246	-1.25192	0.210599	0.991127
tae-novel-miR178-10-5p	6.08691	1.15448	0.925011	1.24807	0.212005	NA
tae-novel-miR178-11-5p	6.08691	1.15448	0.925011	1.24807	0.212005	NA
tae-novel-miR324-3p	4.95888	1.10065	0.887762	1.2398	0.21505	NA
tae-miR319-1-3p	3222.5	0.376631	0.304488	1.23693	0.216112	0.991127
tae-miR319-2-3p	3222.5	0.376631	0.304488	1.23693	0.216112	0.991127
tae-novel-miR178-1-5p	5.69793	1.13553	0.921764	1.23191	0.217983	NA
tae-novel-miR178-2-5p	5.69793	1.13553	0.921764	1.23191	0.217983	NA
tae-novel-miR178-8-5p	5.69793	1.13553	0.921764	1.23191	0.217983	NA
tae-novel-miR178-9-5p	5.69793	1.13553	0.921764	1.23191	0.217983	NA
tae-miR1133-1-3p	2.20187	-2.26503	1.84074	-1.2305	0.218509	NA
tae-novel-miR358-5p	1888.43	0.370434	0.301104	1.23025	0.218603	0.991127
tae-miR394-3-5p	45.3984	0.531392	0.434117	1.22407	0.220924	0.991127
tae-novel-miR178-5-5p	5.91796	1.18045	0.964714	1.22363	0.221093	NA
tae-novel-miR41-3-3p	7.09576	-1.03152	0.847439	-1.21722	0.223522	0.991127
tae-miR9674f-3-3p	71.6501	-0.486232	0.401554	-1.21088	0.225943	0.991127
tae-miR5175f-5p	39.9737	0.725586	0.599653	1.21001	0.226275	0.991127
tae-novel-miR271-2-3p	5.41764	-1.09774	0.90762	-1.20947	0.226483	NA
tae-novel-miR271-3-3p	5.41764	-1.09774	0.90762	-1.20947	0.226483	NA
tae-novel-miR213-1-5p	3.48908	-1.31505	1.08861	-1.20801	0.227044	NA
tae-novel-miR213-2-5p	3.48908	-1.31505	1.08861	-1.20801	0.227044	NA
tae-novel-miR70-1-5p	6.44815	0.947819	0.786701	1.2048	0.22828	0.991127
tae-novel-miR24-2-3p	17.3308	-0.694839	0.577178	-1.20386	0.228645	0.991127
tae-novel-miR270-2-5p	17.8316	0.61908	0.514457	1.20337	0.228835	0.991127
tae-novel-miR86-3p	7.0415	-0.975366	0.814706	-1.1972	0.231229	0.991127
tae-novel-miR80-3-5p	8.00977	0.948215	0.795249	1.19235	0.233124	0.991127
tae-novel-miR244-3-3p	4.63586	-1.13785	0.956252	-1.1899	0.234085	NA
tae-novel-miR99-5p	5.83519	-1.06913	0.898985	-1.18926	0.234336	NA
tae-novel-miR40-3p	9.94212	-0.787127	0.664609	-1.18435	0.236276	0.991127
tae-miR394-2-5p	45.0949	0.516313	0.436078	1.18399	0.236416	0.991127
tae-novel-miR144-3p	18.5393	0.686002	0.58038	1.18199	0.237211	0.991127
tae-novel-miR206-3p	2.77504	-1.39712	1.18366	-1.18033	0.237867	NA
tae-novel-miR317-1-3p	22.8897	-0.56513	0.479822	-1.17779	0.23888	0.991127
tae-novel-miR191-3p	13.0768	0.731497	0.622856	1.17442	0.240226	0.991127
tae-novel-miR132-3p	27.6884	-0.784139	0.67437	-1.16277	0.244922	0.991127
tae-novel-miR109-7-5p	3263.45	2.19198	1.88577	1.16238	0.245082	0.991127
tae-miR394-1-5p	44.7408	0.507054	0.437709	1.15843	0.24669	0.991127
tae-novel-miR378-4-5p	8.51127	0.794247	0.689118	1.15256	0.249092	0.991127
tae-miR5175c-1-5p	4.44059	1.04243	0.906538	1.1499	0.250185	NA
tae-miR5175c-2-5p	4.44059	1.04243	0.906538	1.1499	0.250185	NA
tae-miR5175c-3-5p	4.44059	1.04243	0.906538	1.1499	0.250185	NA
tae-miR5175c-5-5p	4.44059	1.04243	0.906538	1.1499	0.250185	NA
tae-miR5175c-8-5p	4.44059	1.04243	0.906538	1.1499	0.250185	NA
tae-miR5175c-9-5p	4.44059	1.04243	0.906538	1.1499	0.250185	NA
tae-novel-miR336-2-3p	9.80757	-0.845164	0.736076	-1.1482	0.250885	0.991127
tae-novel-miR336-3-3p	9.80757	-0.845164	0.736076	-1.1482	0.250885	0.991127
tae-novel-miR110-5p	3.13179	-1.38808	1.21302	-1.14432	0.252491	NA
tae-miR9674e-2-5p	51.349	0.677202	0.592233	1.14347	0.252843	0.991127
tae-novel-miR378-3-5p	7.58894	0.837032	0.734692	1.1393	0.25458	0.991127
tae-novel-miR83-5p	7.80219	0.796571	0.701398	1.13569	0.256086	0.991127
tae-novel-miR267-3p	18.0007	0.645534	0.569284	1.13394	0.25682	0.991127
tae-novel-miR244-2-5p	5.04078	-1.01143	0.894676	-1.1305	0.258265	NA
tae-novel-miR244-4-5p	5.04078	-1.01143	0.894676	-1.1305	0.258265	NA
tae-novel-miR41-2-3p	3.93462	-1.29637	1.15281	-1.12453	0.26079	NA
tae-novel-miR317-8-3p	20.9938	-0.544415	0.484539	-1.12357	0.261194	0.991127
tae-novel-miR109-12-5p	3226.09	2.18323	1.94399	1.12307	0.261409	0.991127
tae-novel-miR129-2-3p	4.33518	1.22791	1.09603	1.12032	0.262575	NA
tae-novel-miR183-7-5p	8.69434	-0.843928	0.754511	-1.11851	0.26335	0.991127
tae-novel-miR353-5p	57.6289	0.437974	0.392529	1.11577	0.264519	0.991127
tae-novel-miR71-1-5p	9.0249	-0.861329	0.772751	-1.11463	0.26501	0.991127
tae-novel-miR274-8-3p	3.92997	-1.48598	1.33363	-1.11424	0.265176	NA
tae-novel-miR109-5-5p	3331.24	1.93842	1.74605	1.11018	0.266923	0.991127
tae-novel-miR173-5p	3.75382	-1.12718	1.02025	-1.10481	0.269243	NA
tae-novel-miR271-4-3p	5.52158	-0.997523	0.904816	-1.10246	0.270262	NA
tae-novel-miR109-9-5p	3403.03	1.92643	1.75174	1.09972	0.271453	0.991127
tae-novel-miR171-2-5p	15.2556	-0.615945	0.561384	-1.09719	0.272558	0.991127
tae-novel-miR280-1-5p	120.013	-3.10506	2.83454	-1.09544	0.273325	0.991127
tae-novel-miR280-2-5p	120.013	-3.10506	2.83454	-1.09544	0.273325	0.991127
tae-miR531c-5p	245.158	0.2995	0.274305	1.09185	0.274899	0.991127
tae-novel-miR241-5p	234.705	0.421034	0.387891	1.08544	0.277725	0.991127
tae-miR531a-3-5p	8.21624	-0.875852	0.808332	-1.08353	0.278573	0.991127
tae-novel-miR41-7-3p	7.51089	-0.87716	0.811168	-1.08135	0.27954	0.991127
tae-novel-miR288-1-3p	96.3104	-0.471883	0.436508	-1.08104	0.279679	0.991127
tae-novel-miR288-2-3p	96.3104	-0.471883	0.436508	-1.08104	0.279679	0.991127
tae-novel-miR289-1-3p	96.3104	-0.471883	0.436508	-1.08104	0.279679	0.991127
tae-novel-miR289-2-3p	96.3104	-0.471883	0.436508	-1.08104	0.279679	0.991127
tae-novel-miR263-3p	6.5311	0.861618	0.799064	1.07829	0.280907	0.991127
tae-novel-miR78-3p	3.3352	-1.51286	1.4041	-1.07746	0.281277	NA
tae-novel-miR331-6-5p	10.8347	0.762538	0.708554	1.07619	0.281843	0.991127
tae-novel-miR178-3-5p	5.49005	1.05313	0.982414	1.07198	0.28373	NA
tae-novel-miR178-7-5p	5.49005	1.05313	0.982414	1.07198	0.28373	NA
tae-miR9672-2-3p	630.152	-0.284853	0.26611	-1.07044	0.284423	0.991127
tae-novel-miR235-2-3p	16.3638	-0.660959	0.620862	-1.06458	0.287065	0.991127
tae-novel-miR178-4-5p	5.69386	1.00987	0.949465	1.06362	0.287499	NA
tae-miR1878-1-3p	229.851	-0.321905	0.303323	-1.06126	0.288571	0.991127
tae-miR1878-2-3p	229.851	-0.321905	0.303323	-1.06126	0.288571	0.991127
tae-miR6191c-3p	3.77768	-1.09085	1.03075	-1.05831	0.289914	NA
tae-novel-miR252-1-5p	3.56661	1.06341	1.00756	1.05542	0.291232	NA
tae-novel-miR165-4-5p	119.789	0.332135	0.315277	1.05347	0.292125	0.991127
tae-novel-miR217-2-3p	26.0597	-0.488938	0.466773	-1.04749	0.294875	0.991127
tae-novel-miR60-5-3p	18.3131	-0.921756	0.88365	-1.04312	0.296891	0.991127
tae-miR1878-3-3p	230.244	-0.316394	0.303348	-1.04301	0.296945	0.991127
tae-novel-miR65-5p	8.23141	0.754656	0.723675	1.04281	0.297036	0.991127
tae-novel-miR364-5p	23.3313	-0.547585	0.526117	-1.0408	0.297966	0.991127
tae-novel-miR339-2-3p	11.8714	-1.04269	1.00534	-1.03715	0.299668	0.991127
tae-novel-miR250-1-5p	63.8519	0.413248	0.398636	1.03666	0.299896	0.991127
tae-novel-miR250-3-5p	63.8519	0.413248	0.398636	1.03666	0.299896	0.991127
tae-novel-miR200-1-3p	4.11147	0.961501	0.929083	1.03489	0.300719	NA
tae-novel-miR200-2-3p	4.11147	0.961501	0.929083	1.03489	0.300719	NA
tae-novel-miR378-2-3p	7.6841	0.762633	0.739707	1.03099	0.302544	0.991127
tae-novel-miR378-5-3p	7.6841	0.762633	0.739707	1.03099	0.302544	0.991127
tae-novel-miR97-5p	4.08774	-1.08595	1.05417	-1.03014	0.302944	NA
tae-novel-miR250-2-5p	63.9517	0.407904	0.39816	1.02447	0.305611	0.991127
tae-novel-miR101-3p	5.92471	0.993272	0.970025	1.02397	0.305851	NA
tae-novel-miR3-3-3p	10.3319	-0.695146	0.680556	-1.02144	0.307047	0.991127
tae-novel-miR82-3p	5.86911	-0.829461	0.813526	-1.01959	0.307924	NA
tae-novel-miR13-2-5p	13.8602	0.89006	0.877286	1.01456	0.310315	0.991127
tae-miR1130-2-5p	4.31999	0.9489	0.937213	1.01247	0.311313	NA
tae-novel-miR156-1-3p	15.0675	-0.568662	0.562542	-1.01088	0.312075	0.991127
tae-novel-miR246-3p	6.02711	-0.904409	0.895642	-1.00979	0.312597	NA
tae-novel-miR380-3p	6.16099	-1.07322	1.06305	-1.00957	0.312701	0.991127
tae-novel-miR14-3p	6.10759	0.815527	0.810244	1.00652	0.314165	0.991127
tae-novel-miR217-5-3p	27.2895	-0.543154	0.541902	-1.00231	0.316194	0.991127
tae-novel-miR124-3-3p	18.0211	0.520286	0.519346	1.00181	0.316435	0.991127
tae-novel-miR399-11-3p	11.1793	0.603663	0.605072	0.997671	0.318439	0.991127
tae-miR9863a-2-3p	7266.29	-0.279037	0.282252	-0.988609	0.322854	0.991127
tae-miR9674b-8-5p	1397.29	0.229477	0.232123	0.988603	0.322857	0.991127
tae-novel-miR55-5p	27.906	-0.480804	0.488239	-0.984771	0.324736	0.991127
tae-miR9863a-3-3p	7291.73	-0.277248	0.281765	-0.98397	0.32513	0.991127
tae-miR5175c-7-5p	5.04367	0.863002	0.879247	0.981524	0.326334	NA
tae-novel-miR317-4-3p	28.7532	-0.428575	0.437744	-0.979055	0.327553	0.991127
tae-novel-miR298-4-5p	5.61051	-0.909836	0.930947	-0.977322	0.32841	NA
tae-novel-miR183-9-5p	5.96478	-0.817092	0.837056	-0.97615	0.32899	NA
tae-novel-miR331-2-5p	10.0327	0.724932	0.742902	0.975812	0.329158	0.991127
tae-novel-miR70-3-5p	6.95387	0.743691	0.764008	0.973407	0.330351	0.991127
tae-novel-miR253-1-3p	69.4067	0.478119	0.491489	0.972797	0.330654	0.991127
tae-miR9664-1-3p	954.633	0.252343	0.259519	0.972351	0.330876	0.991127
tae-miR9664-2-3p	954.33	0.251509	0.259672	0.968562	0.332764	0.991127
tae-miR9664-3-3p	954.33	0.251509	0.259672	0.968562	0.332764	0.991127
tae-novel-miR199-5p	6.23125	0.787712	0.814978	0.966543	0.333772	0.991127
tae-novel-miR291-1-5p	6.57959	-0.79122	0.818671	-0.966469	0.33381	0.991127
tae-novel-miR42-3-3p	9.17022	-0.708797	0.73573	-0.963392	0.335351	0.991127
tae-novel-miR265-3-5p	14.013	-1.02277	1.06177	-0.963265	0.335415	0.991127
tae-novel-miR124-1-3p	18.121	0.500654	0.520592	0.961701	0.3362	0.991127
tae-novel-miR30-5p	5.8019	0.856147	0.891326	0.960532	0.336788	NA
tae-novel-miR165-6-5p	117.152	0.305459	0.318695	0.95847	0.337826	0.991127
tae-novel-miR76-5p	8.28729	0.810513	0.846342	0.957666	0.338231	0.991127
tae-novel-miR331-5-5p	9.79834	0.697766	0.730319	0.955426	0.339363	0.991127
tae-novel-miR23-8-3p	12.0409	-0.586523	0.616408	-0.951518	0.341342	0.991127
tae-novel-miR265-13-5p	10.8885	-0.772108	0.81298	-0.949726	0.342252	0.991127
tae-novel-miR119-1-3p	2.91655	-1.07516	1.13464	-0.947581	0.343343	NA
tae-novel-miR119-2-3p	2.91655	-1.07516	1.13464	-0.947581	0.343343	NA
tae-novel-miR119-3-3p	2.91655	-1.07516	1.13464	-0.947581	0.343343	NA
tae-novel-miR80-1-5p	8.13772	0.725367	0.766015	0.946935	0.343672	0.991127
tae-novel-miR291-2-5p	6.21919	-0.88415	0.933918	-0.946711	0.343786	0.991127
tae-novel-miR109-10-5p	3580.56	1.60809	1.70439	0.943499	0.345426	0.991127
tae-miR9674b-19-5p	1391.98	0.221469	0.234959	0.942588	0.345892	0.991127
tae-miR9674b-17-5p	1387.71	0.220546	0.234052	0.942293	0.346043	0.991127
tae-novel-miR253-2-3p	69.7044	0.46418	0.493873	0.939878	0.34728	0.991127
tae-novel-miR92-3p	5.08736	-0.819449	0.873195	-0.938449	0.348014	NA
tae-novel-miR80-4-5p	10.3964	0.646939	0.689707	0.93799	0.348249	0.991127
tae-novel-miR251-1-5p	7.81619	-0.712983	0.760462	-0.937566	0.348468	0.991127
tae-novel-miR109-2-5p	3248.91	1.97576	2.1101	0.936337	0.3491	0.991127
tae-miR9674b-11-5p	1389.62	0.220093	0.235402	0.934963	0.349807	0.991127
tae-novel-miR331-7-5p	9.62938	0.699609	0.750301	0.932437	0.351111	0.991127
tae-novel-miR185-5p	5.39207	0.833907	0.89637	0.930315	0.352208	NA
tae-novel-miR60-1-3p	6.80751	-0.913938	0.982878	-0.929859	0.352444	0.991127
tae-novel-miR62-5p	6.2437	-0.793565	0.857122	-0.925848	0.354525	0.991127
tae-novel-miR399-7-3p	10.8252	0.573553	0.622135	0.921911	0.356575	0.991127
tae-miR1127c-1-5p	4.38347	-0.915105	0.993571	-0.921026	0.357037	NA
tae-novel-miR354-5-5p	5.58661	0.79524	0.86593	0.918365	0.358428	NA
tae-miR1137a-5-5p	10.26	0.599666	0.656725	0.913115	0.361182	0.991127
tae-novel-miR177-1-5p	3.11701	-1.09535	1.20315	-0.910399	0.362612	NA
tae-novel-miR177-2-5p	3.11701	-1.09535	1.20315	-0.910399	0.362612	NA
tae-novel-miR177-3-5p	3.11701	-1.09535	1.20315	-0.910399	0.362612	NA
tae-novel-miR259-3-5p	17.9634	0.556499	0.611723	0.909724	0.362968	0.991127
tae-novel-miR23-9-3p	11.9109	-0.55676	0.614348	-0.906262	0.364797	0.991127
tae-novel-miR137-5p	10.3459	0.589522	0.656719	0.897677	0.369358	0.991127
tae-novel-miR290-5-5p	6.23038	-0.724238	0.810158	-0.893946	0.371351	0.991127
tae-miR9674b-5-5p	1360.65	0.23897	0.268723	0.889279	0.373853	0.991127
tae-novel-miR165-2-5p	118.452	0.280852	0.316618	0.887037	0.375059	0.991127
tae-novel-miR165-3-5p	119.564	0.283135	0.319309	0.886712	0.375234	0.991127
tae-novel-miR399-14-3p	10.8902	0.548753	0.619508	0.885789	0.375731	0.991127
tae-novel-miR274-5-3p	10.4499	-0.642405	0.727266	-0.883315	0.377066	0.991127
tae-novel-miR165-1-5p	118.179	0.277693	0.315778	0.879395	0.379187	0.991127
tae-miR9778a-1-5p	8380.43	0.251454	0.286107	0.878879	0.379467	0.991127
tae-miR9778a-3-5p	8382.65	0.250966	0.286062	0.877312	0.380317	0.991127
tae-novel-miR399-2-3p	10.7212	0.545916	0.6224	0.877115	0.380424	0.991127
tae-novel-miR399-3-3p	10.7212	0.545916	0.6224	0.877115	0.380424	0.991127
tae-novel-miR361-3-3p	7.67755	0.774244	0.883294	0.876541	0.380736	0.991127
tae-novel-miR95-2-3p	14.3586	-0.565352	0.645912	-0.875278	0.381423	0.991127
tae-novel-miR331-4-5p	10.0309	0.640721	0.734039	0.872871	0.382733	0.991127
tae-miR6191b-3p	2.40092	-1.12035	1.28666	-0.87074	0.383896	NA
tae-novel-miR317-6-3p	28.1279	-0.38207	0.438836	-0.870644	0.383948	0.991127
tae-novel-miR165-5-5p	118.727	0.272303	0.31294	0.870146	0.384221	0.991127
tae-novel-miR233-1-3p	23.887	0.44185	0.507792	0.87014	0.384224	0.991127
tae-miR9778a-2-5p	8870.92	0.244885	0.282156	0.867906	0.385446	0.991127
tae-miR1137a-4-5p	8.98171	0.587203	0.677056	0.867288	0.385784	0.991127
tae-miR531a-4-5p	12.3233	-0.635808	0.733279	-0.867076	0.3859	0.991127
tae-miR9652a-5p	13.6082	-0.511329	0.589795	-0.86696	0.385964	0.991127
tae-miR1130-8-5p	4.19984	0.806215	0.930102	0.866803	0.38605	NA
tae-novel-miR354-4-5p	5.61676	0.772463	0.892396	0.865606	0.386706	NA
tae-novel-miR376-6-3p	5.74604	0.704595	0.816432	0.863018	0.388128	NA
tae-novel-miR61-1-3p	5.11445	0.977295	1.13727	0.859337	0.390154	NA
tae-miR396c-2-5p	3569.41	0.210326	0.245598	0.856385	0.391785	0.991127
tae-novel-miR150-5p	11.6673	0.55405	0.64982	0.852621	0.393869	0.991127
tae-novel-miR109-11-5p	3239.84	1.97821	2.32057	0.852466	0.393955	0.991127
tae-novel-miR26-5-3p	11.9564	-0.550911	0.64882	-0.849097	0.395827	0.991127
tae-miR1130-1-5p	4.03089	0.812795	0.957456	0.848911	0.395931	NA
tae-miR1130-3-5p	4.03089	0.812795	0.957456	0.848911	0.395931	NA
tae-miR1130-5-5p	4.03089	0.812795	0.957456	0.848911	0.395931	NA
tae-miR1130-7-5p	4.03089	0.812795	0.957456	0.848911	0.395931	NA
tae-miR1130-9-5p	4.03089	0.812795	0.957456	0.848911	0.395931	NA
tae-miR5175c-6-5p	5.59374	0.716029	0.845096	0.847276	0.396841	NA
tae-miR164a-1-5p	85.7875	0.310517	0.366866	0.846404	0.397327	0.991127
tae-miR164a-2-5p	85.7875	0.310517	0.366866	0.846404	0.397327	0.991127
tae-miR164a-3-5p	85.7875	0.310517	0.366866	0.846404	0.397327	0.991127
tae-miR166b-1-3p	932.024	-0.213776	0.252723	-0.84589	0.397614	0.991127
tae-novel-miR42-2-3p	9.45932	-0.602883	0.718775	-0.838764	0.401602	0.991127
tae-novel-miR121-5-3p	82.5875	-0.421361	0.503002	-0.837693	0.402203	0.991127
tae-miR9674a-2-5p	749.91	0.215266	0.258413	0.833032	0.404827	0.991127
tae-miR5174-3p	6.19872	0.779971	0.938175	0.83137	0.405765	0.991127
tae-novel-miR124-2-3p	10.8927	0.515841	0.623733	0.827022	0.408224	0.991127
tae-novel-miR124-4-3p	10.8927	0.515841	0.623733	0.827022	0.408224	0.991127
tae-novel-miR217-4-3p	26.6968	-0.453052	0.548975	-0.825268	0.409219	0.991127
tae-miR1130-10-5p	4.2347	0.780954	0.948355	0.823483	0.410233	NA
tae-miR166b-2-3p	933.542	-0.208739	0.253821	-0.822387	0.410857	0.991127
tae-novel-miR16-3p	5.19809	-0.7173	0.873278	-0.821388	0.411425	NA
tae-miR156a-6-5p	1547.08	-0.417219	0.508271	-0.82086	0.411726	0.991127
tae-novel-miR361-2-3p	7.57361	0.742768	0.905327	0.820441	0.411965	0.991127
tae-miR9778b-5p	4.05242	-0.815838	1.00037	-0.815532	0.414768	NA
tae-novel-miR53-5p	4.54371	-0.733583	0.91158	-0.804738	0.420971	NA
tae-novel-miR399-6-3p	10.8513	0.496713	0.617549	0.804329	0.421207	0.991127
tae-miR9672-1-3p	692.26	-0.219626	0.273158	-0.804027	0.421381	0.991127
tae-novel-miR354-10-5p	5.92044	0.677752	0.845278	0.80181	0.422663	NA
tae-novel-miR354-1-5p	5.92044	0.677752	0.845278	0.80181	0.422663	NA
tae-novel-miR354-2-5p	5.92044	0.677752	0.845278	0.80181	0.422663	NA
tae-novel-miR354-7-5p	5.92044	0.677752	0.845278	0.80181	0.422663	NA
tae-novel-miR354-9-5p	5.92044	0.677752	0.845278	0.80181	0.422663	NA
tae-miR396c-6-5p	3670.07	0.200527	0.251796	0.796384	0.425809	0.991127
tae-miR396c-4-5p	3669.97	0.20045	0.25179	0.7961	0.425974	0.991127
tae-miR396c-5-3p	3664.84	0.199436	0.251819	0.791983	0.428371	0.991127
tae-miR156a-3-5p	1551.12	-0.241662	0.305874	-0.790071	0.429486	0.991127
tae-novel-miR322-3-3p	23.2117	-0.358979	0.454688	-0.789507	0.429816	0.991127
tae-miR9674a-3-5p	736.819	0.211706	0.268698	0.787896	0.430758	0.991127
tae-novel-miR235-4-3p	13.7704	0.474177	0.602573	0.786919	0.431329	0.991127
tae-novel-miR330-1-5p	7.34739	0.608181	0.773026	0.786754	0.431426	0.991127
tae-novel-miR282-1-5p	6.09489	0.633633	0.805919	0.786225	0.431736	NA
tae-miR156a-1-5p	1457.7	-0.3932	0.500631	-0.785407	0.432215	0.991127
tae-novel-miR109-1-5p	3457.63	1.57378	2.0044	0.785162	0.432359	0.991127
tae-novel-miR60-6-3p	6.44571	-1.10801	1.41157	-0.784945	0.432486	0.991127
tae-novel-miR374-8-5p	23.7552	0.363784	0.464294	0.783522	0.43332	0.991127
tae-novel-miR95-1-3p	13.4658	-0.505661	0.645727	-0.783088	0.433575	0.991127
tae-miR1130-4-5p	4.0959	0.735992	0.939879	0.783071	0.433585	NA
tae-miR1130-6-5p	4.0959	0.735992	0.939879	0.783071	0.433585	NA
tae-miR399-1-3p	13.3346	0.443055	0.566148	0.782579	0.433875	0.991127
tae-miR399-2-3p	13.3346	0.443055	0.566148	0.782579	0.433875	0.991127
tae-miR399-3-3p	13.3346	0.443055	0.566148	0.782579	0.433875	0.991127
tae-miR396c-1-5p	3668.8	0.196437	0.251367	0.781476	0.434523	0.991127
tae-novel-miR265-12-5p	17.852	0.613953	0.786822	0.780294	0.435218	0.991127
tae-novel-miR366-5p	26.6252	-0.3747	0.480406	-0.779964	0.435412	0.991127
tae-miR9674f-9-3p	76.0668	-0.264405	0.339002	-0.779951	0.43542	0.991127
tae-novel-miR344-3p	45.1759	0.3071	0.393969	0.779504	0.435683	0.991127
tae-novel-miR48-1-3p	3.76604	-0.782552	1.00472	-0.778876	0.436053	NA
tae-novel-miR48-2-3p	3.76604	-0.782552	1.00472	-0.778876	0.436053	NA
tae-novel-miR48-3-3p	3.76604	-0.782552	1.00472	-0.778876	0.436053	NA
tae-novel-miR156-2-3p	15.6457	-0.444641	0.571718	-0.777728	0.436729	0.991127
tae-miR396b-1-5p	1296.3	0.216183	0.278641	0.775847	0.437839	0.991127
tae-miR396b-2-5p	1296.3	0.216183	0.278641	0.775847	0.437839	0.991127
tae-miR396b-3-5p	1296.3	0.216183	0.278641	0.775847	0.437839	0.991127
tae-miR9674b-2-5p	1402.93	0.19683	0.254936	0.772075	0.44007	0.991127
tae-novel-miR389-3p	5.3621	-0.642008	0.832699	-0.770997	0.440709	NA
tae-novel-miR171-1-5p	16.7345	-0.417206	0.541462	-0.770517	0.440993	0.991127
tae-miR396c-3-5p	3679.4	0.193989	0.252034	0.769694	0.441481	0.991127
tae-miR397-1-3p	53.7278	0.289105	0.375818	0.76927	0.441733	0.991127
tae-novel-miR331-3-5p	12.332	0.513285	0.669292	0.766908	0.443136	0.991127
tae-novel-miR361-1-3p	7.46967	0.711716	0.93152	0.764037	0.444845	0.991127
tae-novel-miR73-3p	4.0976	0.800071	1.04723	0.763987	0.444875	NA
tae-miR531a-1-5p	9.62949	-0.582706	0.764933	-0.761774	0.446195	0.991127
tae-novel-miR80-2-5p	11.4987	0.485768	0.63806	0.761321	0.446465	0.991127
tae-novel-miR184-3p	23.9933	0.358851	0.472231	0.759907	0.44731	0.991127
tae-novel-miR121-1-3p	60.5089	-0.408755	0.5385	-0.759062	0.447815	0.991127
tae-novel-miR121-2-3p	60.5089	-0.408755	0.5385	-0.759062	0.447815	0.991127
tae-novel-miR146-3-3p	5.16393	0.708439	0.935224	0.757507	0.448746	NA
tae-novel-miR327-1-5p	5.12877	-0.816804	1.07855	-0.757317	0.44886	NA
tae-novel-miR94-5p	9.39205	-0.607793	0.803662	-0.756279	0.449482	0.991127
tae-novel-miR9-5p	9.18493	-0.559712	0.741575	-0.754762	0.450392	0.991127
tae-novel-miR183-1-5p	7.80423	-0.560337	0.743113	-0.75404	0.450825	0.991127
tae-novel-miR398-4-3p	7.17329	0.613693	0.818705	0.74959	0.453502	0.991127
tae-novel-miR126-5-5p	11.2729	-0.492173	0.657648	-0.748385	0.454228	0.991127
tae-novel-miR3-2-3p	10.2152	-0.491059	0.656463	-0.748039	0.454437	0.991127
tae-miR1137a-1-5p	8.69261	0.514068	0.688166	0.747011	0.455057	0.991127
tae-novel-miR369-3p	14.9431	0.435883	0.583929	0.746466	0.455386	0.991127
tae-miR397-2-3p	53.8578	0.280413	0.376388	0.74501	0.456266	0.991127
tae-novel-miR70-4-5p	6.20291	0.64691	0.869706	0.743826	0.456982	0.991127
tae-novel-miR211-3p	3.09235	0.815753	1.0972	0.743489	0.457186	NA
tae-novel-miR378-8-5p	7.64539	0.529665	0.714554	0.741252	0.458541	0.991127
tae-novel-miR70-5-5p	4.75886	0.817559	1.10341	0.740942	0.458729	NA
tae-novel-miR354-6-5p	6.15305	0.593345	0.801548	0.740249	0.459149	0.991127
tae-novel-miR354-8-5p	6.15305	0.593345	0.801548	0.740249	0.459149	0.991127
tae-novel-miR298-2-5p	5.18558	-0.70022	0.946819	-0.73955	0.459573	NA
tae-miR396a-1-5p	925.813	0.205153	0.277501	0.739287	0.459733	0.991127
tae-miR396a-3-5p	925.813	0.205153	0.277501	0.739287	0.459733	0.991127
tae-miR169a-5-5p	14.4744	0.448576	0.607248	0.738702	0.460088	0.991127
tae-novel-miR319-3p	11.7474	0.456069	0.617587	0.738469	0.460229	0.991127
tae-novel-miR222-2-5p	7.13146	-0.677716	0.919609	-0.736961	0.461146	0.991127
tae-novel-miR10-3p	13.8965	-0.440852	0.598938	-0.736055	0.461697	0.991127
tae-novel-miR183-4-5p	5.98008	-0.598915	0.814915	-0.734943	0.462374	NA
tae-miR1137a-3-5p	10.2954	0.474335	0.645731	0.734572	0.4626	0.991127
tae-miR5281a-1-5p	9.15551	0.485898	0.661508	0.734531	0.462625	0.991127
tae-miR396a-2-5p	925.316	0.2037	0.277852	0.733121	0.463484	0.991127
tae-novel-miR333-5p	27.6784	0.461466	0.63021	0.732241	0.464022	0.991127
tae-novel-miR400-3p	55.941	-0.26749	0.366101	-0.730646	0.464996	0.991127
tae-novel-miR146-1-3p	6.00598	0.633781	0.868926	0.729385	0.465766	NA
tae-novel-miR183-2-5p	6.89533	-0.606046	0.831211	-0.729113	0.465933	0.991127
tae-novel-miR232-2-5p	47.8775	0.283609	0.389841	0.727499	0.466921	0.991127
tae-miR771a-4-3p	22.4753	-0.350899	0.48263	-0.727057	0.467191	0.991127
tae-novel-miR399-5-3p	11.1851	0.445003	0.613821	0.724973	0.468469	0.991127
tae-novel-miR7-5p	7.44401	0.54734	0.75722	0.722828	0.469786	0.991127
tae-miR9674b-3-5p	1377.62	0.184829	0.256166	0.721519	0.47059	0.991127
tae-novel-miR290-2-5p	6.74033	0.535879	0.742717	0.721512	0.470594	0.991127
tae-novel-miR230-6-3p	17.6168	-0.362485	0.504351	-0.718716	0.472316	0.991127
tae-novel-miR230-7-3p	17.6168	-0.362485	0.504351	-0.718716	0.472316	0.991127
tae-novel-miR399-4-3p	11.3889	0.440717	0.614184	0.717566	0.473025	0.991127
tae-novel-miR313-3p	7.70084	0.575199	0.802169	0.717055	0.47334	0.991127
tae-novel-miR385-1-3p	14.5167	0.406431	0.567519	0.716154	0.473896	0.991127
tae-miR771a-1-5p	24.4249	-0.345754	0.483043	-0.715783	0.474125	0.991127
tae-miR771a-3-5p	24.4249	-0.345754	0.483043	-0.715783	0.474125	0.991127
tae-miR771a-6-5p	24.4249	-0.345754	0.483043	-0.715783	0.474125	0.991127
tae-novel-miR251-2-5p	7.35641	-0.560149	0.783036	-0.715355	0.47439	0.991127
tae-novel-miR390-1-3p	3.2149	-0.792531	1.10851	-0.714952	0.474638	NA
tae-novel-miR327-5-5p	4.43053	-0.834883	1.16982	-0.713683	0.475423	NA
tae-novel-miR122-5p	4.70838	-0.628545	0.882556	-0.712188	0.476348	NA
tae-novel-miR214-1-5p	5.34974	-0.667307	0.937742	-0.711611	0.476706	NA
tae-novel-miR79-3p	5.58502	0.660893	0.930219	0.71047	0.477413	NA
tae-miR5281b-1-5p	13.8899	-0.821252	1.15699	-0.709815	0.477819	0.991127
tae-miR9674a-1-5p	695.531	0.186683	0.264378	0.706121	0.480113	0.991127
tae-novel-miR121-4-3p	64.9895	-0.366477	0.519612	-0.705289	0.48063	0.991127
tae-novel-miR272-3p	5.08514	-0.614324	0.873781	-0.703064	0.482016	NA
tae-novel-miR63-5p	7.41006	0.529947	0.755434	0.701514	0.482982	0.991127
tae-novel-miR235-7-3p	14.7056	0.490001	0.699967	0.700035	0.483906	0.991127
tae-miR771a-8-5p	22.9292	-0.333668	0.477181	-0.699248	0.484397	0.991127
tae-novel-miR131-5p	5.76178	-0.615172	0.880319	-0.698806	0.484673	NA
tae-novel-miR290-7-5p	6.30083	-0.562426	0.806602	-0.697278	0.485629	0.991127
tae-novel-miR356-5p	3.97815	-0.843282	1.2096	-0.697157	0.485704	NA
tae-novel-miR259-2-5p	14.1944	-0.407789	0.585615	-0.696343	0.486214	0.991127
tae-novel-miR327-4-5p	5.16163	-0.795078	1.14186	-0.696302	0.48624	NA
tae-novel-miR345-5p	7.15408	-0.514119	0.738495	-0.696172	0.486321	0.991127
tae-novel-miR317-5-3p	29.3572	-0.298172	0.428683	-0.695552	0.486709	0.991127
tae-novel-miR121-3-3p	64.7897	-0.358387	0.518121	-0.691705	0.489122	0.991127
tae-miR5049c-3p	3.60019	0.830003	1.20241	0.690285	0.490015	NA
tae-novel-miR148-3p	32.697	-0.584401	0.848966	-0.688369	0.491221	0.991127
tae-novel-miR317-7-3p	29.6372	-0.293728	0.427989	-0.686297	0.492526	0.991127
tae-miR9674f-2-3p	97.2256	-0.250469	0.365842	-0.684637	0.493573	0.991127
tae-miR156b-1-3p	1669.55	-0.228664	0.334341	-0.683925	0.494023	0.991127
tae-novel-miR312-1-3p	8.70054	-0.521624	0.762914	-0.683726	0.494148	0.991127
tae-novel-miR378-6-3p	7.74526	0.47912	0.703513	0.681039	0.495847	0.991127
tae-novel-miR57-3p	4.45862	-0.635869	0.935262	-0.679883	0.496578	NA
tae-novel-miR232-1-3p	45.5284	0.269588	0.3972	0.678721	0.497315	0.991127
tae-novel-miR68-2-3p	2.41649	-0.819314	1.20856	-0.677926	0.497819	NA
tae-novel-miR71-2-5p	5.25821	-0.659695	0.973515	-0.677642	0.497998	NA
tae-novel-miR244-1-5p	6.07583	-0.563457	0.831564	-0.677586	0.498034	NA
tae-novel-miR172-5p	4.87254	-0.625681	0.924392	-0.676858	0.498496	NA
tae-miR9674b-6-5p	1324.39	0.182631	0.270386	0.675447	0.499392	0.991127
tae-novel-miR230-1-3p	17.4868	-0.340718	0.504749	-0.675025	0.49966	0.991127
tae-novel-miR399-12-3p	11.4177	0.405573	0.603676	0.67184	0.501686	0.991127
tae-novel-miR399-13-3p	11.4177	0.405573	0.603676	0.67184	0.501686	0.991127
tae-miR166a-1-3p	3179.17	-0.160394	0.239134	-0.67073	0.502393	0.991127
tae-novel-miR212-3p	7.58114	-0.502839	0.749949	-0.670498	0.502541	0.991127
tae-novel-miR146-2-3p	6.10585	0.573972	0.856325	0.670273	0.502684	0.991127
tae-novel-miR194-1-3p	21.0748	-0.316249	0.472011	-0.670003	0.502856	0.991127
tae-novel-miR374-5-5p	23.2647	0.307909	0.459605	0.669942	0.502895	0.991127
tae-miR1137a-6-5p	8.95673	0.463723	0.695831	0.666431	0.505136	0.991127
tae-novel-miR268-5p	4.33545	-0.707246	1.06238	-0.665719	0.505591	NA
tae-miR164b-6-5p	149.239	0.244986	0.368152	0.66545	0.505763	0.991127
tae-novel-miR203-3p	2.84674	0.729458	1.09827	0.664189	0.506569	NA
tae-novel-miR348-3p	5.37631	-0.580099	0.87829	-0.660487	0.508941	NA
tae-novel-miR399-10-3p	11.2487	0.400177	0.606363	0.659962	0.509278	0.991127
tae-novel-miR325-3-5p	8.1055	-0.477071	0.724581	-0.658409	0.510275	0.991127
tae-miR166a-3-3p	3175.26	-0.157787	0.239792	-0.658018	0.510526	0.991127
tae-novel-miR18-3p	24.5119	-0.298904	0.454383	-0.657824	0.510651	0.991127
tae-novel-miR262-3p	4.87867	-0.611097	0.929912	-0.657156	0.511081	NA
tae-miR771a-5-5p	22.2597	-0.320561	0.488385	-0.65637	0.511586	0.991127
tae-miR771a-7-5p	22.2597	-0.320561	0.488385	-0.65637	0.511586	0.991127
tae-novel-miR141-3p	3.77873	0.649732	0.994242	0.653495	0.513437	NA
tae-novel-miR368-3p	15.9534	-0.370783	0.567484	-0.653381	0.513511	0.991127
tae-miR166a-2-3p	3183.87	-0.155903	0.238797	-0.652867	0.513842	0.991127
tae-novel-miR230-2-3p	17.4218	-0.329702	0.505098	-0.652748	0.513918	0.991127
tae-novel-miR391-3p	7.76263	0.470731	0.723465	0.650661	0.515265	0.991127
tae-novel-miR192-1-5p	22.875	0.341493	0.527409	0.647493	0.517313	0.991127
tae-novel-miR85-3p	14.0782	-0.362087	0.559282	-0.647415	0.517364	0.991127
tae-miR771a-2-5p	24.6328	-0.311364	0.481238	-0.647007	0.517628	0.991127
tae-novel-miR181-1-3p	17.3285	0.337948	0.522519	0.646767	0.517783	0.991127
tae-novel-miR331-8-5p	10.3546	0.469079	0.725587	0.646482	0.517967	0.991127
tae-novel-miR394-3p	10.9337	0.411347	0.63894	0.643796	0.519708	0.991127
tae-miR531a-2-5p	19.1689	-0.387055	0.603325	-0.641536	0.521174	0.991127
tae-novel-miR325-2-5p	7.45377	-0.493293	0.770044	-0.640604	0.52178	0.991127
tae-miR164b-1-5p	147.844	0.235913	0.369417	0.638609	0.523078	0.991127
tae-novel-miR230-8-3p	18.2568	-0.313901	0.494965	-0.634189	0.525958	0.991127
tae-novel-miR32-3-5p	26.5285	-0.346773	0.548261	-0.632496	0.527063	0.991127
tae-novel-miR139-2-5p	4.68382	-0.608972	0.964905	-0.631121	0.527961	NA
tae-novel-miR153-3-3p	22.2639	-0.299821	0.475824	-0.63011	0.528623	0.991127
tae-novel-miR106-5p	9.91326	-0.409393	0.64999	-0.629845	0.528796	0.991127
tae-novel-miR181-2-3p	18.7317	0.312493	0.49774	0.627824	0.530119	0.991127
tae-novel-miR39-5p	6.61453	0.474488	0.756263	0.627411	0.53039	0.991127
tae-novel-miR254-1-3p	82.768	-0.23363	0.372594	-0.627035	0.530636	0.991127
tae-novel-miR114-5p	3.97552	0.645005	1.03081	0.625728	0.531493	NA
tae-novel-miR325-1-5p	8.04048	-0.45538	0.727765	-0.625724	0.531496	0.991127
tae-novel-miR42-4-3p	8.01126	-0.473431	0.756676	-0.625672	0.53153	0.991127
tae-novel-miR299-3p	9.16656	0.442288	0.70806	0.624647	0.532203	0.991127
tae-novel-miR233-2-3p	22.714	0.336673	0.539583	0.62395	0.53266	0.991127
tae-miR5281a-2-3p	8.25967	0.436613	0.700706	0.623105	0.533215	0.991127
tae-miR164b-7-5p	151.537	0.22603	0.362844	0.62294	0.533324	0.991127
tae-miR164b-8-5p	151.537	0.22603	0.362844	0.62294	0.533324	0.991127
tae-novel-miR322-1-3p	23.9733	-0.278524	0.449525	-0.619596	0.535523	0.991127
tae-novel-miR318-3p	5.98708	1.81689	2.9346	0.619126	0.535833	NA
tae-miR396a-5-5p	953.427	0.167418	0.271928	0.615671	0.538112	0.991127
tae-novel-miR32-1-5p	11.3797	-0.444958	0.724532	-0.614131	0.539129	0.991127
tae-miR9674e-1-5p	26.3518	0.302391	0.492457	0.614046	0.539185	0.991127
tae-novel-miR4-1-5p	10.1119	0.38314	0.630287	0.607882	0.543266	0.991127
tae-novel-miR231-1-3p	12.7015	0.370114	0.609332	0.607409	0.543579	0.991127
tae-miR9674a-4-5p	801.639	0.171858	0.282987	0.607298	0.543653	0.991127
tae-novel-miR235-5-3p	11.9642	-0.387186	0.638974	-0.60595	0.544548	0.991127
tae-novel-miR113-3p	3.8121	-0.609634	1.00893	-0.604241	0.545683	NA
tae-miR396a-6-5p	954.651	0.163504	0.271967	0.601191	0.547713	0.991127
tae-novel-miR398-1-3p	8.43504	0.461158	0.767936	0.600517	0.548162	0.991127
tae-miR9658-3p	236.098	0.1694	0.282671	0.599284	0.548983	0.991127
tae-novel-miR169-3p	6.58493	-0.475047	0.793214	-0.59889	0.549247	0.991127
tae-novel-miR362-5p	70.2264	0.214952	0.359311	0.598234	0.549684	0.991127
tae-miR9674b-14-5p	1513.21	0.152281	0.25478	0.597696	0.550043	0.991127
tae-miR9674b-15-5p	1381.82	0.160621	0.268881	0.597366	0.550263	0.991127
tae-novel-miR155-1-3p	4.59712	0.556688	0.932982	0.596676	0.550724	NA
tae-miR9663-5p	117.632	0.191063	0.321801	0.593729	0.552693	0.991127
tae-novel-miR265-18-5p	15.8543	0.537801	0.905912	0.593657	0.552742	0.991127
tae-novel-miR375-2-5p	11.6607	-0.398844	0.672161	-0.593376	0.55293	0.991127
tae-miR396a-4-5p	955.093	0.160229	0.271703	0.589719	0.555379	0.991127
tae-novel-miR230-4-3p	17.7903	-0.293369	0.497529	-0.589653	0.555423	0.991127
tae-miR164b-4-5p	147.586	0.215342	0.365272	0.589539	0.5555	0.991127
tae-miR9674b-4-5p	1516.87	0.150103	0.254896	0.588877	0.555944	0.991127
tae-novel-miR354-3-5p	6.21535	0.491795	0.837924	0.586921	0.557257	0.991127
tae-miR9674b-9-5p	1523.87	0.148166	0.252868	0.585943	0.557914	0.991127
tae-novel-miR374-1-5p	23.3257	0.268932	0.459359	0.58545	0.558245	0.991127
tae-novel-miR126-2-5p	10.6776	-0.378918	0.64928	-0.583597	0.559491	0.991127
tae-novel-miR33-3-3p	6.22101	-0.493167	0.847129	-0.582163	0.560457	0.991127
tae-novel-miR42-1-3p	10.0806	-0.408224	0.703939	-0.579913	0.561973	0.991127
tae-miR164b-2-5p	147.481	0.209806	0.362092	0.579427	0.562301	0.991127
tae-miR9674b-16-5p	1509.9	0.147565	0.254997	0.578693	0.562796	0.991127
tae-miR827-2-3p	118.336	-0.174621	0.302162	-0.577904	0.563329	0.991127
tae-novel-miR254-2-3p	82.7065	-0.216516	0.375681	-0.576328	0.564394	0.991127
tae-miR167b-5p	866.571	0.134267	0.233925	0.573974	0.565986	0.991127
tae-novel-miR393-3p	3.35411	-0.59694	1.04009	-0.573931	0.566015	NA
tae-miR390-1-5p	16.8686	-0.336539	0.587363	-0.572966	0.566668	0.991127
tae-miR390-2-5p	16.8686	-0.336539	0.587363	-0.572966	0.566668	0.991127
tae-miR390-3-5p	16.8686	-0.336539	0.587363	-0.572966	0.566668	0.991127
tae-miR5049b-5-3p	8.84594	-0.403774	0.70535	-0.572445	0.56702	0.991127
tae-novel-miR385-2-3p	13.6831	0.324121	0.566524	0.572123	0.567239	0.991127
tae-miR9674b-18-5p	1426.11	0.143056	0.250153	0.571873	0.567408	0.991127
tae-novel-miR139-3-5p	4.58395	-0.557312	0.975827	-0.571117	0.56792	NA
tae-novel-miR359-2-3p	20.5514	0.272332	0.477207	0.570678	0.568218	0.991127
tae-miR1137a-2-5p	8.95266	0.389288	0.682729	0.570195	0.568545	0.991127
tae-novel-miR352-2-3p	6.41545	-0.497736	0.874807	-0.568967	0.569378	0.991127
tae-novel-miR309-3p	21.7963	0.391659	0.68857	0.568802	0.569491	0.991127
tae-miR164b-3-5p	146.675	0.206818	0.364901	0.56678	0.570864	0.991127
tae-miR164b-5-5p	146.675	0.206818	0.364901	0.56678	0.570864	0.991127
tae-novel-miR378-7-3p	8.27955	0.408223	0.725869	0.562393	0.573849	0.991127
tae-novel-miR126-3-5p	10.9103	-0.35808	0.639371	-0.560051	0.575445	0.991127
tae-novel-miR61-2-3p	7.46021	-0.478677	0.857741	-0.558067	0.576799	0.991127
tae-novel-miR315-3p	55.5816	-0.262115	0.470807	-0.556735	0.577708	0.991127
tae-novel-miR210-5p	9.29984	0.392443	0.713977	0.549657	0.582555	0.991127
tae-miR5175e-3-5p	4.46818	0.484313	0.8865	0.54632	0.584846	NA
tae-novel-miR327-6-5p	5.03297	-0.585295	1.07134	-0.546318	0.584847	NA
tae-novel-miR259-4-5p	15.1623	-0.304634	0.560618	-0.543389	0.586862	0.991127
tae-novel-miR146-4-3p	5.45884	0.502847	0.925414	0.543375	0.586872	NA
tae-miR5049b-4-3p	8.54226	-0.392076	0.728245	-0.538385	0.590311	0.991127
tae-miR166a-6-3p	3291.37	-0.130265	0.24244	-0.537306	0.591057	0.991127
tae-miR166a-7-3p	3291.37	-0.130265	0.24244	-0.537306	0.591057	0.991127
tae-miR166a-8-3p	3291.37	-0.130265	0.24244	-0.537306	0.591057	0.991127
tae-novel-miR327-2-5p	4.79901	-0.615331	1.14596	-0.536956	0.591298	NA
tae-novel-miR327-8-5p	4.79901	-0.615331	1.14596	-0.536956	0.591298	NA
tae-novel-miR23-10-3p	15.5237	-0.337148	0.628829	-0.536152	0.591854	0.991127
tae-novel-miR235-6-3p	13.832	-0.311208	0.580773	-0.535852	0.592061	0.991127
tae-miR166a-4-3p	3098.86	-0.129021	0.241204	-0.534902	0.592717	0.991127
tae-novel-miR307-3p	41.4466	0.222843	0.416755	0.534711	0.59285	0.991127
tae-novel-miR11-5p	7.08242	-0.415152	0.777006	-0.534296	0.593136	0.991127
tae-miR169a-3-5p	11.863	0.342147	0.641701	0.533187	0.593904	0.991127
tae-miR169a-4-5p	11.863	0.342147	0.641701	0.533187	0.593904	0.991127
tae-miR169a-6-5p	11.863	0.342147	0.641701	0.533187	0.593904	0.991127
tae-miR169a-7-5p	11.863	0.342147	0.641701	0.533187	0.593904	0.991127
tae-miR169a-8-5p	11.863	0.342147	0.641701	0.533187	0.593904	0.991127
tae-miR166a-5-3p	3088.02	-0.128121	0.241108	-0.531386	0.595152	0.991127
tae-novel-miR265-14-5p	17.0523	0.53558	1.00843	0.531106	0.595346	0.991127
tae-novel-miR259-5-5p	14.949	-0.310405	0.585919	-0.529774	0.596269	0.991127
tae-novel-miR282-3-5p	5.20199	0.460712	0.876635	0.525546	0.599203	NA
tae-novel-miR143-3p	20.5152	0.280293	0.534858	0.524051	0.600243	0.991127
tae-novel-miR126-1-5p	10.5476	-0.341225	0.652288	-0.523121	0.60089	0.991127
tae-miR171-2-3p	160.576	-0.172626	0.331384	-0.520924	0.60242	0.991127
tae-novel-miR235-10-3p	12.5188	0.336281	0.646115	0.520466	0.602739	0.991127
tae-novel-miR214-2-3p	5.08499	-0.514758	0.993536	-0.518107	0.604383	NA
tae-novel-miR257-1-5p	5.68612	0.427247	0.830512	0.514438	0.606946	NA
tae-novel-miR352-1-3p	4.64093	-0.631801	1.23188	-0.512877	0.608037	NA
tae-novel-miR232-3-5p	47.7721	0.199086	0.389046	0.511729	0.608841	0.991127
tae-novel-miR23-11-3p	15.4587	-0.32432	0.634471	-0.511166	0.609234	0.991127
tae-novel-miR61-4-3p	4.52926	0.630228	1.23304	0.511116	0.60927	NA
tae-novel-miR375-3-5p	10.8374	-0.351204	0.691906	-0.507589	0.611741	0.991127
tae-miR9674b-13-5p	1379.42	0.136674	0.270376	0.505495	0.613211	0.991127
tae-novel-miR29-1-3p	10.0669	-0.358508	0.710474	-0.504604	0.613837	0.991127
tae-novel-miR187-4-3p	10.0524	-0.404907	0.803072	-0.504198	0.614122	0.991127
tae-novel-miR118-5p	5.13963	-0.455094	0.904939	-0.5029	0.615034	NA
tae-novel-miR274-4-3p	3.41123	0.701056	1.39681	0.501897	0.61574	NA
tae-miR1137a-7-5p	9.62075	0.321759	0.642435	0.500843	0.616481	0.991127
tae-novel-miR230-3-3p	18.065	-0.250101	0.499429	-0.500775	0.61653	0.991127
tae-miR5200-10-3p	10.8806	0.309443	0.618965	0.499936	0.61712	0.991127
tae-miR5200-7-3p	10.8806	0.309443	0.618965	0.499936	0.61712	0.991127
tae-novel-miR126-4-5p	12.5358	-0.301021	0.603387	-0.498884	0.617861	0.991127
tae-novel-miR139-6-5p	4.45393	-0.485071	0.973849	-0.498097	0.618416	NA
tae-miR167c-1-5p	1840.93	0.114856	0.231234	0.496708	0.619395	0.991127
tae-miR167c-2-5p	1841.22	0.114371	0.231267	0.494542	0.620924	0.991127
tae-miR5062a-5p	105.858	0.151541	0.30781	0.492321	0.622492	0.991127
tae-miR9674b-7-5p	1488.94	0.124159	0.252417	0.491881	0.622804	0.991127
tae-novel-miR398-13-3p	8.13158	0.385673	0.784186	0.491813	0.622852	0.991127
tae-novel-miR182-1-3p	2.48557	-0.586029	1.1917	-0.491759	0.62289	NA
tae-novel-miR182-2-3p	2.48557	-0.586029	1.1917	-0.491759	0.62289	NA
tae-novel-miR398-7-3p	8.31767	0.377912	0.769335	0.491219	0.623272	0.991127
tae-novel-miR183-6-5p	8.45216	-0.35496	0.723557	-0.490576	0.623726	0.991127
tae-novel-miR398-5-5p	6.89591	0.419895	0.856721	0.490119	0.62405	0.991127
tae-novel-miR372-2-5p	15.8678	0.321811	0.656716	0.490031	0.624112	0.991127
tae-novel-miR235-11-3p	12.7871	0.295894	0.608937	0.485919	0.627024	0.991127
tae-novel-miR72-3p	8.83143	-0.334049	0.689197	-0.484694	0.627894	0.991127
tae-miR5049a-1-5p	8.56076	-0.350234	0.725707	-0.482611	0.629372	0.991127
tae-novel-miR51-2-3p	3.15871	0.498862	1.03583	0.481607	0.630085	NA
tae-novel-miR66-1-3p	6.00301	-0.4658	0.967741	-0.481327	0.630284	NA
tae-novel-miR274-9-3p	4.21057	-0.675068	1.40628	-0.480038	0.6312	NA
tae-novel-miR274-1-3p	4.31451	-0.599976	1.25035	-0.479846	0.631337	NA
tae-novel-miR25-3p	7.47581	0.376968	0.788807	0.477896	0.632724	0.991127
tae-novel-miR265-17-5p	17.3352	0.341504	0.717366	0.476053	0.634036	0.991127
tae-miR1137a-8-5p	9.82685	0.31343	0.66116	0.474061	0.635456	0.991127
tae-novel-miR171-3-5p	14.3263	-0.273955	0.578374	-0.473664	0.63574	0.991127
tae-novel-miR204-1-5p	8.13647	0.35266	0.745722	0.472911	0.636277	0.991127
tae-novel-miR285-5p	4.26924	-0.440496	0.9348	-0.47122	0.637484	NA
tae-miR9674b-1-5p	1491.1	0.121257	0.257997	0.469992	0.638361	0.991127
tae-novel-miR277-1-5p	9.52016	-0.349391	0.744252	-0.469453	0.638746	0.991127
tae-novel-miR350-5p	153.407	0.142147	0.304584	0.466692	0.64072	0.991127
tae-novel-miR153-1-3p	20.6215	-0.224353	0.482687	-0.4648	0.642074	0.991127
tae-novel-miR399-8-3p	12.3315	0.269856	0.580811	0.464619	0.642205	0.991127
tae-novel-miR399-9-3p	12.3315	0.269856	0.580811	0.464619	0.642205	0.991127
tae-miR1127a-2-3p	8.4655	-1.33028	2.87672	-0.462428	0.643774	0.991127
tae-novel-miR153-2-3p	20.8602	-0.222502	0.48284	-0.460819	0.644928	0.991127
tae-novel-miR158-2-3p	5.38322	0.409501	0.892155	0.459002	0.646233	NA
tae-miR5050-2-5p	51.0159	-0.174115	0.379501	-0.458799	0.646379	0.991127
tae-novel-miR339-1-3p	5.74659	0.454948	0.991977	0.458627	0.646502	NA
tae-miR1125a-2-3p	2.10696	-0.749048	1.63446	-0.458286	0.646747	NA
tae-novel-miR23-3-3p	9.88468	-0.330109	0.720818	-0.457965	0.646978	0.991127
tae-novel-miR385-4-3p	14.0156	0.262368	0.573579	0.457422	0.647368	0.991127
tae-miR171-3-3p	165.374	-0.150805	0.330057	-0.456906	0.647739	0.991127
tae-miR171-4-3p	165.374	-0.150805	0.330057	-0.456906	0.647739	0.991127
tae-novel-miR297-5p	3.90678	-0.545182	1.19409	-0.456566	0.647983	NA
tae-miR156a-5-5p	1693.42	-0.135352	0.296598	-0.456347	0.64814	0.991127
tae-miR171-1-3p	163.132	-0.151338	0.331759	-0.456169	0.648269	0.991127
tae-novel-miR3-1-3p	9.79431	-0.304406	0.673617	-0.451898	0.651342	0.991127
tae-novel-miR398-3-5p	6.96092	0.387036	0.859168	0.450478	0.652366	0.991127
tae-novel-miR224-3p	21.4213	-0.305334	0.679582	-0.449296	0.653218	0.991127
tae-novel-miR230-5-3p	18.0065	-0.227329	0.507188	-0.448214	0.653999	0.991127
tae-novel-miR231-2-3p	13.309	0.28109	0.629824	0.446299	0.655381	0.991127
tae-novel-miR359-1-3p	21.2526	0.207392	0.468215	0.442942	0.657807	0.991127
tae-novel-miR359-4-3p	21.2526	0.207392	0.468215	0.442942	0.657807	0.991127
tae-miR771b-1-5p	5.00067	0.386956	0.87931	0.440067	0.659888	NA
tae-miR771b-7-5p	5.00067	0.386956	0.87931	0.440067	0.659888	NA
tae-miR771b-8-5p	5.00067	0.386956	0.87931	0.440067	0.659888	NA
tae-miR5200-3-3p	5.5903	-0.389152	0.885252	-0.439595	0.66023	NA
tae-novel-miR23-7-3p	12.7495	-0.260359	0.593062	-0.439008	0.660656	0.991127
tae-novel-miR176-5p	4.54225	0.574314	1.3104	0.438275	0.661187	NA
tae-novel-miR116-1-3p	3.49576	0.449848	1.0327	0.435606	0.663122	NA
tae-novel-miR116-2-3p	3.49576	0.449848	1.0327	0.435606	0.663122	NA
tae-miR156a-4-5p	1697.73	-0.128894	0.299363	-0.430559	0.666789	0.991127
tae-novel-miR229-3p	22.421	0.301133	0.700949	0.429607	0.667481	0.991127
tae-novel-miR282-2-5p	6.48736	0.363907	0.847688	0.429293	0.66771	0.991127
tae-miR398b-1-3p	8.9708	-0.31136	0.727032	-0.428262	0.66846	0.991127
tae-novel-miR312-3-3p	12.0395	0.266736	0.623041	0.428119	0.668564	0.991127
tae-novel-miR123-1-3p	11.4374	-0.260444	0.6091	-0.427588	0.668951	0.991127
tae-novel-miR359-5-3p	21.7005	0.196097	0.459272	0.426973	0.669399	0.991127
tae-novel-miR104-3p	7.03482	0.31624	0.741101	0.426717	0.669586	0.991127
tae-miR168-5p	239.073	0.127706	0.300214	0.425383	0.670557	0.991127
tae-novel-miR397-3p	35.3927	0.176118	0.415012	0.424367	0.671298	0.991127
tae-novel-miR24-1-3p	14.6003	-0.238286	0.562418	-0.423682	0.671798	0.991127
tae-miR319b-5p	16.821	0.23459	0.554912	0.422752	0.672476	0.991127
tae-novel-miR372-3-5p	15.5787	0.273685	0.649934	0.421097	0.673685	0.991127
tae-novel-miR330-2-5p	5.69157	-0.386125	0.917314	-0.42093	0.673806	NA
tae-novel-miR204-2-3p	8.03253	0.314667	0.748212	0.420558	0.674078	0.991127
tae-novel-miR139-4-5p	4.87306	-0.390375	0.92827	-0.42054	0.674091	NA
tae-novel-miR294-3p	20.8402	0.916435	2.18037	0.420311	0.674258	0.991127
tae-novel-miR215-3p	6.05115	0.386298	0.921373	0.419263	0.675024	NA
tae-novel-miR338-3p	17.4261	0.26074	0.626137	0.416427	0.677097	0.991127
tae-novel-miR219-3p	4.05096	0.417029	1.00241	0.416026	0.677391	NA
tae-novel-miR328-3-5p	6.87635	0.377009	0.910557	0.414043	0.678843	0.991127
tae-novel-miR235-9-3p	6.0891	0.490515	1.19821	0.409374	0.682265	NA
tae-miR156a-2-5p	1471.33	0.193324	0.472524	0.40913	0.682444	0.991127
tae-novel-miR155-2-3p	4.13906	0.396547	0.975322	0.406581	0.684316	NA
tae-novel-miR217-6-3p	19.4759	0.239952	0.591817	0.40545	0.685147	0.991127
tae-novel-miR54-3-5p	7.47917	-0.29867	0.737009	-0.405246	0.685296	0.991127
tae-miR5050-1-5p	51.24	-0.154489	0.381645	-0.404797	0.685627	0.991127
tae-novel-miR201-5p	4.32325	-0.3874	0.965505	-0.401241	0.688243	NA
tae-novel-miR359-3-3p	21.9646	0.184601	0.460141	0.401184	0.688285	0.991127
tae-novel-miR372-1-5p	15.6437	0.259345	0.649811	0.399109	0.689813	0.991127
tae-novel-miR372-4-5p	15.6437	0.259345	0.649811	0.399109	0.689813	0.991127
tae-novel-miR225-5p	2.90154	0.438236	1.10533	0.396475	0.691755	NA
tae-novel-miR194-2-5p	22.5234	-0.184036	0.468411	-0.392895	0.694397	0.991127
tae-novel-miR398-10-3p	7.32635	-0.334427	0.851366	-0.392813	0.694458	0.991127
tae-novel-miR398-11-3p	7.32635	-0.334427	0.851366	-0.392813	0.694458	0.991127
tae-miR9674b-10-5p	1484.93	0.0993483	0.253368	0.392111	0.694976	0.991127
tae-novel-miR310-3p	88.199	0.126627	0.32304	0.391985	0.695069	0.991127
tae-miR5050-3-5p	49.6082	-0.148633	0.380076	-0.391062	0.695751	0.991127
tae-novel-miR398-6-3p	6.2776	0.326355	0.838397	0.38926	0.697084	0.991127
tae-miR5175d-9-5p	5.41093	0.345729	0.888342	0.389185	0.697139	NA
tae-miR9656-3p	25.575	0.186914	0.48058	0.388933	0.697326	0.991127
tae-novel-miR378-1-3p	9.24891	0.271645	0.699624	0.388273	0.697814	0.991127
tae-novel-miR385-3-3p	13.8788	0.221435	0.571563	0.387421	0.698445	0.991127
tae-novel-miR235-8-3p	11.1181	0.292946	0.763147	0.383866	0.701077	0.991127
tae-novel-miR68-1-3p	2.6898	-0.435324	1.1391	-0.382164	0.70234	NA
tae-novel-miR19-3p	8.95422	0.272781	0.713831	0.382137	0.70236	0.991127
tae-novel-miR138-3p	4.77365	0.385255	1.0089	0.381856	0.702568	NA
tae-novel-miR290-4-5p	6.94827	-0.30349	0.796948	-0.380815	0.703341	0.991127
tae-novel-miR154-2-3p	5.86864	0.320925	0.847836	0.378522	0.705043	NA
tae-novel-miR140-5p	8.25141	0.260394	0.688637	0.37813	0.705334	0.991127
tae-novel-miR74-3p	10.064	-0.2569	0.681423	-0.377005	0.70617	0.991127
tae-novel-miR41-6-3p	7.14542	-0.273907	0.72659	-0.376976	0.706192	0.991127
tae-novel-miR265-8-5p	14.6698	0.287033	0.769351	0.373085	0.709085	0.991127
tae-novel-miR45-3-5p	7.51935	-0.289586	0.777139	-0.372631	0.709423	0.991127
tae-novel-miR126-6-5p	10.0174	-0.241887	0.649627	-0.372348	0.709634	0.991127
tae-novel-miR81-3-3p	6.55256	-0.285823	0.774173	-0.369198	0.71198	0.991127
tae-miR156a-8-5p	1699.48	-0.112947	0.306209	-0.368857	0.712234	0.991127
tae-novel-miR47-3p	1.79386	-0.793481	2.15683	-0.367892	0.712954	NA
tae-novel-miR129-1-3p	10.5548	-0.243732	0.664166	-0.366974	0.713639	0.991127
tae-novel-miR221-3p	4.13965	0.379641	1.04036	0.364914	0.715175	NA
tae-novel-miR238-5p	955.629	-0.201823	0.554606	-0.363904	0.71593	0.991127
tae-novel-miR265-2-5p	12.2457	-0.343414	0.949328	-0.361745	0.717543	0.991127
tae-miR9674f-8-3p	78.2678	-0.143307	0.396484	-0.361443	0.717768	0.991127
tae-miR9674b-12-5p	1400.02	0.092107	0.25509	0.361077	0.718042	0.991127
tae-novel-miR187-5-3p	9.27068	0.264798	0.733366	0.361072	0.718046	0.991127
tae-novel-miR149-2-3p	6.70934	0.279989	0.775687	0.360956	0.718133	0.991127
tae-novel-miR45-2-5p	7.96184	-0.261228	0.723813	-0.360906	0.71817	0.991127
tae-novel-miR227-3p	10.0147	0.296748	0.825299	0.359565	0.719173	0.991127
tae-novel-miR305-3p	7.85444	-0.255804	0.71455	-0.357993	0.720348	0.991127
tae-novel-miR12-1-3p	4.50755	-0.343573	0.960536	-0.357689	0.720576	NA
tae-novel-miR12-2-3p	4.50755	-0.343573	0.960536	-0.357689	0.720576	NA
tae-novel-miR139-5-3p	4.82241	-0.343006	0.958954	-0.357688	0.720577	NA
tae-novel-miR257-2-5p	5.38266	0.299398	0.83917	0.356779	0.721257	NA
tae-novel-miR257-3-5p	5.38266	0.299398	0.83917	0.356779	0.721257	NA
tae-novel-miR257-4-5p	5.38266	0.299398	0.83917	0.356779	0.721257	NA
tae-novel-miR158-1-3p	6.38606	0.30146	0.845715	0.356456	0.721499	0.991127
tae-novel-miR8-3p	3.44756	0.365526	1.03274	0.353939	0.723385	NA
tae-novel-miR381-2-3p	3.48957	-0.365107	1.03176	-0.353869	0.723437	NA
tae-miR9652b-5p	55.9933	0.142934	0.405291	0.352669	0.724336	0.991127
tae-miR1127c-4-3p	5.12493	-0.452935	1.28521	-0.352422	0.724522	NA
tae-novel-miR234-2-5p	16.0062	-0.196138	0.558408	-0.351244	0.725405	0.991127
tae-novel-miR337-5p	5.36365	0.34314	0.978546	0.350663	0.725841	NA
tae-miR9669-5p	749.923	-0.0884849	0.253221	-0.349438	0.726761	0.991127
tae-novel-miR20-4-5p	29.3698	-0.158435	0.453435	-0.34941	0.726781	0.991127
tae-novel-miR93-1-3p	5.3885	0.351627	1.0079	0.348871	0.727186	NA
tae-miR9674f-6-3p	78.4757	-0.134806	0.39224	-0.343682	0.731086	0.991127
tae-miR9674f-7-3p	78.4757	-0.134806	0.39224	-0.343682	0.731086	0.991127
tae-novel-miR252-2-5p	5.24543	0.294502	0.85918	0.342771	0.731771	NA
tae-novel-miR373-3p	4.67635	0.306864	0.896242	0.34239	0.732058	NA
tae-novel-miR234-1-5p	16.2101	-0.189608	0.554117	-0.34218	0.732215	0.991127
tae-novel-miR190-1-3p	8.80535	-0.235307	0.694005	-0.339056	0.734568	0.991127
tae-miR1137b-4-5p	7.86354	0.282603	0.842346	0.335496	0.737251	0.991127
tae-novel-miR367-5p	51.2407	-0.138576	0.41392	-0.334788	0.737785	0.991127
tae-novel-miR374-4-5p	26.4316	0.146852	0.440198	0.333605	0.738678	0.991127
tae-novel-miR217-3-3p	18.7202	0.227679	0.68906	0.330419	0.741083	0.991127
tae-novel-miR327-7-5p	5.49574	-0.322249	0.983453	-0.327671	0.743161	NA
tae-novel-miR398-12-5p	6.987	0.28263	0.863339	0.327368	0.743389	0.991127
tae-novel-miR147-3p	3.37466	0.332611	1.01913	0.326369	0.744145	NA
tae-miR1125b-1-3p	5.51965	-0.280571	0.860178	-0.326178	0.74429	NA
tae-novel-miR135-3p	3.11928	-0.381967	1.17545	-0.324954	0.745216	NA
tae-novel-miR117-3p	7.57862	0.264862	0.818211	0.323709	0.746158	0.991127
tae-novel-miR175-1-5p	4.77758	0.286182	0.885585	0.323156	0.746577	NA
tae-novel-miR183-3-5p	7.40295	-0.244771	0.761039	-0.321627	0.747735	0.991127
tae-miR1127c-3-5p	6.1025	-0.306001	0.952127	-0.321387	0.747917	0.991127
tae-novel-miR308-3p	28.2632	-0.145299	0.452593	-0.321038	0.748182	0.991127
tae-novel-miR228-3p	4.31738	-0.293477	0.915842	-0.320445	0.748631	NA
tae-novel-miR23-1-3p	13.697	0.177687	0.557098	0.318952	0.749763	0.991127
tae-novel-miR298-3-5p	6.58918	-0.287405	0.902859	-0.318327	0.750237	0.991127
tae-novel-miR390-2-5p	4.49086	-0.304473	0.958712	-0.317585	0.750799	NA
tae-novel-miR304-5p	6.10076	0.254141	0.801708	0.316999	0.751244	0.991127
tae-novel-miR88-3p	3.48471	0.335149	1.06287	0.315324	0.752516	NA
tae-miR5175d-12-5p	5.52517	0.28654	0.910166	0.314822	0.752897	NA
tae-miR5175d-7-5p	5.52517	0.28654	0.910166	0.314822	0.752897	NA
tae-miR9772a-4-5p	225.527	-0.126594	0.40391	-0.31342	0.753961	0.991127
tae-miR5175d-2-5p	5.22577	0.277064	0.889312	0.311548	0.755384	NA
tae-miR5175d-8-5p	5.22577	0.277064	0.889312	0.311548	0.755384	NA
tae-miR156a-7-5p	1721.17	-0.0914964	0.294281	-0.310915	0.755865	0.991127
tae-miR1137b-5-5p	7.64824	-0.262343	0.847865	-0.309416	0.757005	0.991127
tae-miR9772a-1-5p	254.637	-0.117653	0.38175	-0.308194	0.757935	0.991127
tae-miR1133-2-3p	5.01325	-0.346285	1.12673	-0.307337	0.758587	NA
tae-miR5049a-2-3p	8.13312	-0.224177	0.731657	-0.306396	0.759303	0.991127
tae-novel-miR32-2-5p	26.2254	-0.167051	0.546145	-0.305873	0.759702	0.991127
tae-novel-miR21-3p	11.0861	0.18744	0.61369	0.305431	0.760038	0.991127
tae-novel-miR328-1-5p	6.66847	0.279093	0.914407	0.305217	0.760201	0.991127
tae-miR398b-2-3p	9.50823	-0.216498	0.710886	-0.304547	0.760711	0.991127
tae-miR169a-1-5p	12.9745	0.183249	0.60224	0.304279	0.760915	0.991127
tae-miR169a-2-5p	12.9745	0.183249	0.60224	0.304279	0.760915	0.991127
tae-novel-miR45-1-5p	7.38933	-0.234799	0.775453	-0.302789	0.76205	0.991127
tae-miR9772a-3-5p	255.184	-0.116356	0.385172	-0.30209	0.762584	0.991127
tae-novel-miR41-8-3p	7.68989	-0.243807	0.807637	-0.301877	0.762746	0.991127
tae-novel-miR89-5p	9.99744	0.191378	0.634641	0.301553	0.762993	0.991127
tae-miR5200-2-3p	11.4758	0.185472	0.617264	0.300475	0.763815	0.991127
tae-miR5200-6-3p	11.4758	0.185472	0.617264	0.300475	0.763815	0.991127
tae-miR5200-8-3p	11.4758	0.185472	0.617264	0.300475	0.763815	0.991127
tae-miR5200-9-3p	11.4758	0.185472	0.617264	0.300475	0.763815	0.991127
tae-miR5175e-7-5p	4.24408	0.278007	0.92995	0.298949	0.764979	NA
tae-novel-miR139-1-3p	4.96121	-0.279218	0.93771	-0.297766	0.765882	NA
tae-miR398b-3-3p	9.27427	-0.217265	0.729716	-0.29774	0.765902	0.991127
tae-novel-miR154-1-3p	5.7647	0.258178	0.867692	0.297545	0.76605	NA
tae-novel-miR159-2-5p	5.96286	0.273822	0.92224	0.29691	0.766536	NA
tae-novel-miR160-1-5p	5.45217	-0.264732	0.895123	-0.295749	0.767422	NA
tae-novel-miR160-2-5p	5.45217	-0.264732	0.895123	-0.295749	0.767422	NA
tae-novel-miR160-3-5p	5.45217	-0.264732	0.895123	-0.295749	0.767422	NA
tae-novel-miR379-1-3p	5.58934	-0.244346	0.826958	-0.295476	0.76763	NA
tae-miR9772a-2-5p	254.849	-0.112764	0.38194	-0.295239	0.767811	0.991127
tae-novel-miR195-5p	4.39139	-0.300002	1.01665	-0.29509	0.767925	NA
tae-novel-miR190-2-3p	8.07425	-0.20842	0.712123	-0.292674	0.769771	0.991127
tae-novel-miR130-2-3p	9.95953	0.193124	0.660643	0.292328	0.770036	0.991127
tae-novel-miR248-3p	4.06672	0.303165	1.04068	0.291314	0.770811	NA
tae-miR5181-3p	4.93195	0.283647	0.97399	0.291222	0.770882	NA
tae-miR167a-1-5p	5838.71	0.0780623	0.269049	0.290142	0.771708	0.991127
tae-miR167a-2-5p	5838.37	0.0780282	0.269008	0.29006	0.771771	0.991127
tae-novel-miR370-5p	28.4237	0.130703	0.452197	0.28904	0.772551	0.991127
tae-novel-miR306-3p	6.47786	0.240051	0.837771	0.286535	0.774468	0.991127
tae-novel-miR374-6-5p	26.3927	0.125493	0.43892	0.285914	0.774944	0.991127
tae-miR167a-3-5p	5887.63	0.0766989	0.268284	0.285887	0.774964	0.991127
tae-novel-miR317-3-3p	32.0097	-0.12395	0.433985	-0.28561	0.775177	0.991127
tae-miR159-2-3p	12445.1	0.0708201	0.248809	0.284637	0.775922	0.991127
tae-novel-miR398-2-5p	7.79618	0.229728	0.80839	0.28418	0.776273	0.991127
tae-novel-miR105-3p	6.72923	-0.221325	0.784835	-0.282002	0.777942	0.991127
tae-novel-miR66-2-3p	6.66488	-0.247213	0.883162	-0.279918	0.779541	0.991127
tae-novel-miR329-5p	2.39976	0.419471	1.51162	0.277498	0.781398	NA
tae-novel-miR115-1-3p	5.42452	-0.24626	0.890041	-0.276684	0.782023	NA
tae-novel-miR277-2-5p	7.53958	-0.222796	0.808936	-0.275418	0.782995	0.991127
tae-novel-miR186-3p	5.28826	0.267341	0.972353	0.274943	0.78336	NA
tae-novel-miR383-5p	5.63493	-0.258353	0.949704	-0.272035	0.785595	NA
tae-miR827-1-3p	142.91	-0.0868259	0.321422	-0.270131	0.78706	0.991127
tae-novel-miR377-2-5p	126.831	-0.105894	0.393355	-0.269208	0.78777	0.991127
tae-novel-miR20-2-5p	31.83	-0.121852	0.453284	-0.268822	0.788067	0.991127
tae-novel-miR188-1-3p	6.08939	-0.23276	0.868463	-0.268013	0.788689	NA
tae-novel-miR20-3-5p	28.6352	-0.122382	0.457655	-0.26741	0.789153	0.991127
tae-miR5200-5-3p	11.5408	0.164546	0.617217	0.266594	0.789782	0.991127
tae-miR771b-4-5p	7.92757	0.194177	0.728965	0.266373	0.789952	0.991127
tae-novel-miR374-3-5p	25.9243	0.117967	0.442933	0.266331	0.789984	0.991127
tae-novel-miR69-5p	5.76803	0.225247	0.85026	0.264915	0.791075	NA
tae-novel-miR84-2-5p	5.92212	-0.218676	0.827101	-0.264389	0.79148	NA
tae-miR1137b-15-5p	7.54837	-0.22407	0.849106	-0.26389	0.791865	0.991127
tae-novel-miR151-1-3p	110.343	0.0822354	0.312278	0.26334	0.792288	0.991127
tae-novel-miR151-2-3p	110.343	0.0822354	0.312278	0.26334	0.792288	0.991127
tae-novel-miR371-3p	7.31457	0.20534	0.782984	0.262254	0.793126	0.991127
tae-novel-miR96-1-3p	5.66316	-0.216832	0.827639	-0.261989	0.79333	NA
tae-miR9674d-1-5p	58.6174	0.120444	0.462516	0.26041	0.794547	0.991127
tae-novel-miR22-3p	8.74784	-0.17797	0.686335	-0.259304	0.7954	0.991127
tae-novel-miR50-3p	4.78102	-0.229572	0.888617	-0.258347	0.796139	NA
tae-novel-miR96-3-3p	6.18216	-0.203621	0.78829	-0.258308	0.79617	0.991127
tae-novel-miR357-5p	124.184	0.0815182	0.316361	0.257674	0.796658	0.991127
tae-novel-miR395-1-3p	22.4803	-0.127757	0.496989	-0.257062	0.797131	0.991127
tae-novel-miR67-3p	4.2128	-0.236479	0.921328	-0.256672	0.797432	NA
tae-novel-miR93-2-3p	4.73943	-0.269029	1.06495	-0.252621	0.800561	NA
tae-novel-miR277-4-5p	7.17518	-0.212393	0.841224	-0.252481	0.800669	0.991127
tae-novel-miR188-3-3p	6.05453	-0.213254	0.848288	-0.251394	0.80151	NA
tae-novel-miR198-3p	3.59713	0.24474	0.978433	0.250135	0.802483	NA
tae-novel-miR58-3p	12.8449	0.145104	0.582735	0.249006	0.803356	0.991127
tae-novel-miR34-1-5p	9.53089	-0.171676	0.694617	-0.247152	0.804791	0.991127
tae-novel-miR60-3-3p	7.43958	-0.253728	1.03057	-0.246202	0.805526	0.991127
tae-novel-miR32-4-5p	23.8278	-0.142219	0.582399	-0.244196	0.807079	0.991127
tae-novel-miR159-1-5p	6.41548	0.233461	0.969718	0.240752	0.809747	0.991127
tae-miR531b-2-5p	7.10071	-0.181447	0.755607	-0.240134	0.810226	0.991127
tae-novel-miR235-12-3p	13.479	-0.139935	0.584147	-0.239554	0.810676	0.991127
tae-novel-miR174-2-5p	10.6769	0.151864	0.633947	0.239553	0.810677	0.991127
tae-novel-miR174-4-5p	10.6769	0.151864	0.633947	0.239553	0.810677	0.991127
tae-novel-miR374-7-5p	26.228	0.106524	0.445365	0.239183	0.810964	0.991127
tae-miR5175e-10-5p	4.3091	0.221035	0.926188	0.23865	0.811377	NA
tae-miR5175e-5-5p	4.3091	0.221035	0.926188	0.23865	0.811377	NA
tae-novel-miR152-3p	4.00047	-0.282281	1.18421	-0.238371	0.811593	NA
tae-novel-miR20-1-5p	28.5051	-0.108009	0.458413	-0.235616	0.813731	0.991127
tae-novel-miR236-3p	4.64379	-0.213866	0.911233	-0.2347	0.814442	NA
tae-novel-miR33-2-3p	6.73399	0.17808	0.75962	0.234432	0.814649	0.991127
tae-novel-miR123-2-3p	11.4185	-0.146647	0.625556	-0.234426	0.814654	0.991127
tae-novel-miR5-3p	6.57875	-0.21257	0.908528	-0.233972	0.815007	0.991127
tae-miR319a-3-3p	1023.98	-0.0598174	0.257033	-0.232722	0.815977	0.991127
tae-miR319a-5-3p	1023.98	-0.0598174	0.257033	-0.232722	0.815977	0.991127
tae-miR319a-7-3p	1023.98	-0.0598174	0.257033	-0.232722	0.815977	0.991127
tae-novel-miR379-2-3p	5.48947	-0.193067	0.830106	-0.232581	0.816086	NA
tae-novel-miR193-5p	19.4087	0.128969	0.555395	0.232211	0.816374	0.991127
tae-novel-miR322-2-3p	95.589	-0.0767688	0.331478	-0.231596	0.816852	0.991127
tae-novel-miR23-4-3p	13.7379	-0.145892	0.632286	-0.230737	0.817519	0.991127
tae-novel-miR23-2-3p	13.2552	0.132346	0.574475	0.230378	0.817798	0.991127
tae-novel-miR374-2-5p	26.0543	0.100963	0.440535	0.229182	0.818727	0.991127
tae-novel-miR111-5p	35.1043	0.10288	0.450461	0.228388	0.819345	0.991127
tae-novel-miR187-2-3p	8.32849	0.171259	0.750539	0.228181	0.819506	0.991127
tae-novel-miR128-3p	6.12815	-0.181541	0.798336	-0.227399	0.820113	0.991127
tae-miR5175d-10-5p	5.12183	0.206664	0.914092	0.226087	0.821134	NA
tae-miR5175d-11-5p	5.12183	0.206664	0.914092	0.226087	0.821134	NA
tae-miR5175d-3-5p	5.12183	0.206664	0.914092	0.226087	0.821134	NA
tae-miR5175d-4-5p	5.12183	0.206664	0.914092	0.226087	0.821134	NA
tae-miR5175d-5-5p	5.12183	0.206664	0.914092	0.226087	0.821134	NA
tae-miR5175d-6-5p	5.12183	0.206664	0.914092	0.226087	0.821134	NA
tae-novel-miR75-3p	3.3546	-0.230925	1.02307	-0.225719	0.82142	NA
tae-novel-miR355-2-5p	7.50515	0.212606	0.946222	0.224689	0.822221	0.991127
tae-novel-miR43-1-3p	12.17	0.132587	0.590796	0.224422	0.822429	0.991127
tae-miR398a-4-3p	43.061	-0.107557	0.481142	-0.223546	0.823111	0.991127
tae-novel-miR351-2-5p	40.0081	0.0883474	0.396938	0.222572	0.823868	0.991127
tae-miR5175e-8-5p	4.96553	0.188166	0.851432	0.220999	0.825093	NA
tae-miR1125a-1-3p	4.53835	-0.201071	0.910247	-0.220898	0.825172	NA
tae-novel-miR33-1-3p	5.77608	-0.194558	0.881792	-0.220639	0.825373	NA
tae-novel-miR33-4-3p	5.77608	-0.194558	0.881792	-0.220639	0.825373	NA
tae-novel-miR33-7-3p	5.77608	-0.194558	0.881792	-0.220639	0.825373	NA
tae-miR1133-3-3p	6.25903	-0.192846	0.879004	-0.219392	0.826345	0.991127
tae-novel-miR208-5p	3.97074	0.226328	1.03827	0.217987	0.827439	NA
tae-miR5175a-7-5p	152.857	-0.268483	1.23215	-0.217899	0.827508	0.991127
tae-miR9674d-2-3p	58.4019	-0.101657	0.46908	-0.216717	0.828429	0.991127
tae-miR9674d-3-3p	58.4019	-0.101657	0.46908	-0.216717	0.828429	0.991127
tae-novel-miR328-4-5p	6.83335	0.190948	0.88943	0.214685	0.830013	0.991127
tae-miR5175e-1-5p	4.97989	0.189842	0.88787	0.213817	0.83069	NA
tae-miR5175e-2-5p	4.97989	0.189842	0.88787	0.213817	0.83069	NA
tae-miR771b-9-5p	6.94165	0.158134	0.747212	0.211633	0.832394	0.991127
tae-novel-miR347-3p	8.6952	0.196959	0.936888	0.210227	0.83349	0.991127
tae-novel-miR37-3p	3.58771	0.209128	0.998678	0.209405	0.834132	NA
tae-novel-miR351-1-5p	40.0731	0.0829643	0.396962	0.208998	0.83445	0.991127
tae-novel-miR115-2-5p	5.46075	-0.18414	0.889102	-0.207108	0.835926	NA
tae-novel-miR51-1-3p	3.18479	0.214916	1.03889	0.206871	0.836111	NA
tae-novel-miR28-1-3p	6.60061	0.154056	0.749442	0.205561	0.837134	0.991127
tae-novel-miR28-2-3p	6.60061	0.154056	0.749442	0.205561	0.837134	0.991127
tae-novel-miR23-5-3p	13.6728	-0.131598	0.640643	-0.205416	0.837247	0.991127
tae-novel-miR149-1-3p	5.93139	0.169108	0.833835	0.202808	0.839285	NA
tae-miR771b-3-5p	6.09055	-0.1599	0.790823	-0.202194	0.839765	NA
tae-novel-miR130-3-3p	9.43646	0.13675	0.676583	0.202118	0.839824	0.991127
tae-novel-miR130-4-3p	9.43646	0.13675	0.676583	0.202118	0.839824	0.991127
tae-novel-miR84-6-3p	5.75453	-0.177756	0.879865	-0.202026	0.839896	NA
tae-novel-miR274-3-3p	4.02097	-0.267307	1.32573	-0.201629	0.840207	NA
tae-miR1137b-7-5p	7.45013	0.172012	0.855912	0.200969	0.840723	0.991127
tae-novel-miR164-3p	3.07437	0.229114	1.14114	0.200776	0.840874	NA
tae-miR1127c-2-5p	5.84246	-0.190353	0.949768	-0.20042	0.841152	NA
tae-novel-miR384-1-3p	16.6473	0.11404	0.570932	0.199744	0.841681	0.991127
tae-miR159-1-3p	12380.1	0.0485606	0.243898	0.199102	0.842183	0.991127
tae-miR5175b-1-5p	11.7432	-0.121217	0.608833	-0.199097	0.842187	0.991127
tae-novel-miR316-3p	16.0142	-0.120542	0.607612	-0.198386	0.842743	0.991127
tae-novel-miR327-3-5p	5.42644	-0.217323	1.10448	-0.196765	0.844012	NA
tae-novel-miR166-5p	4.93452	0.168287	0.863712	0.194841	0.845517	NA
tae-miR5200-11-3p	4.99507	-0.175118	0.908149	-0.19283	0.847092	NA
tae-miR5200-12-3p	4.99507	-0.175118	0.908149	-0.19283	0.847092	NA
tae-miR5200-1-3p	4.99507	-0.175118	0.908149	-0.19283	0.847092	NA
tae-miR5200-4-3p	4.99507	-0.175118	0.908149	-0.19283	0.847092	NA
tae-novel-miR196-3p	6.95938	-0.15193	0.790939	-0.192088	0.847673	0.991127
tae-miR9863a-1-3p	4291.47	0.047285	0.246364	0.191932	0.847796	0.991127
tae-novel-miR64-5p	5.10261	0.176669	0.923409	0.191323	0.848273	NA
tae-novel-miR259-1-5p	11.8172	0.11069	0.58358	0.189673	0.849565	0.991127
tae-novel-miR259-8-5p	11.8172	0.11069	0.58358	0.189673	0.849565	0.991127
tae-novel-miR174-3-5p	10.573	0.118068	0.636055	0.185625	0.852739	0.991127
tae-miR771b-6-5p	6.05569	-0.145143	0.793843	-0.182836	0.854927	NA
tae-miR169b-2-3p	238.952	0.0511402	0.281146	0.181899	0.855662	0.991127
tae-novel-miR290-6-5p	4.3764	0.171398	0.943434	0.181675	0.855838	NA
tae-novel-miR218-5p	13.1903	-0.103507	0.57614	-0.179655	0.857423	0.991127
tae-novel-miR183-8-5p	7.81465	-0.127702	0.71446	-0.17874	0.858142	0.991127
tae-miR5049b-1-3p	10.9604	-0.128554	0.71949	-0.178674	0.858194	0.991127
tae-miR5049b-2-3p	10.9604	-0.128554	0.71949	-0.178674	0.858194	0.991127
tae-novel-miR355-1-5p	5.35033	0.158691	0.888629	0.17858	0.858268	NA
tae-novel-miR375-1-5p	12.5091	-0.113912	0.646612	-0.176167	0.860163	0.991127
tae-novel-miR102-3p	5.99482	0.136941	0.795917	0.172054	0.863395	NA
tae-novel-miR107-1-3p	9.71146	0.124166	0.721869	0.172007	0.863432	0.991127
tae-miR5175a-4-5p	158.595	-0.134068	0.799243	-0.167743	0.866785	0.991127
tae-novel-miR136-2-5p	7.26741	-0.133048	0.796184	-0.167107	0.867286	0.991127
tae-novel-miR134-5p	6.75607	-0.134153	0.804322	-0.166791	0.867535	0.991127
tae-novel-miR84-5-5p	5.68952	-0.146131	0.878044	-0.166428	0.86782	NA
tae-novel-miR396-2-3p	5.65363	-0.138055	0.83517	-0.165301	0.868707	NA
tae-novel-miR15-5p	6.73599	0.123126	0.744918	0.165289	0.868717	0.991127
tae-novel-miR323-3p	55.1415	0.0588104	0.356885	0.164788	0.869111	0.991127
tae-novel-miR387-4-3p	114.472	-0.0498513	0.302911	-0.164574	0.869279	0.991127
tae-novel-miR52-1-3p	12.6869	-0.106776	0.665115	-0.160537	0.872458	0.991127
tae-miR9674f-10-3p	80.1127	-0.0582608	0.363541	-0.160259	0.872677	0.991127
tae-novel-miR398-8-3p	6.35971	-0.144597	0.908647	-0.159135	0.873563	0.991127
tae-novel-miR312-4-3p	9.81538	0.114842	0.72661	0.158052	0.874416	0.991127
tae-miR6191a-2-5p	2.7798	-0.180132	1.15025	-0.156602	0.875558	NA
tae-novel-miR259-7-5p	14.1922	0.100945	0.645762	0.15632	0.875781	0.991127
tae-novel-miR130-1-5p	9.53633	0.105057	0.67502	0.155635	0.87632	0.991127
tae-novel-miR61-3-3p	4.80931	0.210969	1.35979	0.155148	0.876705	NA
tae-miR9776b-5p	83.5281	0.0581371	0.375898	0.154662	0.877088	0.991127
tae-miR9776a-3-5p	295.889	-0.0427945	0.277124	-0.154424	0.877276	0.991127
tae-miR5062b-5p	16.4594	0.0902351	0.58656	0.153838	0.877738	0.991127
tae-novel-miR187-3-3p	8.2547	0.115672	0.752821	0.153651	0.877885	0.991127
tae-novel-miR311-3p	8597.12	0.0892716	0.582371	0.15329	0.87817	0.991127
tae-miR9678-4-5p	22.7868	0.081787	0.536687	0.152392	0.878877	0.991127
tae-novel-miR77-1-5p	8.30707	0.105887	0.698933	0.151497	0.879583	0.991127
tae-novel-miR44-3p	18.2944	-0.08111	0.538891	-0.150513	0.88036	0.991127
tae-novel-miR343-3p	3.53506	-0.147524	0.994106	-0.148398	0.882028	NA
tae-novel-miR34-2-5p	10.054	-0.0984506	0.683484	-0.144042	0.885467	0.991127
tae-novel-miR395-2-5p	18.6352	-0.0747334	0.520797	-0.143498	0.885897	0.991127
tae-novel-miR376-2-3p	4.88861	0.124776	0.889652	0.140252	0.888461	NA
tae-novel-miR376-5-3p	4.88861	0.124776	0.889652	0.140252	0.888461	NA
tae-miR5175b-2-5p	11.3745	-0.0850513	0.611059	-0.139187	0.889303	0.991127
tae-miR5175b-3-5p	11.3745	-0.0850513	0.611059	-0.139187	0.889303	0.991127
tae-miR5175b-6-5p	11.3745	-0.0850513	0.611059	-0.139187	0.889303	0.991127
tae-miR319a-4-3p	1096.9	-0.0355221	0.25662	-0.138423	0.889906	0.991127
tae-miR319a-6-3p	1096.9	-0.0355221	0.25662	-0.138423	0.889906	0.991127
tae-miR771b-2-5p	5.99068	-0.109092	0.795584	-0.137122	0.890934	NA
tae-novel-miR290-3-5p	4.64293	0.123245	0.900872	0.136806	0.891184	NA
tae-miR156a-9-5p	1641.89	0.0418352	0.307391	0.136098	0.891744	0.991127
tae-miR319a-1-3p	1085.24	-0.0340546	0.257548	-0.132226	0.894805	0.991127
tae-miR319a-2-3p	1085.24	-0.0340546	0.257548	-0.132226	0.894805	0.991127
tae-novel-miR381-1-3p	3.12695	-0.143162	1.08439	-0.13202	0.894968	NA
tae-novel-miR381-3-3p	3.12695	-0.143162	1.08439	-0.13202	0.894968	NA
tae-novel-miR84-7-3p	5.85848	-0.114965	0.874665	-0.131439	0.895428	NA
tae-novel-miR54-1-5p	7.4358	-0.0943794	0.720265	-0.131034	0.895748	0.991127
tae-miR9678-1-5p	23.0905	0.0692784	0.533321	0.1299	0.896646	0.991127
tae-miR9678-2-5p	23.0905	0.0692784	0.533321	0.1299	0.896646	0.991127
tae-miR9678-3-5p	23.0905	0.0692784	0.533321	0.1299	0.896646	0.991127
tae-miR9678-5-5p	23.0905	0.0692784	0.533321	0.1299	0.896646	0.991127
tae-miR9678-6-5p	23.0905	0.0692784	0.533321	0.1299	0.896646	0.991127
tae-novel-miR387-1-3p	114.719	-0.0394088	0.303682	-0.12977	0.896748	0.991127
tae-novel-miR84-1-3p	5.62451	-0.113662	0.87633	-0.129702	0.896802	NA
tae-novel-miR84-3-5p	5.62451	-0.113662	0.87633	-0.129702	0.896802	NA
tae-novel-miR376-3-3p	4.48569	0.120612	0.931621	0.129465	0.89699	NA
tae-novel-miR41-4-3p	4.21706	-0.140013	1.08703	-0.128803	0.897514	NA
tae-novel-miR41-5-3p	4.21706	-0.140013	1.08703	-0.128803	0.897514	NA
tae-novel-miR381-4-3p	2.89298	-0.141199	1.1043	-0.127862	0.898258	NA
tae-miR1137b-9-5p	8.35376	-0.111103	0.873879	-0.127137	0.898832	0.991127
tae-novel-miR388-5p	29.5741	0.0556648	0.443936	0.125389	0.900215	0.991127
tae-novel-miR87-1-5p	4.43741	0.117823	0.941394	0.125158	0.900398	NA
tae-novel-miR87-2-5p	4.43741	0.117823	0.941394	0.125158	0.900398	NA
tae-miR5175a-5-5p	159.253	-0.154136	1.24459	-0.123844	0.901439	0.991127
tae-novel-miR312-2-3p	7.21247	-0.108518	0.883442	-0.122835	0.902238	0.991127
tae-miR5175b-8-5p	11.9756	-0.0718951	0.590789	-0.121693	0.903142	0.991127
tae-miR5175e-12-5p	3.84504	0.115944	0.970309	0.119492	0.904886	NA
tae-novel-miR133-3p	2.95283	0.126886	1.06833	0.118771	0.905457	NA
tae-novel-miR167-3p	6.03004	-0.104156	0.882597	-0.118011	0.906059	NA
tae-novel-miR298-1-5p	7.12845	-0.110808	0.951252	-0.116487	0.907267	0.991127
tae-miR5175a-6-5p	159.106	-0.144923	1.24559	-0.116349	0.907376	0.991127
tae-novel-miR96-2-3p	5.95227	-0.0923159	0.79628	-0.115934	0.907705	NA
tae-novel-miR59-3p	7.14328	-0.093599	0.809054	-0.115689	0.907899	0.991127
tae-novel-miR387-2-3p	115.307	-0.0346766	0.302409	-0.114668	0.908708	0.991127
tae-miR9662-3-3p	4845.1	0.0271573	0.237339	0.114424	0.908902	0.991127
tae-miR9654-2-3p	5.03534	0.0993614	0.872404	0.113894	0.909322	NA
tae-miR771b-10-5p	6.58754	0.0852673	0.753409	0.113175	0.909892	0.991127
tae-novel-miR321-1-5p	4.77001	0.106078	0.940378	0.112804	0.910186	NA
tae-novel-miR321-2-5p	4.77001	0.106078	0.940378	0.112804	0.910186	NA
tae-novel-miR321-3-5p	4.77001	0.106078	0.940378	0.112804	0.910186	NA
tae-miR1137b-11-5p	7.22646	0.0980418	0.874013	0.112174	0.910685	0.991127
tae-novel-miR274-11-3p	4.01046	0.149676	1.33492	0.112124	0.910725	NA
tae-novel-miR274-6-3p	4.01046	0.149676	1.33492	0.112124	0.910725	NA
tae-novel-miR33-6-3p	5.97225	0.0927776	0.832265	0.111476	0.911239	NA
tae-miR531b-1-5p	7.02033	-0.0810196	0.728977	-0.111141	0.911504	0.991127
tae-novel-miR340-2-3p	6.0646	-0.114506	1.06153	-0.107868	0.9141	NA
tae-novel-miR384-2-3p	18.7338	0.0565179	0.52609	0.10743	0.914448	0.991127
tae-novel-miR187-1-3p	8.35457	0.0806312	0.754103	0.106923	0.91485	0.991127
tae-miR5175a-2-5p	158.407	-0.13279	1.24563	-0.106605	0.915102	0.991127
tae-miR9776a-1-5p	297.777	-0.029366	0.277592	-0.105788	0.91575	0.991127
tae-miR9776a-2-5p	297.777	-0.029366	0.277592	-0.105788	0.91575	0.991127
tae-novel-miR314-4-5p	79.3359	-0.033901	0.332303	-0.102018	0.918742	0.991127
tae-novel-miR125-3p	12.3009	-0.0603676	0.595808	-0.10132	0.919296	0.991127
tae-miR9662-2-3p	4869.32	0.0239554	0.236545	0.101272	0.919334	0.991127
tae-novel-miR277-3-5p	8.20145	-0.0784887	0.77794	-0.100893	0.919635	0.991127
tae-novel-miR396-1-3p	6.74355	-0.0801827	0.79663	-0.100652	0.919826	0.991127
tae-novel-miR120-5p	5.0799	-0.093622	0.932237	-0.100427	0.920005	NA
tae-novel-miR387-3-3p	115.812	-0.029942	0.298178	-0.100417	0.920014	0.991127
tae-novel-miR179-3p	6.34531	0.0775956	0.773995	0.100253	0.920143	0.991127
tae-miR398a-1-3p	48.8405	-0.0472534	0.47562	-0.0993512	0.920859	0.991127
tae-miR9772b-5p	382.517	-0.0345573	0.349421	-0.0988986	0.921219	0.991127
tae-novel-miR31-5p	4.41534	0.099212	1.00498	0.0987203	0.92136	NA
tae-novel-miR43-2-3p	12.4697	0.0567742	0.581443	0.0976436	0.922215	0.991127
tae-novel-miR100-3p	3.0392	0.1035	1.06979	0.0967477	0.922927	NA
tae-novel-miR77-2-3p	8.20784	0.068699	0.713389	0.0962995	0.923283	0.991127
tae-novel-miR84-8-3p	5.79346	-0.0832674	0.872864	-0.0953956	0.924001	NA
tae-novel-miR231-3-3p	14.3918	0.0568946	0.60075	0.094706	0.924548	0.991127
tae-novel-miR398-9-3p	5.27762	-0.0892038	0.943936	-0.0945019	0.92471	NA
tae-novel-miR174-1-5p	10.7727	0.0578532	0.619503	0.0933864	0.925597	0.991127
tae-novel-miR54-2-5p	7.08575	-0.0682429	0.735482	-0.0927866	0.926073	0.991127
tae-miR398a-2-3p	43.1177	-0.0440539	0.477035	-0.0923493	0.926421	0.991127
tae-novel-miR175-2-5p	4.67428	0.0838772	0.91013	0.0921595	0.926571	NA
tae-miR169b-1-3p	243.454	-0.0252698	0.275882	-0.0915962	0.927019	0.991127
tae-novel-miR127-5p	4.40253	-0.111657	1.22383	-0.0912359	0.927305	NA
tae-novel-miR216-1-3p	6.53658	0.0782191	0.8579	0.0911751	0.927353	0.991127
tae-novel-miR216-2-5p	6.53658	0.0782191	0.8579	0.0911751	0.927353	0.991127
tae-novel-miR192-2-3p	20.0489	0.0498873	0.548543	0.0909451	0.927536	0.991127
tae-miR398a-3-3p	48.7755	-0.043316	0.476811	-0.0908452	0.927616	0.991127
tae-novel-miR283-3p	37.1703	-0.052203	0.591035	-0.0883247	0.929619	0.991127
tae-miR9662-1-3p	4787.58	0.0208128	0.235971	0.0882007	0.929717	0.991127
tae-novel-miR382-3p	4.97854	-0.0794324	0.911913	-0.0871052	0.930588	NA
tae-miR5175a-3-5p	159.452	-0.144817	1.66627	-0.0869112	0.930742	0.991127
tae-miR5175b-4-5p	11.4784	-0.0518776	0.60953	-0.0851108	0.932173	0.991127
tae-miR5175b-7-5p	11.4784	-0.0518776	0.60953	-0.0851108	0.932173	0.991127
tae-novel-miR32-5-5p	34.5677	-0.0414629	0.501884	-0.0826144	0.934158	0.991127
tae-novel-miR223-5p	4.97632	0.0727716	0.883753	0.0823438	0.934373	NA
tae-novel-miR52-2-3p	12.6003	0.0539331	0.666422	0.0809293	0.935498	0.991127
tae-miR9676-5p	64.6746	0.0269883	0.335889	0.080349	0.93596	0.991127
tae-miR5175a-1-5p	158.375	-0.132888	1.66584	-0.0797726	0.936418	0.991127
tae-miR1137b-6-5p	7.05301	-0.071293	0.895084	-0.0796495	0.936516	0.991127
tae-novel-miR249-1-5p	3.70579	0.0738693	0.975704	0.0757087	0.939651	NA
tae-novel-miR103-5p	3.81353	0.075113	0.995424	0.0754583	0.93985	NA
tae-novel-miR314-1-3p	124.175	0.0217929	0.295627	0.0737177	0.941235	0.99133
tae-novel-miR314-2-3p	124.175	0.0217929	0.295627	0.0737177	0.941235	0.99133
tae-novel-miR387-5-3p	116.357	-0.0219274	0.299449	-0.0732258	0.941626	0.99133
tae-novel-miR81-1-3p	11.616	-0.0490505	0.678982	-0.0722413	0.94241	0.99133
tae-miR1137b-2-5p	6.75811	0.0651555	0.903636	0.0721037	0.942519	0.99133
tae-novel-miR349-2-5p	8.3126	-0.0474603	0.720748	-0.0658488	0.947498	0.992587
tae-novel-miR130-5-3p	9.73607	0.0437596	0.673557	0.0649679	0.9482	0.992587
tae-miR5175e-4-5p	4.80645	-0.0563439	0.882881	-0.0638182	0.949115	NA
tae-miR9674f-1-3p	86.7786	0.0248018	0.391827	0.0632979	0.949529	0.992587
tae-novel-miR314-3-3p	78.6716	-0.0207598	0.334006	-0.0621539	0.95044	0.992587
tae-novel-miR269-3p	29.5892	0.0346411	0.568896	0.0608918	0.951445	0.992587
tae-novel-miR376-1-3p	4.78466	0.0534318	0.892227	0.0598858	0.952247	NA
tae-novel-miR84-4-5p	5.72845	-0.0507377	0.871098	-0.0582457	0.953553	NA
tae-novel-miR377-3-5p	132.931	-0.0228182	0.39648	-0.0575519	0.954106	0.992587
tae-novel-miR274-7-3p	4.11033	0.0761683	1.33164	0.0571987	0.954387	NA
tae-novel-miR377-1-5p	132.697	-0.0223198	0.396908	-0.0562341	0.955155	0.992587
tae-novel-miR326-5p	7.18706	0.0408182	0.729585	0.0559473	0.955384	0.992587
tae-novel-miR340-1-3p	5.96473	-0.0601	1.08772	-0.0552534	0.955937	NA
tae-miR1125b-2-3p	5.90098	0.0451195	0.825136	0.0546813	0.956392	NA
tae-novel-miR247-3p	11.8149	-0.0359765	0.662706	-0.0542873	0.956706	0.992587
tae-novel-miR33-5-3p	5.75	-0.0465945	0.858325	-0.0542853	0.956708	NA
tae-miR1125b-3-3p	5.9822	0.0427937	0.799045	0.053556	0.957289	NA
tae-novel-miR259-6-5p	14.3858	0.0323923	0.629802	0.0514325	0.958981	0.992587
tae-novel-miR170-5p	11.7875	0.0301534	0.603042	0.0500021	0.960121	0.992587
tae-novel-miR189-3p	7.97821	-0.0377868	0.803212	-0.0470445	0.962478	0.992587
tae-miR1137b-1-5p	6.988	-0.041569	0.897596	-0.0463114	0.963062	0.992587
tae-novel-miR207-5p	14.3702	0.0303344	0.658697	0.0460521	0.963269	0.992587
tae-novel-miR274-2-3p	4.31007	-0.0601251	1.32754	-0.0452905	0.963876	NA
tae-novel-miR342-3p	5.80088	-0.0360037	0.809904	-0.0444543	0.964542	NA
tae-novel-miR38-5p	6.51001	0.0382503	0.862876	0.0443289	0.964642	0.992587
tae-miR5175e-9-5p	4.67643	0.0391971	0.896488	0.0437229	0.965125	NA
tae-novel-miR376-4-3p	4.38174	0.0394593	0.936993	0.0421127	0.966409	NA
tae-novel-miR317-2-3p	25.9661	-0.0193062	0.471295	-0.0409641	0.967324	0.992587
tae-novel-miR365-3p	5.95696	0.035822	0.87638	0.040875	0.967396	NA
tae-novel-miR290-1-5p	6.06828	-0.0315594	0.798349	-0.0395308	0.968467	NA
tae-miR5049b-3-3p	8.29913	-0.0289091	0.732712	-0.0394549	0.968528	0.992587
tae-novel-miR256-1-3p	6.86963	-0.036079	0.918482	-0.0392811	0.968666	0.992587
tae-novel-miR256-2-3p	6.86963	-0.036079	0.918482	-0.0392811	0.968666	0.992587
tae-novel-miR4-2-3p	8.24247	0.0272533	0.713716	0.0381852	0.96954	0.992587
tae-miR771b-5-5p	6.48359	0.0272069	0.767001	0.0354719	0.971703	0.992587
tae-miR9674f-4-3p	102.416	0.012376	0.355846	0.034779	0.972256	0.992587
tae-novel-miR91-3p	16.0592	-0.0184211	0.531677	-0.0346471	0.972361	0.992587
tae-novel-miR107-2-3p	9.49384	-0.0246492	0.719759	-0.0342464	0.972681	0.992587
tae-novel-miR155-3-5p	5.22513	0.0297931	0.875923	0.0340133	0.972867	NA
tae-miR1137b-13-5p	7.6568	-0.0275165	0.835069	-0.0329512	0.973714	0.992587
tae-miR1137b-3-5p	6.95314	-0.0292198	0.895459	-0.0326311	0.973969	0.992587
tae-novel-miR188-4-3p	6.06268	0.0271663	0.837273	0.0324462	0.974116	NA
tae-miR6191a-1-5p	3.4171	-0.030763	1.04632	-0.029401	0.976545	NA
tae-miR5175d-1-5p	5.38658	0.0259014	0.895217	0.0289331	0.976918	NA
tae-miR1137b-12-5p	7.06179	0.0240756	0.879347	0.0273789	0.978158	0.995666
tae-novel-miR56-3p	16.753	-0.014172	0.559376	-0.0253354	0.979787	0.996137
tae-miR1137b-8-5p	6.85798	0.0203456	0.904032	0.0225053	0.982045	0.996774
tae-novel-miR386-3p	12.1049	0.0142501	0.65913	0.0216195	0.982751	0.996774
tae-novel-miR349-1-5p	10.2901	-0.00989921	0.62948	-0.015726	0.987453	0.998544
tae-miR5281a-3-5p	7.9375	-0.0111535	0.711064	-0.0156856	0.987485	0.998544
tae-novel-miR136-1-5p	6.22363	-0.0128406	0.854348	-0.0150297	0.988008	0.998544
tae-miR5175e-11-5p	3.57214	-0.0133177	0.98771	-0.0134834	0.989242	NA
tae-miR5175e-6-5p	3.57214	-0.0133177	0.98771	-0.0134834	0.989242	NA
tae-novel-miR188-2-5p	6.30135	0.0109119	0.852817	0.0127951	0.989791	0.998786
tae-novel-miR328-2-5p	7.36356	-0.0105531	0.91927	-0.0114798	0.990841	0.998786
tae-miR5175b-5-5p	11.8469	-0.00559749	0.591646	-0.00946088	0.992451	0.998786
tae-novel-miR255-3p	5.04976	0.00799345	0.878564	0.00909831	0.992741	NA
tae-novel-miR188-5-3p	6.90627	0.00759935	0.862799	0.00880779	0.992972	0.998786
tae-novel-miR35-5p	5.06412	0.00702343	0.842901	0.00833244	0.993352	NA
tae-novel-miR29-2-3p	9.63237	0.00343079	0.711107	0.00482458	0.996151	0.998786
tae-miR9654-1-3p	4.68122	0.00413059	0.89347	0.00462309	0.996311	NA
tae-novel-miR335-5p	4.54634	-0.00567189	1.28708	-0.00440678	0.996484	NA
tae-novel-miR249-2-5p	3.82002	-0.00261434	0.969274	-0.00269721	0.997848	NA
tae-novel-miR395-3-3p	17.123	-0.00138065	0.535844	-0.00257659	0.997944	0.998786
tae-novel-miR36-5p	43.6868	-0.00114828	0.469879	-0.00244378	0.99805	0.998786
tae-miR1137b-10-5p	6.88813	0.00136597	0.897718	0.00152161	0.998786	0.998786
tae-miR1137b-14-3p	6.88813	0.00136597	0.897718	0.00152161	0.998786	0.998786
tae-novel-miR109-13-5p	2532.06	3.4432	1.86796	1.84329	NA	NA
tae-novel-miR109-6-5p	735.349	-1.7716	1.58415	-1.11833	NA	NA
tae-novel-miR109-8-5p	6544.38	1.2027	1.8591	0.646923	NA	NA
tae-novel-miR260-1-3p	188.395	10.2971	3.08553	3.33722	NA	NA
tae-novel-miR260-2-3p	188.85	7.96681	2.54375	3.13192	NA	NA
tae-novel-miR260-3-3p	190.997	10.3293	2.80079	3.68798	NA	NA
tae-novel-miR261-3p	82.2814	-5.10026	1.9505	-2.61484	NA	NA
tae-novel-miR332-1-3p	610.556	-5.95516	2.0156	-2.95454	NA	NA
tae-novel-miR332-2-3p	598.325	-5.81982	3.43633	-1.69361	NA	NA
tae-novel-miR332-3-3p	598.325	-5.81982	3.43633	-1.69361	NA	NA
tae-novel-miR346-5p	396.384	5.22982	3.31622	1.57704	NA	NA
