# Supplementary material for: Comparative Analysis of miRNA Expression Profiles under Salt Stress in Wheat
Source: Genes (Basel). 2023 Aug 4;14(8):1586. doi: 10.3390/genes14081586 (PMC10454085; doi:10.3390/genes14081586)
Supplement: Supplementary file 1 [file genes-14-01586-s001.zip › Table S4.xlsx]

## Sheet: Tabelle1
ALL genes
TraesCS1A02G020500.2
TraesCS1A02G023600.1
TraesCS1A02G027600.1
TraesCS1A02G050900.1
TraesCS1A02G052100.1
TraesCS1A02G054900.2
TraesCS1A02G058700.1
TraesCS1A02G066700.1
TraesCS1A02G067000.1
TraesCS1A02G070100.1
TraesCS1A02G073500.3
TraesCS1A02G127900.1
TraesCS1A02G131000.1
TraesCS1A02G131000.2
TraesCS1A02G131000.3
TraesCS1A02G131000.4
TraesCS1A02G152300.1
TraesCS1A02G155900.1
TraesCS1A02G160200.1
TraesCS1A02G160200.2
TraesCS1A02G175700.1
TraesCS1A02G196700.1
TraesCS1A02G212000.1
TraesCS1A02G212400.1
TraesCS1A02G223300.1
TraesCS1A02G223300.2
TraesCS1A02G225600.1
TraesCS1A02G234400.1
TraesCS1A02G235700.1
TraesCS1A02G261800.1
TraesCS1A02G274400.1
TraesCS1A02G277200.1
TraesCS1A02G292600.1
TraesCS1A02G296700.1
TraesCS1A02G331700.1
TraesCS1A02G343200.1
TraesCS1A02G349300.2
TraesCS1A02G349700.1
TraesCS1A02G351100.1
TraesCS1A02G401200.1
TraesCS1A02G404400.1
TraesCS1B02G000200.1
TraesCS1B02G016400.1
TraesCS1B02G034500.1
TraesCS1B02G034700.1
TraesCS1B02G055800.1
TraesCS1B02G056500.1
TraesCS1B02G085000.1
TraesCS1B02G119300.3
TraesCS1B02G127600.1
TraesCS1B02G147000.1
TraesCS1B02G147000.2
TraesCS1B02G153400.1
TraesCS1B02G153400.2
TraesCS1B02G153400.3
TraesCS1B02G155100.1
TraesCS1B02G163400.1
TraesCS1B02G169800.2
TraesCS1B02G204400.1
TraesCS1B02G225700.1
TraesCS1B02G225700.2
TraesCS1B02G226000.1
TraesCS1B02G226000.2
TraesCS1B02G236800.1
TraesCS1B02G250400.1
TraesCS1B02G250500.1
TraesCS1B02G280800.1
TraesCS1B02G283900.1
TraesCS1B02G293100.1
TraesCS1B02G301900.1
TraesCS1B02G356300.1
TraesCS1B02G368600.1
TraesCS1B02G372300.1
TraesCS1B02G389600.1
TraesCS1B02G399400.1
TraesCS1B02G422500.1
TraesCS1B02G439400.1
TraesCS1B02G462600.1
TraesCS1B02G474800.2
TraesCS1D02G018800.1
TraesCS1D02G021000.1
TraesCS1D02G045000.1
TraesCS1D02G055600.3
TraesCS1D02G067700.1
TraesCS1D02G070000.1
TraesCS1D02G079400.1
TraesCS1D02G098200.1
TraesCS1D02G126300.1
TraesCS1D02G126500.1
TraesCS1D02G132200.1
TraesCS1D02G132200.2
TraesCS1D02G132200.3
TraesCS1D02G132200.4
TraesCS1D02G132200.5
TraesCS1D02G133400.1
TraesCS1D02G133500.1
TraesCS1D02G134600.1
TraesCS1D02G163100.1
TraesCS1D02G184000.1
TraesCS1D02G215100.1
TraesCS1D02G215100.2
TraesCS1D02G215400.1
TraesCS1D02G218000.1
TraesCS1D02G225100.1
TraesCS1D02G235100.1
TraesCS1D02G238800.1
TraesCS1D02G271600.1
TraesCS1D02G274400.1
TraesCS1D02G291000.1
TraesCS1D02G291400.1
TraesCS1D02G298900.1
TraesCS1D02G345300.1
TraesCS1D02G347300.1
TraesCS1D02G356700.1
TraesCS1D02G357000.1
TraesCS1D02G360200.1
TraesCS1D02G376400.1
TraesCS1D02G420800.1
TraesCS1D02G435700.1
TraesCS2A02G023500.1
TraesCS2A02G033000.1
TraesCS2A02G034000.1
TraesCS2A02G091000.1
TraesCS2A02G091400.1
TraesCS2A02G097500.1
TraesCS2A02G097500.2
TraesCS2A02G097500.3
TraesCS2A02G101000.1
TraesCS2A02G101000.2
TraesCS2A02G101100.1
TraesCS2A02G101800.1
TraesCS2A02G112600.1
TraesCS2A02G141400.1
TraesCS2A02G152700.1
TraesCS2A02G166300.1
TraesCS2A02G166700.1
TraesCS2A02G239000.1
TraesCS2A02G239000.2
TraesCS2A02G253800.1
TraesCS2A02G255785.1
TraesCS2A02G257900.1
TraesCS2A02G261600.2
TraesCS2A02G269000.1
TraesCS2A02G271800.1
TraesCS2A02G336000.1
TraesCS2A02G336000.2
TraesCS2A02G336400.1
TraesCS2A02G336400.2
TraesCS2A02G346500.1
TraesCS2A02G346500.4
TraesCS2A02G354600.1
TraesCS2A02G357800.1
TraesCS2A02G357800.2
TraesCS2A02G357800.3
TraesCS2A02G360000.1
TraesCS2A02G373400.2
TraesCS2A02G373400.3
TraesCS2A02G373400.4
TraesCS2A02G373400.5
TraesCS2A02G373400.6
TraesCS2A02G373400.7
TraesCS2A02G379700.1
TraesCS2A02G385300.1
TraesCS2A02G385300.2
TraesCS2A02G385300.3
TraesCS2A02G406700.1
TraesCS2A02G412700.1
TraesCS2A02G427700.1
TraesCS2A02G430800.1
TraesCS2A02G433000.1
TraesCS2A02G437900.1
TraesCS2A02G475900.1
TraesCS2A02G475900.2
TraesCS2A02G534400.1
TraesCS2A02G534400.2
TraesCS2A02G534400.3
TraesCS2A02G534400.4
TraesCS2A02G538700.1
TraesCS2A02G548400.1
TraesCS2B02G019100.1
TraesCS2B02G043000.1
TraesCS2B02G048100.1
TraesCS2B02G051500.3
TraesCS2B02G056900.1
TraesCS2B02G111600.1
TraesCS2B02G118400.1
TraesCS2B02G147500.1
TraesCS2B02G154200.1
TraesCS2B02G172300.1
TraesCS2B02G185100.1
TraesCS2B02G188100.1
TraesCS2B02G210900.1
TraesCS2B02G228200.1
TraesCS2B02G260900.1
TraesCS2B02G260900.2
TraesCS2B02G280600.3
TraesCS2B02G286800.1
TraesCS2B02G286900.1
TraesCS2B02G288400.1
TraesCS2B02G298500.1
TraesCS2B02G317600.1
TraesCS2B02G343400.1
TraesCS2B02G352300.1
TraesCS2B02G355400.1
TraesCS2B02G355800.1
TraesCS2B02G377100.1
TraesCS2B02G377100.2
TraesCS2B02G390500.1
TraesCS2B02G390500.2
TraesCS2B02G390500.3
TraesCS2B02G392800.1
TraesCS2B02G392800.2
TraesCS2B02G396600.1
TraesCS2B02G407600.1
TraesCS2B02G417700.1
TraesCS2B02G424300.1
TraesCS2B02G444300.1
TraesCS2B02G448100.1
TraesCS2B02G503700.1
TraesCS2B02G517300.1
TraesCS2B02G527100.1
TraesCS2B02G542900.1
TraesCS2B02G545600.1
TraesCS2B02G545600.2
TraesCS2B02G545600.3
TraesCS2B02G565000.1
TraesCS2B02G565000.2
TraesCS2B02G565000.3
TraesCS2B02G565000.4
TraesCS2B02G580400.1
TraesCS2B02G584700.1
TraesCS2B02G598800.1
TraesCS2B02G599000.1
TraesCS2B02G601400.1
TraesCS2B02G606700.1
TraesCS2B02G606700.2
TraesCS2B02G608500.1
TraesCS2B02G608500.2
TraesCS2B02G608800.1
TraesCS2B02G608800.2
TraesCS2D02G016300.1
TraesCS2D02G028200.2
TraesCS2D02G028800.1
TraesCS2D02G033500.1
TraesCS2D02G039500.1
TraesCS2D02G039500.2
TraesCS2D02G039500.3
TraesCS2D02G059900.1
TraesCS2D02G072900.1
TraesCS2D02G090300.2
TraesCS2D02G128100.1
TraesCS2D02G146700.1
TraesCS2D02G198700.1
TraesCS2D02G234700.1
TraesCS2D02G243700.1
TraesCS2D02G264100.1
TraesCS2D02G267012.1
TraesCS2D02G267100.1
TraesCS2D02G291600.1
TraesCS2D02G301700.1
TraesCS2D02G326900.1
TraesCS2D02G350400.1
TraesCS2D02G356600.1
TraesCS2D02G356600.2
TraesCS2D02G356600.3
TraesCS2D02G373700.1
TraesCS2D02G375900.1
TraesCS2D02G404700.1
TraesCS2D02G417300.1
TraesCS2D02G423300.1
TraesCS2D02G423300.2
TraesCS2D02G423300.3
TraesCS2D02G423300.4
TraesCS2D02G423300.5
TraesCS2D02G425700.1
TraesCS2D02G509205.1
TraesCS2D02G510300.1
TraesCS2D02G518700.2
TraesCS2D02G518700.3
TraesCS2D02G542700.1
TraesCS2D02G549400.1
TraesCS2D02G549400.2
TraesCS2D02G558100.1
TraesCS2D02G558100.2
TraesCS2D02G565500.1
TraesCS2D02G567100.1
TraesCS2D02G587400.1
TraesCS2D02G589000.1
TraesCS2D02G593700.1
TraesCS2D02G593900.1
TraesCS2D02G594800.1
TraesCS2D02G601300.1
TraesCS3A02G038300.1
TraesCS3A02G040400.1
TraesCS3A02G059200.1
TraesCS3A02G059200.2
TraesCS3A02G069300.1
TraesCS3A02G109700.1
TraesCS3A02G115800.1
TraesCS3A02G133600.1
TraesCS3A02G133600.2
TraesCS3A02G152800.1
TraesCS3A02G166300.1
TraesCS3A02G166500.1
TraesCS3A02G191900.1
TraesCS3A02G191900.2
TraesCS3A02G204600.3
TraesCS3A02G204600.4
TraesCS3A02G215000.1
TraesCS3A02G220800.1
TraesCS3A02G274200.1
TraesCS3A02G283800.1
TraesCS3A02G300400.1
TraesCS3A02G300500.1
TraesCS3A02G304800.1
TraesCS3A02G315100.1
TraesCS3A02G330400.1
TraesCS3A02G348300.1
TraesCS3A02G373600.1
TraesCS3A02G384400.1
TraesCS3A02G395600.1
TraesCS3A02G407800.1
TraesCS3A02G416400.1
TraesCS3A02G431400.1
TraesCS3A02G448500.1
TraesCS3A02G504500.1
TraesCS3A02G509800.1
TraesCS3A02G509900.1
TraesCS3A02G510100.1
TraesCS3A02G514700.1
TraesCS3A02G514800.1
TraesCS3B02G004000.1
TraesCS3B02G008500.1
TraesCS3B02G010200.1
TraesCS3B02G024000.1
TraesCS3B02G029000.1
TraesCS3B02G029100.1
TraesCS3B02G043000.1
TraesCS3B02G109800.1
TraesCS3B02G122400.1
TraesCS3B02G126300.4
TraesCS3B02G147700.1
TraesCS3B02G165900.1
TraesCS3B02G174800.1
TraesCS3B02G212600.1
TraesCS3B02G232500.2
TraesCS3B02G232500.3
TraesCS3B02G232500.4
TraesCS3B02G240200.1
TraesCS3B02G244100.1
TraesCS3B02G251400.1
TraesCS3B02G307900.1
TraesCS3B02G324900.1
TraesCS3B02G324900.2
TraesCS3B02G331700.1
TraesCS3B02G358300.2
TraesCS3B02G365200.1
TraesCS3B02G377100.1
TraesCS3B02G380200.1
TraesCS3B02G381800.2
TraesCS3B02G406000.1
TraesCS3B02G409400.1
TraesCS3B02G417200.1
TraesCS3B02G440500.1
TraesCS3B02G448500.1
TraesCS3B02G449900.1
TraesCS3B02G453700.1
TraesCS3B02G470800.1
TraesCS3B02G470800.2
TraesCS3B02G533400.1
TraesCS3B02G561600.1
TraesCS3B02G565100.1
TraesCS3B02G578200.1
TraesCS3B02G600117.1
TraesCS3D02G005000.1
TraesCS3D02G041400.1
TraesCS3D02G041500.1
TraesCS3D02G082400.2
TraesCS3D02G132200.1
TraesCS3D02G133100.1
TraesCS3D02G165900.1
TraesCS3D02G175200.1
TraesCS3D02G196600.1
TraesCS3D02G201000.1
TraesCS3D02G210700.1
TraesCS3D02G210700.3
TraesCS3D02G210700.4
TraesCS3D02G210700.6
TraesCS3D02G210700.7
TraesCS3D02G210700.8
TraesCS3D02G210700.9
TraesCS3D02G210700.10
TraesCS3D02G231700.1
TraesCS3D02G245300.1
TraesCS3D02G261300.1
TraesCS3D02G261700.1
TraesCS3D02G273400.1
TraesCS3D02G276400.1
TraesCS3D02G290000.1
TraesCS3D02G297000.1
TraesCS3D02G297000.2
TraesCS3D02G304800.1
TraesCS3D02G304800.2
TraesCS3D02G316800.1
TraesCS3D02G316800.2
TraesCS3D02G321900.1
TraesCS3D02G321900.2
TraesCS3D02G341900.1
TraesCS3D02G362900.6
TraesCS3D02G403000.1
TraesCS3D02G410000.2
TraesCS3D02G420000.1
TraesCS3D02G426700.1
TraesCS3D02G426700.2
TraesCS3D02G426700.3
TraesCS3D02G426700.4
TraesCS3D02G426700.5
TraesCS3D02G426700.6
TraesCS3D02G426700.7
TraesCS3D02G469800.1
TraesCS3D02G471700.1
TraesCS3D02G517300.1
TraesCS3D02G538500.1
TraesCS4A02G011100.1
TraesCS4A02G020900.1
TraesCS4A02G034500.1
TraesCS4A02G045100.1
TraesCS4A02G082100.1
TraesCS4A02G098200.1
TraesCS4A02G103100.1
TraesCS4A02G103100.2
TraesCS4A02G103100.3
TraesCS4A02G103100.4
TraesCS4A02G118800.1
TraesCS4A02G149700.1
TraesCS4A02G149700.2
TraesCS4A02G150900.1
TraesCS4A02G173200.1
TraesCS4A02G184900.1
TraesCS4A02G184900.2
TraesCS4A02G192600.1
TraesCS4A02G200200.1
TraesCS4A02G231800.1
TraesCS4A02G236000.1
TraesCS4A02G244600.1
TraesCS4A02G244600.2
TraesCS4A02G262900.1
TraesCS4A02G265000.1
TraesCS4A02G286000.3
TraesCS4A02G300600.1
TraesCS4A02G319700.2
TraesCS4A02G322600.1
TraesCS4A02G328700.1
TraesCS4A02G328700.2
TraesCS4A02G333600.1
TraesCS4A02G350900.1
TraesCS4A02G353300.1
TraesCS4A02G363100.1
TraesCS4A02G377500.1
TraesCS4A02G377500.2
TraesCS4A02G379800.1
TraesCS4A02G385200.1
TraesCS4A02G391700.1
TraesCS4A02G407300.1
TraesCS4A02G415400.1
TraesCS4A02G427900.1
TraesCS4A02G447900.1
TraesCS4A02G447900.2
TraesCS4A02G482300.1
TraesCS4A02G490900.1
TraesCS4A02G497800.1
TraesCS4B02G009400.1
TraesCS4B02G016000.1
TraesCS4B02G052000.1
TraesCS4B02G054300.1
TraesCS4B02G080300.1
TraesCS4B02G083300.1
TraesCS4B02G083300.2
TraesCS4B02G083700.1
TraesCS4B02G083700.2
TraesCS4B02G099800.2
TraesCS4B02G110200.1
TraesCS4B02G122700.1
TraesCS4B02G133700.1
TraesCS4B02G133700.2
TraesCS4B02G133700.3
TraesCS4B02G133700.4
TraesCS4B02G143800.1
TraesCS4B02G145300.1
TraesCS4B02G145300.2
TraesCS4B02G159300.1
TraesCS4B02G164300.1
TraesCS4B02G164300.2
TraesCS4B02G189600.1
TraesCS4B02G198500.1
TraesCS4B02G201300.1
TraesCS4B02G206300.1
TraesCS4B02G221900.1
TraesCS4B02G232400.1
TraesCS4B02G247600.1
TraesCS4B02G247600.2
TraesCS4B02G260200.1
TraesCS4B02G262800.1
TraesCS4B02G273600.1
TraesCS4B02G273600.2
TraesCS4B02G293300.1
TraesCS4B02G300100.1
TraesCS4B02G300100.2
TraesCS4B02G309900.1
TraesCS4B02G310200.1
TraesCS4B02G314800.1
TraesCS4B02G329300.1
TraesCS4B02G370000.1
TraesCS4B02G370400.1
TraesCS4B02G371800.1
TraesCS4D02G006400.1
TraesCS4D02G027300.1
TraesCS4D02G035900.1
TraesCS4D02G035900.2
TraesCS4D02G052200.1
TraesCS4D02G081700.1
TraesCS4D02G096000.1
TraesCS4D02G101500.1
TraesCS4D02G101500.3
TraesCS4D02G116000.1
TraesCS4D02G116000.2
TraesCS4D02G120700.1
TraesCS4D02G128700.1
TraesCS4D02G128700.2
TraesCS4D02G128700.3
TraesCS4D02G128700.4
TraesCS4D02G128700.5
TraesCS4D02G142400.1
TraesCS4D02G152700.1
TraesCS4D02G159800.1
TraesCS4D02G198400.1
TraesCS4D02G207100.1
TraesCS4D02G222300.1
TraesCS4D02G259900.1
TraesCS4D02G292900.2
TraesCS4D02G308100.1
TraesCS4D02G312800.1
TraesCS4D02G347600.1
TraesCS4D02G361100.1
TraesCS4D02G365700.1
TraesCS5A02G000100.1
TraesCS5A02G010200.1
TraesCS5A02G010200.2
TraesCS5A02G030400.1
TraesCS5A02G030400.2
TraesCS5A02G046900.1
TraesCS5A02G051200.1
TraesCS5A02G084500.1
TraesCS5A02G084800.1
TraesCS5A02G084800.2
TraesCS5A02G085300.1
TraesCS5A02G121200.1
TraesCS5A02G121200.2
TraesCS5A02G133200.1
TraesCS5A02G133200.2
TraesCS5A02G133200.3
TraesCS5A02G133200.4
TraesCS5A02G133200.5
TraesCS5A02G133200.6
TraesCS5A02G140000.1
TraesCS5A02G146300.1
TraesCS5A02G149000.1
TraesCS5A02G160500.1
TraesCS5A02G165000.1
TraesCS5A02G169200.1
TraesCS5A02G169200.2
TraesCS5A02G186100.1
TraesCS5A02G202600.1
TraesCS5A02G235900.1
TraesCS5A02G235900.2
TraesCS5A02G241800.3
TraesCS5A02G250400.1
TraesCS5A02G254200.1
TraesCS5A02G254200.2
TraesCS5A02G262000.1
TraesCS5A02G294900.1
TraesCS5A02G301700.1
TraesCS5A02G304594.1
TraesCS5A02G305000.1
TraesCS5A02G309800.1
TraesCS5A02G317000.1
TraesCS5A02G321800.1
TraesCS5A02G322100.1
TraesCS5A02G325500.1
TraesCS5A02G340100.1
TraesCS5A02G344000.1
TraesCS5A02G369700.1
TraesCS5A02G382500.1
TraesCS5A02G382500.2
TraesCS5A02G384400.1
TraesCS5A02G402500.1
TraesCS5A02G409300.1
TraesCS5A02G409300.2
TraesCS5A02G413100.1
TraesCS5A02G413100.2
TraesCS5A02G414700.1
TraesCS5A02G421100.1
TraesCS5A02G445000.1
TraesCS5A02G445000.2
TraesCS5A02G462900.1
TraesCS5A02G496700.1
TraesCS5A02G509100.1
TraesCS5A02G532300.1
TraesCS5A02G536700.1
TraesCS5A02G542500.1
TraesCS5B02G051900.1
TraesCS5B02G054300.4
TraesCS5B02G057205.1
TraesCS5B02G063100.1
TraesCS5B02G071400.1
TraesCS5B02G090400.1
TraesCS5B02G090800.1
TraesCS5B02G090800.2
TraesCS5B02G095000.1
TraesCS5B02G110100.1
TraesCS5B02G122700.1
TraesCS5B02G122700.2
TraesCS5B02G131800.1
TraesCS5B02G131800.2
TraesCS5B02G131800.3
TraesCS5B02G131800.4
TraesCS5B02G158000.1
TraesCS5B02G160800.1
TraesCS5B02G162700.1
TraesCS5B02G163100.1
TraesCS5B02G168800.1
TraesCS5B02G175100.1
TraesCS5B02G182800.1
TraesCS5B02G182800.2
TraesCS5B02G184200.1
TraesCS5B02G201100.1
TraesCS5B02G214200.1
TraesCS5B02G215200.1
TraesCS5B02G217200.1
TraesCS5B02G222500.1
TraesCS5B02G235300.1
TraesCS5B02G239800.2
TraesCS5B02G245700.1
TraesCS5B02G249400.1
TraesCS5B02G253200.1
TraesCS5B02G253200.2
TraesCS5B02G253200.3
TraesCS5B02G304900.1
TraesCS5B02G313500.1
TraesCS5B02G313500.2
TraesCS5B02G317600.1
TraesCS5B02G322500.1
TraesCS5B02G337900.1
TraesCS5B02G338500.1
TraesCS5B02G372000.1
TraesCS5B02G386700.1
TraesCS5B02G386700.2
TraesCS5B02G389200.1
TraesCS5B02G400900.1
TraesCS5B02G407300.1
TraesCS5B02G474300.1
TraesCS5B02G475500.1
TraesCS5B02G495700.1
TraesCS5B02G508100.1
TraesCS5B02G556500.1
TraesCS5B02G559400.1
TraesCS5B02G560100.1
TraesCS5B02G565400.1
TraesCS5D02G027500.1
TraesCS5D02G049800.1
TraesCS5D02G057500.1
TraesCS5D02G059000.1
TraesCS5D02G059800.5
TraesCS5D02G096900.1
TraesCS5D02G096900.2
TraesCS5D02G096900.3
TraesCS5D02G097200.1
TraesCS5D02G097200.2
TraesCS5D02G097200.3
TraesCS5D02G135600.1
TraesCS5D02G141300.1
TraesCS5D02G146000.1
TraesCS5D02G153600.1
TraesCS5D02G153600.2
TraesCS5D02G170300.1
TraesCS5D02G191200.1
TraesCS5D02G208900.1
TraesCS5D02G224800.1
TraesCS5D02G228800.1
TraesCS5D02G248300.2
TraesCS5D02G258000.1
TraesCS5D02G261900.1
TraesCS5D02G261900.2
TraesCS5D02G261900.3
TraesCS5D02G317700.1
TraesCS5D02G323300.1
TraesCS5D02G328500.1
TraesCS5D02G328700.1
TraesCS5D02G328700.2
TraesCS5D02G328800.1
TraesCS5D02G345500.1
TraesCS5D02G348200.1
TraesCS5D02G356600.1
TraesCS5D02G379100.1
TraesCS5D02G391900.1
TraesCS5D02G391900.2
TraesCS5D02G392300.1
TraesCS5D02G394000.1
TraesCS5D02G412500.1
TraesCS5D02G419100.1
TraesCS5D02G420400.1
TraesCS5D02G436900.1
TraesCS5D02G472700.1
TraesCS5D02G489200.1
TraesCS5D02G489200.2
TraesCS5D02G489200.3
TraesCS5D02G503400.1
TraesCS5D02G503400.2
TraesCS5D02G510500.1
TraesCS5D02G533100.1
TraesCS5D02G552200.1
TraesCS5D02G565600.1
TraesCS6A02G025300.1
TraesCS6A02G029900.1
TraesCS6A02G041900.1
TraesCS6A02G056900.1
TraesCS6A02G058900.1
TraesCS6A02G088600.1
TraesCS6A02G099000.1
TraesCS6A02G104200.1
TraesCS6A02G173900.1
TraesCS6A02G173900.2
TraesCS6A02G174100.1
TraesCS6A02G174100.2
TraesCS6A02G188600.1
TraesCS6A02G188600.3
TraesCS6A02G188600.4
TraesCS6A02G202200.1
TraesCS6A02G236900.1
TraesCS6A02G250200.1
TraesCS6A02G255900.1
TraesCS6A02G256800.1
TraesCS6A02G256800.2
TraesCS6A02G256800.3
TraesCS6A02G256800.4
TraesCS6A02G283100.1
TraesCS6A02G307700.1
TraesCS6A02G320100.1
TraesCS6A02G320100.2
TraesCS6A02G320400.1
TraesCS6A02G333900.1
TraesCS6A02G345400.1
TraesCS6A02G351300.1
TraesCS6A02G367100.1
TraesCS6A02G389500.1
TraesCS6A02G407900.1
TraesCS6A02G407900.2
TraesCS6A02G412200.1
TraesCS6A02G416800.1
TraesCS6A02G416800.2
TraesCS6B02G000700.1
TraesCS6B02G002600.1
TraesCS6B02G022800.2
TraesCS6B02G035900.1
TraesCS6B02G052200.1
TraesCS6B02G052400.1
TraesCS6B02G056900.1
TraesCS6B02G057200.1
TraesCS6B02G063800.1
TraesCS6B02G064900.1
TraesCS6B02G075600.1
TraesCS6B02G086300.1
TraesCS6B02G103100.1
TraesCS6B02G114900.1
TraesCS6B02G114900.2
TraesCS6B02G134600.1
TraesCS6B02G140200.1
TraesCS6B02G172300.1
TraesCS6B02G201800.1
TraesCS6B02G215700.2
TraesCS6B02G215900.1
TraesCS6B02G221500.1
TraesCS6B02G256600.1
TraesCS6B02G258400.2
TraesCS6B02G265400.1
TraesCS6B02G268200.1
TraesCS6B02G268200.2
TraesCS6B02G269500.1
TraesCS6B02G281900.1
TraesCS6B02G341900.1
TraesCS6B02G341900.2
TraesCS6B02G351200.1
TraesCS6B02G372000.1
TraesCS6B02G376800.1
TraesCS6B02G378200.1
TraesCS6B02G402400.1
TraesCS6B02G434700.2
TraesCS6B02G434700.3
TraesCS6B02G434700.4
TraesCS6B02G434700.5
TraesCS6B02G461000.1
TraesCS6D02G013900.1
TraesCS6D02G014800.1
TraesCS6D02G018700.2
TraesCS6D02G048400.1
TraesCS6D02G080100.1
TraesCS6D02G119700.1
TraesCS6D02G120700.1
TraesCS6D02G131800.1
TraesCS6D02G133100.1
TraesCS6D02G151800.1
TraesCS6D02G163000.1
TraesCS6D02G163200.1
TraesCS6D02G163200.2
TraesCS6D02G177300.1
TraesCS6D02G177300.2
TraesCS6D02G215300.1
TraesCS6D02G219500.1
TraesCS6D02G238100.1
TraesCS6D02G238100.2
TraesCS6D02G238100.3
TraesCS6D02G238100.4
TraesCS6D02G294300.1
TraesCS6D02G299600.1
TraesCS6D02G300000.1
TraesCS6D02G314300.1
TraesCS6D02G318200.1
TraesCS6D02G318200.2
TraesCS6D02G318200.3
TraesCS6D02G326700.1
TraesCS6D02G327900.1
TraesCS6D02G343000.1
TraesCS6D02G350100.1
TraesCS6D02G351600.1
TraesCS6D02G359900.1
TraesCS6D02G365400.1
TraesCS6D02G377200.1
TraesCS6D02G377200.3
TraesCS6D02G394400.1
TraesCS6D02G394900.1
TraesCS6D02G394900.2
TraesCS6D02G395500.1
TraesCS6D02G396100.1
TraesCS6D02G396100.2
TraesCS7A02G014900.1
TraesCS7A02G021110.1
TraesCS7A02G021400.1
TraesCS7A02G095700.1
TraesCS7A02G099900.1
TraesCS7A02G130000.1
TraesCS7A02G136900.1
TraesCS7A02G195000.1
TraesCS7A02G203300.1
TraesCS7A02G203800.1
TraesCS7A02G222500.1
TraesCS7A02G222500.2
TraesCS7A02G229700.1
TraesCS7A02G244700.1
TraesCS7A02G247800.1
TraesCS7A02G258600.1
TraesCS7A02G258600.2
TraesCS7A02G258700.1
TraesCS7A02G260000.1
TraesCS7A02G289500.1
TraesCS7A02G291700.1
TraesCS7A02G291700.2
TraesCS7A02G291700.3
TraesCS7A02G291700.4
TraesCS7A02G291700.5
TraesCS7A02G301400.1
TraesCS7A02G304400.1
TraesCS7A02G305700.1
TraesCS7A02G328600.1
TraesCS7A02G380500.1
TraesCS7A02G400900.1
TraesCS7A02G407600.1
TraesCS7A02G414200.1
TraesCS7A02G414400.1
TraesCS7A02G510100.1
TraesCS7A02G525800.1
TraesCS7A02G535500.1
TraesCS7A02G539100.1
TraesCS7A02G555700.1
TraesCS7B02G014500.1
TraesCS7B02G023900.1
TraesCS7B02G024900.1
TraesCS7B02G027800.1
TraesCS7B02G030000.1
TraesCS7B02G030000.2
TraesCS7B02G030400.1
TraesCS7B02G030400.2
TraesCS7B02G038400.1
TraesCS7B02G038600.1
TraesCS7B02G060100.1
TraesCS7B02G060100.2
TraesCS7B02G060100.3
TraesCS7B02G060100.4
TraesCS7B02G060100.5
TraesCS7B02G060100.6
TraesCS7B02G062900.1
TraesCS7B02G108700.1
TraesCS7B02G110800.1
TraesCS7B02G110800.2
TraesCS7B02G123000.1
TraesCS7B02G143700.1
TraesCS7B02G156100.1
TraesCS7B02G174200.1
TraesCS7B02G177100.1
TraesCS7B02G177100.2
TraesCS7B02G177100.3
TraesCS7B02G177100.4
TraesCS7B02G180900.1
TraesCS7B02G182100.1
TraesCS7B02G182100.2
TraesCS7B02G182100.3
TraesCS7B02G182100.4
TraesCS7B02G201700.1
TraesCS7B02G205900.1
TraesCS7B02G206100.1
TraesCS7B02G206100.2
TraesCS7B02G244200.1
TraesCS7B02G263200.1
TraesCS7B02G279400.1
TraesCS7B02G284600.1
TraesCS7B02G295700.1
TraesCS7B02G301100.1
TraesCS7B02G301200.1
TraesCS7B02G302100.1
TraesCS7B02G302100.2
TraesCS7B02G302100.3
TraesCS7B02G314300.1
TraesCS7B02G331400.1
TraesCS7B02G337800.1
TraesCS7B02G393700.1
TraesCS7B02G406400.1
TraesCS7B02G406500.1
TraesCS7B02G443400.1
TraesCS7B02G461300.1
TraesCS7B02G473000.1
TraesCS7B02G480300.1
TraesCS7D02G000200.1
TraesCS7D02G011200.1
TraesCS7D02G011900.1
TraesCS7D02G035400.1
TraesCS7D02G039300.1
TraesCS7D02G062100.1
TraesCS7D02G092100.1
TraesCS7D02G129500.1
TraesCS7D02G137100.1
TraesCS7D02G182100.1
TraesCS7D02G206900.1
TraesCS7D02G230300.1
TraesCS7D02G230400.1
TraesCS7D02G258500.1
TraesCS7D02G259400.1
TraesCS7D02G276400.1
TraesCS7D02G281900.1
TraesCS7D02G281900.2
TraesCS7D02G281900.3
TraesCS7D02G281900.4
TraesCS7D02G285000.1
TraesCS7D02G285000.2
TraesCS7D02G285000.3
TraesCS7D02G285000.4
TraesCS7D02G285000.5
TraesCS7D02G285000.6
TraesCS7D02G323400.1
TraesCS7D02G323400.2
TraesCS7D02G323400.3
TraesCS7D02G325500.1
TraesCS7D02G328100.1
TraesCS7D02G342400.1
TraesCS7D02G358500.1
TraesCS7D02G359400.1
TraesCS7D02G386500.1
TraesCS7D02G394800.1
TraesCS7D02G407400.1
TraesCS7D02G482200.1
TraesCS7D02G485800.1
TraesCS7D02G496000.1
TraesCS7D02G514600.1
TraesCS7D02G515500.1
TraesCS7D02G522200.1
TraesCS7D02G525900.1
TraesCS7D02G554900.1
TraesCSU02G008100.1
TraesCSU02G010300.1
TraesCSU02G014500.1
TraesCSU02G014500.2
TraesCSU02G016000.1
TraesCSU02G028200.1
TraesCSU02G032400.1
TraesCSU02G036300.1
TraesCSU02G037000.1
TraesCSU02G037200.1
TraesCSU02G040800.1
TraesCSU02G044600.1
TraesCSU02G066700.1
TraesCSU02G066700.2
TraesCSU02G066700.3
TraesCSU02G066700.4
TraesCSU02G067800.3
TraesCSU02G069100.1
TraesCSU02G079900.1
TraesCSU02G080200.1
TraesCSU02G081000.1
TraesCSU02G089400.1
TraesCSU02G089400.2
TraesCSU02G110100.1
TraesCSU02G142700.1
TraesCSU02G155500.1
TraesCSU02G159400.1
TraesCSU02G165000.1
TraesCSU02G168800.1
TraesCSU02G171300.1
TraesCSU02G171300.2
TraesCSU02G175100.1
TraesCSU02G179800.1
TraesCSU02G196300.1
TraesCSU02G204800.1
TraesCSU02G219600.1
TraesCSU02G237200.1
TraesCSU02G241200.1
