# Supplementary material for: Comparative Analysis of miRNA Expression Profiles under Salt Stress in Wheat
Source: Genes (Basel). 2023 Aug 4;14(8):1586. doi: 10.3390/genes14081586 (PMC10454085; doi:10.3390/genes14081586)
Supplement: Supplementary file 1 [file genes-14-01586-s001.zip › Table S5.xlsx]

## Sheet: Level 2
GO ID (level1)	GO Term (level1)	GO ID (level2)	GO Term (level2)	number_of_out (All)	Genes_of_out
GO:0008150	Biological Process	GO:0051704	multi-organism process	18	TraesCS1A02G212000,TraesCS1A02G212400,TraesCS1B02G225700,TraesCS1B02G226000,TraesCS1B02G389600,TraesCS1D02G215100,TraesCS1D02G215400,TraesCS1D02G376400,TraesCS2A02G097500,TraesCS2A02G430800,TraesCS2A02G534400,TraesCS2B02G565000,TraesCS2D02G090300,TraesCS3A02G315100,TraesCS3D02G245300,TraesCS3D02G316800,TraesCS4A02G353300,TraesCS6D02G314300
GO:0008150	Biological Process	GO:0022414	reproductive process	18	TraesCS1A02G212000,TraesCS1A02G212400,TraesCS1B02G225700,TraesCS1B02G226000,TraesCS1B02G389600,TraesCS1D02G215100,TraesCS1D02G215400,TraesCS1D02G376400,TraesCS2A02G385300,TraesCS2A02G534400,TraesCS2B02G565000,TraesCS3A02G315100,TraesCS3D02G245300,TraesCS3D02G316800,TraesCS4A02G353300,TraesCS5D02G503400,TraesCS6D02G314300,TraesCS7B02G337800
GO:0008150	Biological Process	GO:0000003	reproduction	18	TraesCS1A02G212000,TraesCS1A02G212400,TraesCS1B02G225700,TraesCS1B02G226000,TraesCS1B02G389600,TraesCS1D02G215100,TraesCS1D02G215400,TraesCS1D02G376400,TraesCS2A02G385300,TraesCS2A02G534400,TraesCS2B02G565000,TraesCS3A02G315100,TraesCS3D02G245300,TraesCS3D02G316800,TraesCS4A02G353300,TraesCS5D02G503400,TraesCS6D02G314300,TraesCS7B02G337800
GO:0008150	Biological Process	GO:0071840	cellular component organization or biogenesis	38	TraesCS1A02G234400,TraesCS1B02G016400,TraesCS1B02G055800,TraesCS2A02G385300,TraesCS2B02G056900,TraesCS2B02G527100,TraesCS2D02G373700,TraesCS2D02G417300,TraesCS3B02G024000,TraesCS3B02G358300,TraesCS3D02G321900,TraesCS3D02G538500,TraesCS4A02G173200,TraesCS4B02G143800,TraesCS4B02G164300,TraesCS4D02G142400,TraesCS5A02G046900,TraesCS5A02G382500,TraesCS5A02G409300,TraesCS5B02G051900,TraesCS5B02G168800,…
GO:0008150	Biological Process	GO:0032501	multicellular organismal process	16	TraesCS1A02G223300,TraesCS1B02G389600,TraesCS1D02G376400,TraesCS2A02G534400,TraesCS2B02G565000,TraesCS3A02G315100,TraesCS3B02G331700,TraesCS3D02G245300,TraesCS3D02G316800,TraesCS4A02G353300,TraesCS4A02G415400,TraesCS4D02G312800,TraesCS5B02G168800,TraesCS5D02G503400,TraesCS6D02G314300,TraesCS7B02G337800
GO:0008150	Biological Process	GO:0048511	rhythmic process	1	TraesCS6D02G314300
GO:0008150	Biological Process	GO:0008152	metabolic process	262	TraesCS1A02G066700,TraesCS1A02G127900,TraesCS1A02G160200,TraesCS1A02G223300,TraesCS1A02G234400,TraesCS1A02G235700,TraesCS1A02G261800,TraesCS1B02G016400,TraesCS1B02G055800,TraesCS1B02G085000,TraesCS1B02G127600,TraesCS1B02G147000,TraesCS1B02G236800,TraesCS1B02G250400,TraesCS1B02G250500,TraesCS1B02G293100,TraesCS1B02G368600,TraesCS1B02G399400,TraesCS1D02G067700,TraesCS1D02G070000,TraesCS1D02G126300,…
GO:0008150	Biological Process	GO:0002376	immune system process	2	TraesCS2A02G430800,TraesCS6D02G314300
GO:0008150	Biological Process	GO:0009987	cellular process	248	TraesCS1A02G052100,TraesCS1A02G066700,TraesCS1A02G127900,TraesCS1A02G223300,TraesCS1A02G234400,TraesCS1A02G261800,TraesCS1A02G343200,TraesCS1B02G016400,TraesCS1B02G055800,TraesCS1B02G085000,TraesCS1B02G127600,TraesCS1B02G147000,TraesCS1B02G293100,TraesCS1B02G356300,TraesCS1B02G389600,TraesCS1B02G399400,TraesCS1D02G067700,TraesCS1D02G126300,TraesCS1D02G126500,TraesCS1D02G218000,TraesCS1D02G345300,…
GO:0008150	Biological Process	GO:0040007	growth	2	TraesCS2B02G527100,TraesCS6D02G314300
GO:0008150	Biological Process	GO:0044699	single-organism process	164	TraesCS1A02G223300,TraesCS1A02G234400,TraesCS1A02G343200,TraesCS1B02G016400,TraesCS1B02G055800,TraesCS1B02G293100,TraesCS1B02G356300,TraesCS1B02G368600,TraesCS1B02G389600,TraesCS1D02G126500,TraesCS1D02G184000,TraesCS1D02G218000,TraesCS1D02G345300,TraesCS1D02G357000,TraesCS1D02G376400,TraesCS2A02G091000,TraesCS2A02G141400,TraesCS2A02G269000,TraesCS2A02G336000,TraesCS2A02G385300,TraesCS2A02G406700,…
GO:0008150	Biological Process	GO:0048518	positive regulation of biological process	6	TraesCS2A02G097500,TraesCS3D02G304800,TraesCS4A02G328700,TraesCS4B02G083300,TraesCS5B02G168800,TraesCS6D02G314300
GO:0008150	Biological Process	GO:0023052	signaling	9	TraesCS3D02G304800,TraesCS4A02G200200,TraesCS4A02G262900,TraesCS4A02G328700,TraesCS4B02G083300,TraesCS4D02G052200,TraesCS6D02G314300,TraesCS7D02G525900,TraesCSU02G241200
GO:0008150	Biological Process	GO:0032502	developmental process	8	TraesCS2B02G527100,TraesCS3B02G331700,TraesCS4A02G415400,TraesCS4D02G312800,TraesCS5B02G168800,TraesCS5D02G503400,TraesCS6D02G314300,TraesCS7B02G337800
GO:0008150	Biological Process	GO:0050789	regulation of biological process	48	TraesCS1A02G223300,TraesCS1A02G234400,TraesCS1A02G261800,TraesCS1B02G127600,TraesCS1B02G399400,TraesCS2A02G091400,TraesCS2A02G097500,TraesCS2A02G101000,TraesCS2A02G101100,TraesCS2A02G239000,TraesCS2A02G373400,TraesCS2A02G427700,TraesCS2A02G433000,TraesCS2B02G056900,TraesCS2B02G118400,TraesCS2B02G260900,TraesCS2B02G355400,TraesCS2B02G390500,TraesCS2B02G407600,TraesCS2B02G448100,TraesCS2D02G090300,…
GO:0008150	Biological Process	GO:0065007	biological regulation	50	TraesCS1A02G223300,TraesCS1A02G234400,TraesCS1A02G261800,TraesCS1B02G127600,TraesCS1B02G399400,TraesCS1D02G126500,TraesCS2A02G091400,TraesCS2A02G097500,TraesCS2A02G101000,TraesCS2A02G101100,TraesCS2A02G239000,TraesCS2A02G373400,TraesCS2A02G427700,TraesCS2A02G433000,TraesCS2B02G056900,TraesCS2B02G118400,TraesCS2B02G260900,TraesCS2B02G355400,TraesCS2B02G390500,TraesCS2B02G407600,TraesCS2B02G448100,…
GO:0008150	Biological Process	GO:0048519	negative regulation of biological process	3	TraesCS2A02G091400,TraesCS2D02G090300,TraesCS4D02G116000
GO:0008150	Biological Process	GO:0051179	localization	31	TraesCS1A02G223300,TraesCS1A02G343200,TraesCS1B02G356300,TraesCS1D02G126500,TraesCS1D02G345300,TraesCS2A02G141400,TraesCS2A02G430800,TraesCS2B02G043000,TraesCS2D02G028200,TraesCS2D02G198700,TraesCS2D02G567100,TraesCS3A02G220800,TraesCS3A02G300400,TraesCS4B02G080300,TraesCS4B02G262800,TraesCS4D02G035900,TraesCS5A02G030400,TraesCS5A02G140000,TraesCS5A02G309800,TraesCS5A02G382500,TraesCS5B02G386700,…
GO:0008150	Biological Process	GO:0050896	response to stimulus	28	TraesCS1A02G050900,TraesCS1A02G223300,TraesCS1D02G218000,TraesCS2A02G091400,TraesCS2A02G097500,TraesCS2A02G430800,TraesCS2B02G527100,TraesCS2B02G542900,TraesCS2D02G090300,TraesCS2D02G326900,TraesCS3B02G358300,TraesCS3D02G304800,TraesCS3D02G321900,TraesCS4A02G200200,TraesCS4A02G262900,TraesCS4A02G328700,TraesCS4B02G052000,TraesCS4B02G083300,TraesCS4D02G052200,TraesCS5B02G175100,TraesCS5D02G503400,…
GO:0003674	Molecular Function	GO:0000988	transcription factor activity, protein binding	6	TraesCS1A02G131000,TraesCS1B02G153400,TraesCS1D02G132200,TraesCS2A02G239000,TraesCS2B02G260900,TraesCS2D02G234700
GO:0003674	Molecular Function	GO:0003824	catalytic activity	283	TraesCS1A02G027600,TraesCS1A02G066700,TraesCS1A02G127900,TraesCS1A02G160200,TraesCS1A02G223300,TraesCS1A02G235700,TraesCS1A02G343200,TraesCS1B02G016400,TraesCS1B02G055800,TraesCS1B02G085000,TraesCS1B02G119300,TraesCS1B02G147000,TraesCS1B02G155100,TraesCS1B02G236800,TraesCS1B02G250400,TraesCS1B02G250500,TraesCS1B02G293100,TraesCS1B02G356300,TraesCS1B02G368600,TraesCS1D02G067700,TraesCS1D02G070000,…
GO:0003674	Molecular Function	GO:0005488	binding	385	TraesCS1A02G020500,TraesCS1A02G027600,TraesCS1A02G052100,TraesCS1A02G066700,TraesCS1A02G067000,TraesCS1A02G127900,TraesCS1A02G152300,TraesCS1A02G160200,TraesCS1A02G175700,TraesCS1A02G225600,TraesCS1A02G234400,TraesCS1A02G261800,TraesCS1A02G274400,TraesCS1A02G343200,TraesCS1A02G351100,TraesCS1A02G404400,TraesCS1B02G000200,TraesCS1B02G016400,TraesCS1B02G034500,TraesCS1B02G034700,TraesCS1B02G055800,…
GO:0003674	Molecular Function	GO:0060089	molecular transducer activity	4	TraesCS4A02G262900,TraesCS4B02G052000,TraesCS4D02G052200,TraesCS5B02G217200
GO:0003674	Molecular Function	GO:0004871	signal transducer activity	4	TraesCS4A02G262900,TraesCS4B02G052000,TraesCS4D02G052200,TraesCS5B02G217200
GO:0003674	Molecular Function	GO:0001071	nucleic acid binding transcription factor activity	12	TraesCS2A02G097500,TraesCS2A02G427700,TraesCS2A02G433000,TraesCS2B02G407600,TraesCS2B02G448100,TraesCS2D02G425700,TraesCS3B02G240200,TraesCS5A02G250400,TraesCS5B02G565400,TraesCS5D02G258000,TraesCS5D02G317700,TraesCS6B02G341900
GO:0003674	Molecular Function	GO:0005198	structural molecule activity	6	TraesCS2D02G291600,TraesCS3D02G469800,TraesCS5A02G413100,TraesCS6B02G376800,TraesCS6D02G326700,TraesCSU02G081000
GO:0003674	Molecular Function	GO:0016209	antioxidant activity	2	TraesCS5A02G301700,TraesCS6B02G063800
GO:0003674	Molecular Function	GO:0005215	transporter activity	19	TraesCS1A02G343200,TraesCS1B02G356300,TraesCS1D02G126500,TraesCS1D02G345300,TraesCS2A02G141400,TraesCS2B02G606700,TraesCS2D02G198700,TraesCS3A02G300400,TraesCS4B02G080300,TraesCS4B02G262800,TraesCS5A02G030400,TraesCS5A02G140000,TraesCS5A02G309800,TraesCS5B02G217200,TraesCS5D02G153600,TraesCS7B02G060100,TraesCS7B02G174200,TraesCS7D02G276400,TraesCS7D02G386500
GO:0005575	Cellular Component	GO:0044421	extracellular region part	4	TraesCS2D02G033500,TraesCS4B02G309900,TraesCS4B02G310200,TraesCS4D02G308100
GO:0005575	Cellular Component	GO:0031974	membrane-enclosed lumen	12	TraesCS1A02G131000,TraesCS1B02G127600,TraesCS1B02G153400,TraesCS1D02G132200,TraesCS2A02G239000,TraesCS2B02G260900,TraesCS2D02G028200,TraesCS2D02G234700,TraesCS3A02G059200,TraesCS7A02G328600,TraesCS7D02G325500,TraesCS7D02G359400
GO:0005575	Cellular Component	GO:0005576	extracellular region	17	TraesCS1A02G212000,TraesCS1A02G212400,TraesCS1B02G225700,TraesCS1B02G226000,TraesCS1B02G293100,TraesCS1D02G215100,TraesCS1D02G215400,TraesCS2D02G033500,TraesCS2D02G373700,TraesCS3D02G538500,TraesCS4A02G265000,TraesCS4B02G309900,TraesCS4B02G310200,TraesCS4D02G308100,TraesCS5B02G556500,TraesCS6A02G333900,TraesCS6B02G063800
GO:0005575	Cellular Component	GO:0044422	organelle part	47	TraesCS1A02G131000,TraesCS1A02G223300,TraesCS1A02G234400,TraesCS1B02G127600,TraesCS1B02G153400,TraesCS1B02G204400,TraesCS1D02G132200,TraesCS1D02G163100,TraesCS1D02G218000,TraesCS2A02G239000,TraesCS2B02G185100,TraesCS2B02G260900,TraesCS2D02G028200,TraesCS2D02G234700,TraesCS2D02G243700,TraesCS2D02G291600,TraesCS3A02G059200,TraesCS3B02G024000,TraesCS3B02G324900,TraesCS3B02G358300,TraesCS3D02G290000,…
GO:0005575	Cellular Component	GO:0032991	macromolecular complex	44	TraesCS1A02G131000,TraesCS1B02G127600,TraesCS1B02G153400,TraesCS1D02G132200,TraesCS2A02G239000,TraesCS2B02G043000,TraesCS2B02G260900,TraesCS2B02G542900,TraesCS2B02G598800,TraesCS2B02G599000,TraesCS2D02G039500,TraesCS2D02G234700,TraesCS2D02G291600,TraesCS2D02G593700,TraesCS2D02G593900,TraesCS2D02G594800,TraesCS3A02G133600,TraesCS3B02G165900,TraesCS3D02G469800,TraesCS4A02G231800,TraesCS4A02G322600,…
GO:0005575	Cellular Component	GO:0099512	supramolecular fiber	2	TraesCS5B02G168800,TraesCS5B02G400900
GO:0005575	Cellular Component	GO:0043226	organelle	103	TraesCS1A02G020500,TraesCS1A02G052100,TraesCS1A02G131000,TraesCS1A02G223300,TraesCS1A02G234400,TraesCS1A02G261800,TraesCS1A02G274400,TraesCS1B02G055800,TraesCS1B02G127600,TraesCS1B02G153400,TraesCS1B02G204400,TraesCS1B02G283900,TraesCS1D02G132200,TraesCS1D02G163100,TraesCS1D02G218000,TraesCS1D02G274400,TraesCS2A02G101000,TraesCS2A02G101100,TraesCS2A02G239000,TraesCS2A02G427700,TraesCS2A02G433000,…
GO:0005575	Cellular Component	GO:0044425	membrane part	115	TraesCS1A02G058700,TraesCS1A02G073500,TraesCS1A02G331700,TraesCS1A02G343200,TraesCS1A02G349300,TraesCS1B02G147000,TraesCS1B02G204400,TraesCS1B02G356300,TraesCS1B02G389600,TraesCS1D02G045000,TraesCS1D02G126300,TraesCS1D02G126500,TraesCS1D02G163100,TraesCS1D02G345300,TraesCS1D02G376400,TraesCS2A02G033000,TraesCS2A02G141400,TraesCS2A02G360000,TraesCS2A02G534400,TraesCS2B02G043000,TraesCS2B02G352300,…
GO:0005575	Cellular Component	GO:0016020	membrane	130	TraesCS1A02G058700,TraesCS1A02G073500,TraesCS1A02G331700,TraesCS1A02G343200,TraesCS1A02G349300,TraesCS1B02G147000,TraesCS1B02G204400,TraesCS1B02G356300,TraesCS1B02G389600,TraesCS1D02G045000,TraesCS1D02G126300,TraesCS1D02G126500,TraesCS1D02G163100,TraesCS1D02G345300,TraesCS1D02G376400,TraesCS2A02G033000,TraesCS2A02G141400,TraesCS2A02G271800,TraesCS2A02G360000,TraesCS2A02G534400,TraesCS2B02G043000,…
GO:0005575	Cellular Component	GO:0044464	cell part	129	TraesCS1A02G020500,TraesCS1A02G052100,TraesCS1A02G131000,TraesCS1A02G223300,TraesCS1A02G234400,TraesCS1A02G261800,TraesCS1A02G274400,TraesCS1B02G055800,TraesCS1B02G127600,TraesCS1B02G153400,TraesCS1B02G204400,TraesCS1B02G283900,TraesCS1D02G132200,TraesCS1D02G163100,TraesCS1D02G218000,TraesCS1D02G274400,TraesCS2A02G101000,TraesCS2A02G101100,TraesCS2A02G239000,TraesCS2A02G427700,TraesCS2A02G433000,…
GO:0005575	Cellular Component	GO:0005623	cell	130	TraesCS1A02G020500,TraesCS1A02G052100,TraesCS1A02G131000,TraesCS1A02G223300,TraesCS1A02G234400,TraesCS1A02G261800,TraesCS1A02G274400,TraesCS1B02G055800,TraesCS1B02G127600,TraesCS1B02G153400,TraesCS1B02G204400,TraesCS1B02G283900,TraesCS1D02G126500,TraesCS1D02G132200,TraesCS1D02G163100,TraesCS1D02G218000,TraesCS1D02G274400,TraesCS2A02G101000,TraesCS2A02G101100,TraesCS2A02G239000,TraesCS2A02G427700,…
GO:0005575	Cellular Component	GO:0030054	cell junction	1	TraesCS2D02G356600
GO:0005575	Cellular Component	GO:0055044	symplast	1	TraesCS2D02G356600

## Sheet: BP
GO ID	Description	out (341)	All (43146)	pvalue	p.adjust	Genes
GO:0010265	SCF complex assembly	5	9	3.67654e-09	3.34565e-06	TraesCS5A02G046900;TraesCS5A02G409300;TraesCS5B02G051900;TraesCS5D02G057500;TraesCS5D02G419100
GO:0045017	glycerolipid biosynthetic process	11	211	1.1148e-06	0.000507235	TraesCS2B02G019100;TraesCS2D02G016300;TraesCS5A02G262000;TraesCS5A02G321800;TraesCS5A02G322100;TraesCS5B02G071400;TraesCS5B02G322500;TraesCS5D02G328500;TraesCS5D02G328700;TraesCS5D02G328800;TraesCS6D02G014800
GO:0000911	cytokinesis by cell plate formation	4	19	1.3529e-05	0.00410379	TraesCS4A02G192600;TraesCS4B02G122700;TraesCS4D02G120700;TraesCS5B02G168800
GO:0009584	detection of visible light	3	9	3.96807e-05	0.00645056	TraesCS4A02G262900;TraesCS4B02G052000;TraesCS4D02G052200
GO:0032506	cytokinetic process	4	25	4.25311e-05	0.00645056	TraesCS4A02G192600;TraesCS4B02G122700;TraesCS4D02G120700;TraesCS5B02G168800
GO:1902410	mitotic cytokinetic process	4	25	4.25311e-05	0.00645056	TraesCS4A02G192600;TraesCS4B02G122700;TraesCS4D02G120700;TraesCS5B02G168800
GO:0019287	isopentenyl diphosphate biosynthetic process, mevalonate pathway	3	13	0.000131965	0.0171554	TraesCS4A02G082100;TraesCS4B02G221900;TraesCS4D02G222300
GO:0046486	glycerolipid metabolic process	12	429	0.000181468	0.0171654	TraesCS2B02G019100;TraesCS2D02G016300;TraesCS5A02G262000;TraesCS5A02G321800;TraesCS5A02G322100;TraesCS5B02G071400;TraesCS5B02G222500;TraesCS5B02G322500;TraesCS5D02G328500;TraesCS5D02G328700;TraesCS5D02G328800;TraesCS6D02G014800
GO:0009581	detection of external stimulus	3	15	0.000207494	0.0171654	TraesCS4A02G262900;TraesCS4B02G052000;TraesCS4D02G052200
GO:0009582	detection of abiotic stimulus	3	15	0.000207494	0.0171654	TraesCS4A02G262900;TraesCS4B02G052000;TraesCS4D02G052200
GO:0009583	detection of light stimulus	3	15	0.000207494	0.0171654	TraesCS4A02G262900;TraesCS4B02G052000;TraesCS4D02G052200
GO:0000281	mitotic cytokinesis	4	38	0.000228879	0.0173567	TraesCS4A02G192600;TraesCS4B02G122700;TraesCS4D02G120700;TraesCS5B02G168800
GO:0051606	detection of stimulus	3	17	0.000306484	0.0200336	TraesCS4A02G262900;TraesCS4B02G052000;TraesCS4D02G052200
GO:0061640	cytoskeleton-dependent cytokinesis	4	41	0.00030821	0.0200336	TraesCS4A02G192600;TraesCS4B02G122700;TraesCS4D02G120700;TraesCS5B02G168800
GO:0007018	microtubule-based movement	7	165	0.000362232	0.0219754	TraesCS5A02G317000;TraesCS5B02G317600;TraesCS5B02G400900;TraesCS5D02G323300;TraesCS6A02G188600;TraesCS6B02G215900;TraesCS6D02G177300
GO:0006928	movement of cell or subcellular component	7	169	0.000418339	0.023793	TraesCS5A02G317000;TraesCS5B02G317600;TraesCS5B02G400900;TraesCS5D02G323300;TraesCS6A02G188600;TraesCS6B02G215900;TraesCS6D02G177300
GO:0000910	cytokinesis	4	46	0.000481467	0.0243408	TraesCS4A02G192600;TraesCS4B02G122700;TraesCS4D02G120700;TraesCS5B02G168800
GO:0006084	acetyl-CoA metabolic process	4	46	0.000481467	0.0243408	TraesCS2D02G039500;TraesCS4A02G082100;TraesCS4B02G221900;TraesCS4D02G222300
GO:0008610	lipid biosynthetic process	19	1037	0.000685538	0.0313738	TraesCS2B02G019100;TraesCS2D02G016300;TraesCS2D02G423300;TraesCS4A02G082100;TraesCS4A02G363100;TraesCS4B02G221900;TraesCS4B02G300100;TraesCS4D02G159800;TraesCS4D02G222300;TraesCS5A02G262000;TraesCS5A02G321800;TraesCS5A02G322100;TraesCS5B02G071400;TraesCS5B02G322500;TraesCS5D02G328500;TraesCS5D02G328700;TraesCS5D02G328800;TraesCS5D02G510500;TraesCS6D02G014800
GO:0019953	sexual reproduction	6	133	0.000689535	0.0313738	TraesCS1A02G212000;TraesCS1A02G212400;TraesCS1B02G225700;TraesCS1B02G226000;TraesCS1D02G215100;TraesCS1D02G215400
GO:0044703	multi-organism reproductive process	14	651	0.000772194	0.03334	TraesCS1A02G212000;TraesCS1A02G212400;TraesCS1B02G225700;TraesCS1B02G226000;TraesCS1B02G389600;TraesCS1D02G215100;TraesCS1D02G215400;TraesCS1D02G376400;TraesCS2A02G534400;TraesCS2B02G565000;TraesCS3A02G315100;TraesCS3D02G245300;TraesCS3D02G316800;TraesCS4A02G353300
GO:0010286	heat acclimation	2	6	0.000914826	0.03334	TraesCS3B02G358300;TraesCS3D02G321900
GO:0009240	isopentenyl diphosphate biosynthetic process	3	25	0.00098921	0.03334	TraesCS4A02G082100;TraesCS4B02G221900;TraesCS4D02G222300
GO:0010017	red or far-red light signaling pathway	3	25	0.00098921	0.03334	TraesCS3D02G304800;TraesCS4A02G262900;TraesCS4D02G052200
GO:0046490	isopentenyl diphosphate metabolic process	3	25	0.00098921	0.03334	TraesCS4A02G082100;TraesCS4B02G221900;TraesCS4D02G222300
GO:0070940	dephosphorylation of RNA polymerase II C-terminal domain	3	25	0.00098921	0.03334	TraesCS2A02G373400;TraesCS2B02G390500;TraesCS3D02G362900
GO:0071489	cellular response to red or far red light	3	25	0.00098921	0.03334	TraesCS3D02G304800;TraesCS4A02G262900;TraesCS4D02G052200
GO:0042546	cell wall biogenesis	9	327	0.00127762	0.0415228	TraesCS4A02G173200;TraesCS4B02G143800;TraesCS4D02G142400;TraesCS5B02G556500;TraesCS6A02G320100;TraesCS6A02G320400;TraesCS6B02G351200;TraesCS6D02G299600;TraesCS6D02G300000
GO:0006637	acyl-CoA metabolic process	4	64	0.00167702	0.0508697	TraesCS2D02G039500;TraesCS4A02G082100;TraesCS4B02G221900;TraesCS4D02G222300
GO:0035383	thioester metabolic process	4	64	0.00167702	0.0508697	TraesCS2D02G039500;TraesCS4A02G082100;TraesCS4B02G221900;TraesCS4D02G222300
GO:0090114	COPII-coated vesicle budding	3	32	0.00204785	0.0583399	TraesCS5A02G382500;TraesCS5B02G386700;TraesCS5D02G391900
GO:0006629	lipid metabolic process	29	2058	0.00205151	0.0583399	TraesCS1A02G223300;TraesCS1B02G368600;TraesCS1D02G357000;TraesCS2B02G019100;TraesCS2D02G016300;TraesCS2D02G423300;TraesCS3A02G348300;TraesCS3B02G380200;TraesCS3B02G561600;TraesCS3D02G341900;TraesCS4A02G082100;TraesCS4A02G363100;TraesCS4B02G221900;TraesCS4B02G300100;TraesCS4D02G159800;TraesCS4D02G222300;TraesCS5A02G262000;TraesCS5A02G321800;TraesCS5A02G322100;TraesCS5B02G071400;TraesCS5B02G222500;…
GO:0044255	cellular lipid metabolic process	21	1349	0.00271162	0.0727394	TraesCS1A02G223300;TraesCS2B02G019100;TraesCS2D02G016300;TraesCS2D02G423300;TraesCS4A02G082100;TraesCS4A02G363100;TraesCS4B02G221900;TraesCS4B02G300100;TraesCS4D02G159800;TraesCS4D02G222300;TraesCS5A02G262000;TraesCS5A02G321800;TraesCS5A02G322100;TraesCS5B02G071400;TraesCS5B02G222500;TraesCS5B02G322500;TraesCS5D02G328500;TraesCS5D02G328700;TraesCS5D02G328800;TraesCS5D02G510500;TraesCS6D02G014800
GO:0044247	cellular polysaccharide catabolic process	4	73	0.00271774	0.0727394	TraesCS1D02G218000;TraesCS5A02G202600;TraesCS5B02G201100;TraesCS5D02G208900
GO:0051668	localization within membrane	3	36	0.00288003	0.0728009	TraesCS5A02G382500;TraesCS5B02G386700;TraesCS5D02G391900
GO:1902591	single-organism membrane budding	3	36	0.00288003	0.0728009	TraesCS5A02G382500;TraesCS5B02G386700;TraesCS5D02G391900
GO:0009251	glucan catabolic process	4	75	0.00299776	0.0737286	TraesCS1D02G218000;TraesCS5A02G202600;TraesCS5B02G201100;TraesCS5D02G208900
GO:0006074	(1->3)-beta-D-glucan metabolic process	3	40	0.00389364	0.0898022	TraesCS7A02G555700;TraesCS7B02G480300;TraesCS7D02G554900
GO:0006075	(1->3)-beta-D-glucan biosynthetic process	3	40	0.00389364	0.0898022	TraesCS7A02G555700;TraesCS7B02G480300;TraesCS7D02G554900
GO:0043412	macromolecule modification	84	8080	0.00394735	0.0898022	TraesCS1A02G066700;TraesCS1A02G127900;TraesCS1B02G055800;TraesCS1B02G085000;TraesCS1B02G147000;TraesCS1D02G067700;TraesCS1D02G126300;TraesCS1D02G347300;TraesCS1D02G376400;TraesCS2A02G269000;TraesCS2A02G346500;TraesCS2A02G357800;TraesCS2A02G373400;TraesCS2A02G534400;TraesCS2B02G051500;TraesCS2B02G352300;TraesCS2B02G355800;TraesCS2B02G377100;TraesCS2B02G390500;TraesCS2B02G565000;TraesCS2B02G580400;…
GO:0051704	multi-organism process	18	1131	0.00425314	0.0943989	TraesCS1A02G212000;TraesCS1A02G212400;TraesCS1B02G225700;TraesCS1B02G226000;TraesCS1B02G389600;TraesCS1D02G215100;TraesCS1D02G215400;TraesCS1D02G376400;TraesCS2A02G097500;TraesCS2A02G430800;TraesCS2A02G534400;TraesCS2B02G565000;TraesCS2D02G090300;TraesCS3A02G315100;TraesCS3D02G245300;TraesCS3D02G316800;TraesCS4A02G353300;TraesCS6D02G314300
GO:0017006	protein-tetrapyrrole linkage	2	13	0.00458614	0.0993664	TraesCS4A02G262900;TraesCS4D02G052200
GO:0007602	phototransduction	2	14	0.00532267	0.110083	TraesCS4A02G262900;TraesCS4D02G052200
GO:0009585	red, far-red light phototransduction	2	14	0.00532267	0.110083	TraesCS4A02G262900;TraesCS4D02G052200
GO:0007017	microtubule-based process	9	413	0.00596705	0.118293	TraesCS5A02G317000;TraesCS5B02G168800;TraesCS5B02G317600;TraesCS5B02G400900;TraesCS5B02G495700;TraesCS5D02G323300;TraesCS6A02G188600;TraesCS6B02G215900;TraesCS6D02G177300
GO:0042538	hyperosmotic salinity response	2	15	0.00610962	0.118293	TraesCS3B02G358300;TraesCS3D02G321900
GO:0080183	response to photooxidative stress	2	15	0.00610962	0.118293	TraesCS3B02G358300;TraesCS3D02G321900
GO:0051273	beta-glucan metabolic process	6	207	0.00630007	0.119439	TraesCS5A02G202600;TraesCS5B02G201100;TraesCS5D02G208900;TraesCS7A02G555700;TraesCS7B02G480300;TraesCS7D02G554900
GO:0006464	cellular protein modification process	79	7678	0.00691261	0.125809	TraesCS1A02G066700;TraesCS1A02G127900;TraesCS1B02G055800;TraesCS1B02G085000;TraesCS1B02G147000;TraesCS1D02G067700;TraesCS1D02G126300;TraesCS1D02G347300;TraesCS1D02G376400;TraesCS2A02G346500;TraesCS2A02G357800;TraesCS2A02G373400;TraesCS2A02G534400;TraesCS2B02G051500;TraesCS2B02G352300;TraesCS2B02G355800;TraesCS2B02G377100;TraesCS2B02G390500;TraesCS2B02G565000;TraesCS2B02G580400;TraesCS2D02G039500;…
GO:0036211	protein modification process	79	7678	0.00691261	0.125809	TraesCS1A02G066700;TraesCS1A02G127900;TraesCS1B02G055800;TraesCS1B02G085000;TraesCS1B02G147000;TraesCS1D02G067700;TraesCS1D02G126300;TraesCS1D02G347300;TraesCS1D02G376400;TraesCS2A02G346500;TraesCS2A02G357800;TraesCS2A02G373400;TraesCS2A02G534400;TraesCS2B02G051500;TraesCS2B02G352300;TraesCS2B02G355800;TraesCS2B02G377100;TraesCS2B02G390500;TraesCS2B02G565000;TraesCS2B02G580400;TraesCS2D02G039500;…
GO:0019474	L-lysine catabolic process to acetyl-CoA	1	1	0.0079034	0.138309	TraesCS2D02G039500
GO:0033512	L-lysine catabolic process to acetyl-CoA via saccharopine	1	1	0.0079034	0.138309	TraesCS2D02G039500
GO:0016050	vesicle organization	4	100	0.00829631	0.139808	TraesCS5A02G382500;TraesCS5B02G386700;TraesCS5D02G391900;TraesCS5D02G436900
GO:0044275	cellular carbohydrate catabolic process	4	100	0.00829631	0.139808	TraesCS1D02G218000;TraesCS5A02G202600;TraesCS5B02G201100;TraesCS5D02G208900
GO:0009639	response to red or far red light	4	101	0.00858579	0.142056	TraesCS3D02G304800;TraesCS4A02G262900;TraesCS4D02G052200;TraesCS6D02G314300
GO:0006972	hyperosmotic response	2	18	0.00876467	0.142426	TraesCS3B02G358300;TraesCS3D02G321900
GO:0071482	cellular response to light stimulus	3	54	0.00901352	0.1439	TraesCS3D02G304800;TraesCS4A02G262900;TraesCS4D02G052200
GO:0030245	cellulose catabolic process	3	55	0.00947863	0.146196	TraesCS5A02G202600;TraesCS5B02G201100;TraesCS5D02G208900
GO:0051275	beta-glucan catabolic process	3	55	0.00947863	0.146196	TraesCS5A02G202600;TraesCS5B02G201100;TraesCS5D02G208900
GO:0009967	positive regulation of signal transduction	3	58	0.0109568	0.160818	TraesCS3D02G304800;TraesCS4A02G328700;TraesCS4B02G083300
GO:0023056	positive regulation of signaling	3	58	0.0109568	0.160818	TraesCS3D02G304800;TraesCS4A02G328700;TraesCS4B02G083300
GO:0071478	cellular response to radiation	3	58	0.0109568	0.160818	TraesCS3D02G304800;TraesCS4A02G262900;TraesCS4D02G052200
GO:0010647	positive regulation of cell communication	3	63	0.0137008	0.19538	TraesCS3D02G304800;TraesCS4A02G328700;TraesCS4B02G083300
GO:0006888	ER to Golgi vesicle-mediated transport	4	116	0.013741	0.19538	TraesCS5A02G382500;TraesCS5B02G386700;TraesCS5D02G391900;TraesCS5D02G436900
GO:0009915	phloem sucrose loading	1	2	0.0157445	0.20987	TraesCS1A02G223300
GO:0010232	vascular transport	1	2	0.0157445	0.20987	TraesCS1A02G223300
GO:0010233	phloem transport	1	2	0.0157445	0.20987	TraesCS1A02G223300
GO:0098755	maintenance of seed dormancy by absisic acid	1	2	0.0157445	0.20987	TraesCS5D02G503400
GO:0006305	DNA alkylation	3	69	0.0174638	0.20987	TraesCS5A02G241800;TraesCS5B02G239800;TraesCS5D02G248300
GO:0006306	DNA methylation	3	69	0.0174638	0.20987	TraesCS5A02G241800;TraesCS5B02G239800;TraesCS5D02G248300
GO:0006304	DNA modification	3	70	0.0181413	0.20987	TraesCS5A02G241800;TraesCS5B02G239800;TraesCS5D02G248300
GO:0044728	DNA methylation or demethylation	3	70	0.0181413	0.20987	TraesCS5A02G241800;TraesCS5B02G239800;TraesCS5D02G248300
GO:1903047	mitotic cell cycle process	5	192	0.0186705	0.20987	TraesCS4A02G192600;TraesCS4B02G122700;TraesCS4D02G120700;TraesCS5B02G168800;TraesCS5B02G495700
GO:0071214	cellular response to abiotic stimulus	3	72	0.0195398	0.20987	TraesCS3D02G304800;TraesCS4A02G262900;TraesCS4D02G052200
GO:0006468	protein phosphorylation	56	5391	0.0197751	0.20987	TraesCS1A02G066700;TraesCS1A02G127900;TraesCS1B02G085000;TraesCS1B02G147000;TraesCS1D02G067700;TraesCS1D02G126300;TraesCS1D02G347300;TraesCS1D02G376400;TraesCS2A02G346500;TraesCS2A02G357800;TraesCS2A02G534400;TraesCS2B02G051500;TraesCS2B02G352300;TraesCS2B02G377100;TraesCS2B02G565000;TraesCS2B02G580400;TraesCS2D02G356600;TraesCS2D02G404700;TraesCS2D02G509205;TraesCS3A02G315100;TraesCS3B02G174800;…
GO:0002181	cytoplasmic translation	4	130	0.0200224	0.20987	TraesCS2D02G291600;TraesCS4B02G164300;TraesCS6B02G376800;TraesCS6D02G326700
GO:0005984	disaccharide metabolic process	4	131	0.0205283	0.20987	TraesCS1D02G218000;TraesCS2A02G406700;TraesCS2B02G424300;TraesCS6A02G351300
GO:0048564	photosystem I assembly	2	28	0.0205604	0.20987	TraesCS3B02G358300;TraesCS3D02G321900
GO:0022414	reproductive process	18	1337	0.0207933	0.20987	TraesCS1A02G212000;TraesCS1A02G212400;TraesCS1B02G225700;TraesCS1B02G226000;TraesCS1B02G389600;TraesCS1D02G215100;TraesCS1D02G215400;TraesCS1D02G376400;TraesCS2A02G385300;TraesCS2A02G534400;TraesCS2B02G565000;TraesCS3A02G315100;TraesCS3D02G245300;TraesCS3D02G316800;TraesCS4A02G353300;TraesCS5D02G503400;TraesCS6D02G314300;TraesCS7B02G337800
GO:0000003	reproduction	18	1341	0.0213441	0.20987	TraesCS1A02G212000;TraesCS1A02G212400;TraesCS1B02G225700;TraesCS1B02G226000;TraesCS1B02G389600;TraesCS1D02G215100;TraesCS1D02G215400;TraesCS1D02G376400;TraesCS2A02G385300;TraesCS2A02G534400;TraesCS2B02G565000;TraesCS3A02G315100;TraesCS3D02G245300;TraesCS3D02G316800;TraesCS4A02G353300;TraesCS5D02G503400;TraesCS6D02G314300;TraesCS7B02G337800
GO:0044711	single-organism biosynthetic process	34	2991	0.0214975	0.20987	TraesCS1A02G223300;TraesCS1D02G218000;TraesCS2B02G019100;TraesCS2D02G016300;TraesCS2D02G423300;TraesCS2D02G549400;TraesCS2D02G589000;TraesCS4A02G082100;TraesCS4A02G363100;TraesCS4B02G221900;TraesCS4B02G300100;TraesCS4D02G159800;TraesCS4D02G198400;TraesCS4D02G222300;TraesCS5A02G262000;TraesCS5A02G321800;TraesCS5A02G322100;TraesCS5B02G071400;TraesCS5B02G175100;TraesCS5B02G322500;TraesCS5D02G328500;…
GO:0043623	cellular protein complex assembly	7	352	0.0226618	0.20987	TraesCS3B02G358300;TraesCS3D02G321900;TraesCS5A02G046900;TraesCS5A02G409300;TraesCS5B02G051900;TraesCS5D02G057500;TraesCS5D02G419100
GO:0006720	isoprenoid metabolic process	6	276	0.0231007	0.20987	TraesCS1A02G223300;TraesCS2D02G423300;TraesCS4A02G082100;TraesCS4B02G221900;TraesCS4B02G300100;TraesCS4D02G222300
GO:0000024	maltose biosynthetic process	1	3	0.0235238	0.20987	TraesCS1D02G218000
GO:0000919	cell plate assembly	1	3	0.0235238	0.20987	TraesCS5B02G168800
GO:0006554	lysine catabolic process	1	3	0.0235238	0.20987	TraesCS2D02G039500
GO:0006984	ER-nucleus signaling pathway	1	3	0.0235238	0.20987	TraesCS4B02G083300
GO:0006991	response to sterol depletion	1	3	0.0235238	0.20987	TraesCS4B02G083300
GO:0009068	aspartate family amino acid catabolic process	1	3	0.0235238	0.20987	TraesCS2D02G039500
GO:0019477	L-lysine catabolic process	1	3	0.0235238	0.20987	TraesCS2D02G039500
GO:0032467	positive regulation of cytokinesis	1	3	0.0235238	0.20987	TraesCS5B02G168800
GO:0032933	SREBP signaling pathway	1	3	0.0235238	0.20987	TraesCS4B02G083300
GO:0033273	response to vitamin	1	3	0.0235238	0.20987	TraesCS6D02G314300
GO:0033274	response to vitamin B2	1	3	0.0235238	0.20987	TraesCS6D02G314300
GO:0046440	L-lysine metabolic process	1	3	0.0235238	0.20987	TraesCS2D02G039500
GO:0071501	cellular response to sterol depletion	1	3	0.0235238	0.20987	TraesCS4B02G083300
GO:0080175	phragmoplast microtubule organization	1	3	0.0235238	0.20987	TraesCS5B02G168800
GO:0090228	positive regulation of red or far-red light signaling pathway	1	3	0.0235238	0.20987	TraesCS3D02G304800
GO:1990116	ribosome-associated ubiquitin-dependent protein catabolic process	1	3	0.0235238	0.20987	TraesCS4A02G322600
GO:2000638	regulation of SREBP signaling pathway	1	3	0.0235238	0.20987	TraesCS4B02G083300
GO:2000640	positive regulation of SREBP signaling pathway	1	3	0.0235238	0.20987	TraesCS4B02G083300
GO:2000694	regulation of phragmoplast microtubule organization	1	3	0.0235238	0.20987	TraesCS5B02G168800
GO:0006900	membrane budding	3	78	0.0240829	0.212771	TraesCS5A02G382500;TraesCS5B02G386700;TraesCS5D02G391900
GO:0008037	cell recognition	8	443	0.0255662	0.221573	TraesCS1B02G389600;TraesCS1D02G376400;TraesCS2A02G534400;TraesCS2B02G565000;TraesCS3A02G315100;TraesCS3D02G245300;TraesCS3D02G316800;TraesCS4A02G353300
GO:0048544	recognition of pollen	8	443	0.0255662	0.221573	TraesCS1B02G389600;TraesCS1D02G376400;TraesCS2A02G534400;TraesCS2B02G565000;TraesCS3A02G315100;TraesCS3D02G245300;TraesCS3D02G316800;TraesCS4A02G353300
GO:0009658	chloroplast organization	4	144	0.0278241	0.238262	TraesCS1A02G234400;TraesCS2D02G417300;TraesCS3B02G358300;TraesCS3D02G321900
GO:0009875	pollen-pistil interaction	8	451	0.0280155	0.238262	TraesCS1B02G389600;TraesCS1D02G376400;TraesCS2A02G534400;TraesCS2B02G565000;TraesCS3A02G315100;TraesCS3D02G245300;TraesCS3D02G316800;TraesCS4A02G353300
GO:0006073	cellular glucan metabolic process	8	454	0.0289745	0.244137	TraesCS1D02G218000;TraesCS5A02G202600;TraesCS5B02G201100;TraesCS5B02G556500;TraesCS5D02G208900;TraesCS7A02G555700;TraesCS7B02G480300;TraesCS7D02G554900
GO:0044042	glucan metabolic process	8	456	0.0296262	0.247204	TraesCS1D02G218000;TraesCS5A02G202600;TraesCS5B02G201100;TraesCS5B02G556500;TraesCS5D02G208900;TraesCS7A02G555700;TraesCS7B02G480300;TraesCS7D02G554900
GO:0044262	cellular carbohydrate metabolic process	11	722	0.0298818	0.247204	TraesCS1D02G218000;TraesCS2A02G406700;TraesCS2B02G424300;TraesCS5A02G202600;TraesCS5B02G201100;TraesCS5B02G556500;TraesCS5D02G208900;TraesCS6A02G351300;TraesCS7A02G555700;TraesCS7B02G480300;TraesCS7D02G554900
GO:0006378	mRNA polyadenylation	2	35	0.031217	0.25384	TraesCS7A02G328600;TraesCS7D02G325500
GO:0048830	adventitious root development	1	4	0.0312419	0.25384	TraesCS4A02G415400
GO:0018298	protein-chromophore linkage	3	90	0.0347294	0.278894	TraesCS4A02G262900;TraesCS4B02G052000;TraesCS4D02G052200
GO:0008654	phospholipid biosynthetic process	5	227	0.0349383	0.278894	TraesCS4A02G082100;TraesCS4B02G221900;TraesCS4D02G222300;TraesCS5A02G262000;TraesCS5B02G071400
GO:0006793	phosphorus metabolic process	71	7336	0.0375289	0.290149	TraesCS1A02G066700;TraesCS1A02G127900;TraesCS1B02G085000;TraesCS1B02G147000;TraesCS1D02G067700;TraesCS1D02G126300;TraesCS1D02G347300;TraesCS1D02G376400;TraesCS2A02G346500;TraesCS2A02G357800;TraesCS2A02G373400;TraesCS2A02G534400;TraesCS2B02G051500;TraesCS2B02G352300;TraesCS2B02G377100;TraesCS2B02G390500;TraesCS2B02G565000;TraesCS2B02G580400;TraesCS2D02G039500;TraesCS2D02G356600;TraesCS2D02G404700;…
GO:0009311	oligosaccharide metabolic process	4	159	0.0379394	0.290149	TraesCS1D02G218000;TraesCS2A02G406700;TraesCS2B02G424300;TraesCS6A02G351300
GO:0007584	response to nutrient	1	5	0.038899	0.290149	TraesCS6D02G314300
GO:0010231	maintenance of seed dormancy	1	5	0.038899	0.290149	TraesCS5D02G503400
GO:0051315	attachment of mitotic spindle microtubules to kinetochore	1	5	0.038899	0.290149	TraesCS5B02G495700
GO:0071454	cellular response to anoxia	1	5	0.038899	0.290149	TraesCS2D02G326900
GO:0090227	regulation of red or far-red light signaling pathway	1	5	0.038899	0.290149	TraesCS3D02G304800
GO:0097437	maintenance of dormancy	1	5	0.038899	0.290149	TraesCS5D02G503400
GO:0048584	positive regulation of response to stimulus	4	164	0.0417213	0.307684	TraesCS3D02G304800;TraesCS4A02G328700;TraesCS4B02G083300;TraesCS6D02G314300
GO:0016310	phosphorylation	58	5868	0.0419262	0.307684	TraesCS1A02G066700;TraesCS1A02G127900;TraesCS1B02G085000;TraesCS1B02G147000;TraesCS1D02G067700;TraesCS1D02G126300;TraesCS1D02G347300;TraesCS1D02G376400;TraesCS2A02G346500;TraesCS2A02G357800;TraesCS2A02G534400;TraesCS2B02G051500;TraesCS2B02G352300;TraesCS2B02G377100;TraesCS2B02G565000;TraesCS2B02G580400;TraesCS2D02G356600;TraesCS2D02G404700;TraesCS2D02G509205;TraesCS2D02G549400;TraesCS3A02G315100;…
GO:0016108	tetraterpenoid metabolic process	2	42	0.0435801	0.314745	TraesCS1A02G223300;TraesCS4B02G300100
GO:0016116	carotenoid metabolic process	2	42	0.0435801	0.314745	TraesCS1A02G223300;TraesCS4B02G300100
GO:0008299	isoprenoid biosynthetic process	5	244	0.0452491	0.31496	TraesCS2D02G423300;TraesCS4A02G082100;TraesCS4B02G221900;TraesCS4B02G300100;TraesCS4D02G222300
GO:0002943	tRNA dihydrouridine synthesis	1	6	0.0464959	0.31496	TraesCS2A02G269000
GO:0010162	seed dormancy process	1	6	0.0464959	0.31496	TraesCS5D02G503400
GO:0010189	vitamin E biosynthetic process	1	6	0.0464959	0.31496	TraesCS1A02G223300
GO:0022611	dormancy process	1	6	0.0464959	0.31496	TraesCS5D02G503400
GO:0042360	vitamin E metabolic process	1	6	0.0464959	0.31496	TraesCS1A02G223300
GO:1900367	positive regulation of defense response to insect	1	6	0.0464959	0.31496	TraesCS6D02G314300
GO:0006796	phosphate-containing compound metabolic process	70	7305	0.0465969	0.31496	TraesCS1A02G066700;TraesCS1A02G127900;TraesCS1B02G085000;TraesCS1B02G147000;TraesCS1D02G067700;TraesCS1D02G126300;TraesCS1D02G347300;TraesCS1D02G376400;TraesCS2A02G346500;TraesCS2A02G357800;TraesCS2A02G373400;TraesCS2A02G534400;TraesCS2B02G051500;TraesCS2B02G352300;TraesCS2B02G377100;TraesCS2B02G390500;TraesCS2B02G565000;TraesCS2B02G580400;TraesCS2D02G356600;TraesCS2D02G404700;TraesCS2D02G509205;…
GO:0044085	cellular component biogenesis	22	1891	0.0469059	0.31496	TraesCS3B02G358300;TraesCS3D02G321900;TraesCS4A02G173200;TraesCS4B02G143800;TraesCS4B02G164300;TraesCS4D02G142400;TraesCS5A02G046900;TraesCS5A02G409300;TraesCS5B02G051900;TraesCS5B02G168800;TraesCS5B02G556500;TraesCS5D02G057500;TraesCS5D02G419100;TraesCS6A02G202200;TraesCS6A02G320100;TraesCS6A02G320400;TraesCS6B02G351200;TraesCS6B02G376800;TraesCS6D02G299600;TraesCS6D02G300000;TraesCS6D02G326700;…
GO:0006099	tricarboxylic acid cycle	3	102	0.047417	0.31496	TraesCS2D02G039500;TraesCS3B02G008500;TraesCS3D02G005000
GO:0006101	citrate metabolic process	3	102	0.047417	0.31496	TraesCS2D02G039500;TraesCS3B02G008500;TraesCS3D02G005000
GO:0044264	cellular polysaccharide metabolic process	8	507	0.0497918	0.328337	TraesCS1D02G218000;TraesCS5A02G202600;TraesCS5B02G201100;TraesCS5B02G556500;TraesCS5D02G208900;TraesCS7A02G555700;TraesCS7B02G480300;TraesCS7D02G554900

## Sheet: CC
GO ID	Description	out (245)	All (33248)	pvalue	p.adjust	Genes
GO:0012507	ER to Golgi transport vesicle membrane	4	55	0.000730655	0.0922473	TraesCS5A02G382500;TraesCS5B02G386700;TraesCS5D02G391900;TraesCS5D02G436900
GO:0000124	SAGA complex	3	27	0.00101437	0.0922473	TraesCS1A02G131000;TraesCS1B02G153400;TraesCS1D02G132200
GO:0030134	ER to Golgi transport vesicle	4	69	0.00170904	0.0922473	TraesCS5A02G382500;TraesCS5B02G386700;TraesCS5D02G391900;TraesCS5D02G436900
GO:0044451	nucleoplasm part	10	458	0.00226549	0.0922473	TraesCS1A02G131000;TraesCS1B02G127600;TraesCS1B02G153400;TraesCS1D02G132200;TraesCS2A02G239000;TraesCS2B02G260900;TraesCS2D02G234700;TraesCS7A02G328600;TraesCS7D02G325500;TraesCS7D02G359400
GO:0070461	SAGA-type complex	3	39	0.00296985	0.0922473	TraesCS1A02G131000;TraesCS1B02G153400;TraesCS1D02G132200
GO:0000148	1,3-beta-D-glucan synthase complex	3	40	0.00319334	0.0922473	TraesCS7A02G555700;TraesCS7B02G480300;TraesCS7D02G554900
GO:0030127	COPII vesicle coat	3	42	0.00367061	0.0922473	TraesCS5A02G382500;TraesCS5B02G386700;TraesCS5D02G391900
GO:0005654	nucleoplasm	10	492	0.0037652	0.0922473	TraesCS1A02G131000;TraesCS1B02G127600;TraesCS1B02G153400;TraesCS1D02G132200;TraesCS2A02G239000;TraesCS2B02G260900;TraesCS2D02G234700;TraesCS7A02G328600;TraesCS7D02G325500;TraesCS7D02G359400
GO:0030658	transport vesicle membrane	4	96	0.00562876	0.122582	TraesCS5A02G382500;TraesCS5B02G386700;TraesCS5D02G391900;TraesCS5D02G436900
GO:0005849	mRNA cleavage factor complex	2	18	0.00765488	0.141693	TraesCS7A02G328600;TraesCS7D02G325500
GO:0016592	mediator complex	4	106	0.00795216	0.141693	TraesCS1B02G127600;TraesCS2A02G239000;TraesCS2B02G260900;TraesCS2D02G234700
GO:0030133	transport vesicle	4	113	0.00990578	0.161794	TraesCS5A02G382500;TraesCS5B02G386700;TraesCS5D02G391900;TraesCS5D02G436900
GO:0030662	coated vesicle membrane	4	125	0.0139312	0.19884	TraesCS5A02G382500;TraesCS5B02G386700;TraesCS5D02G391900;TraesCS5D02G436900
GO:0000306	extrinsic component of vacuolar membrane	1	2	0.0146836	0.19884	TraesCSU02G014500
GO:0098797	plasma membrane protein complex	3	71	0.0156388	0.19884	TraesCS7A02G555700;TraesCS7B02G480300;TraesCS7D02G554900
GO:0000123	histone acetyltransferase complex	3	72	0.0162318	0.19884	TraesCS1A02G131000;TraesCS1B02G153400;TraesCS1D02G132200
GO:0005828	kinetochore microtubule	1	3	0.0219447	0.238954	TraesCS5B02G168800
GO:1990112	RQC complex	1	3	0.0219447	0.238954	TraesCS4A02G322600
GO:0031248	protein acetyltransferase complex	3	85	0.0250833	0.243701	TraesCS1A02G131000;TraesCS1B02G153400;TraesCS1D02G132200
GO:1902493	acetyltransferase complex	3	85	0.0250833	0.243701	TraesCS1A02G131000;TraesCS1B02G153400;TraesCS1D02G132200
GO:0030659	cytoplasmic vesicle membrane	4	152	0.0263934	0.243701	TraesCS5A02G382500;TraesCS5B02G386700;TraesCS5D02G391900;TraesCS5D02G436900
GO:0009509	chromoplast	1	4	0.0291526	0.243701	TraesCS4B02G300100
GO:0012506	vesicle membrane	4	157	0.0292487	0.243701	TraesCS5A02G382500;TraesCS5B02G386700;TraesCS5D02G391900;TraesCS5D02G436900
GO:0044433	cytoplasmic vesicle part	4	158	0.0298409	0.243701	TraesCS5A02G382500;TraesCS5B02G386700;TraesCS5D02G391900;TraesCS5D02G436900
GO:0005777	peroxisome	4	172	0.0388771	0.293073	TraesCS2D02G326900;TraesCS4A02G082100;TraesCS4B02G221900;TraesCS4D02G222300
GO:0042579	microbody	4	172	0.0388771	0.293073	TraesCS2D02G326900;TraesCS4A02G082100;TraesCS4B02G221900;TraesCS4D02G222300
GO:0030120	vesicle coat	3	104	0.0418222	0.303598	TraesCS5A02G382500;TraesCS5B02G386700;TraesCS5D02G391900
GO:0030135	coated vesicle	4	182	0.0461883	0.323318	TraesCS5A02G382500;TraesCS5B02G386700;TraesCS5D02G391900;TraesCS5D02G436900

## Sheet: MF
GO ID	Description	out (539)	All (63340)	pvalue	p.adjust	Genes
GO:0004144	diacylglycerol O-acyltransferase activity	9	52	5.82135e-10	1.49194e-07	TraesCS2B02G019100;TraesCS2D02G016300;TraesCS5A02G321800;TraesCS5A02G322100;TraesCS5B02G322500;TraesCS5D02G328500;TraesCS5D02G328700;TraesCS5D02G328800;TraesCS6D02G014800
GO:0016411	acylglycerol O-acyltransferase activity	9	54	8.28857e-10	1.49194e-07	TraesCS2B02G019100;TraesCS2D02G016300;TraesCS5A02G321800;TraesCS5A02G322100;TraesCS5B02G322500;TraesCS5D02G328500;TraesCS5D02G328700;TraesCS5D02G328800;TraesCS6D02G014800
GO:0008107	galactoside 2-alpha-L-fucosyltransferase activity	8	56	2.59183e-08	2.33265e-06	TraesCS4A02G173200;TraesCS4B02G143800;TraesCS4D02G142400;TraesCS6A02G320100;TraesCS6A02G320400;TraesCS6B02G351200;TraesCS6D02G299600;TraesCS6D02G300000
GO:0031127	alpha-(1,2)-fucosyltransferase activity	8	56	2.59183e-08	2.33265e-06	TraesCS4A02G173200;TraesCS4B02G143800;TraesCS4D02G142400;TraesCS6A02G320100;TraesCS6A02G320400;TraesCS6B02G351200;TraesCS6D02G299600;TraesCS6D02G300000
GO:0008417	fucosyltransferase activity	8	63	6.70746e-08	4.82937e-06	TraesCS4A02G173200;TraesCS4B02G143800;TraesCS4D02G142400;TraesCS6A02G320100;TraesCS6A02G320400;TraesCS6B02G351200;TraesCS6D02G299600;TraesCS6D02G300000
GO:0004631	phosphomevalonate kinase activity	3	3	6.12818e-07	3.67691e-05	TraesCS4A02G082100;TraesCS4B02G221900;TraesCS4D02G222300
GO:0008374	O-acyltransferase activity	9	161	1.11313e-05	0.000572468	TraesCS2B02G019100;TraesCS2D02G016300;TraesCS5A02G321800;TraesCS5A02G322100;TraesCS5B02G322500;TraesCS5D02G328500;TraesCS5D02G328700;TraesCS5D02G328800;TraesCS6D02G014800
GO:0000166	nucleotide binding	139	12491	0.000342406	0.0136962	TraesCS1A02G020500;TraesCS1A02G027600;TraesCS1A02G066700;TraesCS1A02G127900;TraesCS1A02G152300;TraesCS1A02G274400;TraesCS1A02G343200;TraesCS1B02G000200;TraesCS1B02G034500;TraesCS1B02G034700;TraesCS1B02G085000;TraesCS1B02G147000;TraesCS1B02G155100;TraesCS1B02G163400;TraesCS1B02G283900;TraesCS1B02G356300;TraesCS1B02G439400;TraesCS1D02G018800;TraesCS1D02G021000;TraesCS1D02G067700;TraesCS1D02G126300;…
GO:1901265	nucleoside phosphate binding	139	12491	0.000342406	0.0136962	TraesCS1A02G020500;TraesCS1A02G027600;TraesCS1A02G066700;TraesCS1A02G127900;TraesCS1A02G152300;TraesCS1A02G274400;TraesCS1A02G343200;TraesCS1B02G000200;TraesCS1B02G034500;TraesCS1B02G034700;TraesCS1B02G085000;TraesCS1B02G147000;TraesCS1B02G155100;TraesCS1B02G163400;TraesCS1B02G283900;TraesCS1B02G356300;TraesCS1B02G439400;TraesCS1D02G018800;TraesCS1D02G021000;TraesCS1D02G067700;TraesCS1D02G126300;…
GO:0036094	small molecule binding	140	12700	0.000487144	0.0166424	TraesCS1A02G020500;TraesCS1A02G027600;TraesCS1A02G066700;TraesCS1A02G127900;TraesCS1A02G152300;TraesCS1A02G274400;TraesCS1A02G343200;TraesCS1B02G000200;TraesCS1B02G034500;TraesCS1B02G034700;TraesCS1B02G085000;TraesCS1B02G147000;TraesCS1B02G155100;TraesCS1B02G163400;TraesCS1B02G283900;TraesCS1B02G356300;TraesCS1B02G439400;TraesCS1D02G018800;TraesCS1D02G021000;TraesCS1D02G067700;TraesCS1D02G126300;…
GO:0003777	microtubule motor activity	7	162	0.000509726	0.0166424	TraesCS5A02G317000;TraesCS5B02G317600;TraesCS5B02G400900;TraesCS5D02G323300;TraesCS6A02G188600;TraesCS6B02G215900;TraesCS6D02G177300
GO:0016776	phosphotransferase activity, phosphate group as acceptor	5	78	0.000554748	0.0166424	TraesCS2D02G549400;TraesCS4A02G082100;TraesCS4B02G221900;TraesCS4D02G222300;TraesCS7A02G380500
GO:0032559	adenyl ribonucleotide binding	120	10735	0.000839998	0.0216651	TraesCS1A02G020500;TraesCS1A02G066700;TraesCS1A02G127900;TraesCS1A02G152300;TraesCS1A02G274400;TraesCS1A02G343200;TraesCS1B02G000200;TraesCS1B02G034500;TraesCS1B02G034700;TraesCS1B02G085000;TraesCS1B02G147000;TraesCS1B02G163400;TraesCS1B02G283900;TraesCS1B02G356300;TraesCS1B02G439400;TraesCS1D02G018800;TraesCS1D02G021000;TraesCS1D02G067700;TraesCS1D02G126300;TraesCS1D02G274400;TraesCS1D02G345300;…
GO:0030554	adenyl nucleotide binding	120	10744	0.000866686	0.0216651	TraesCS1A02G020500;TraesCS1A02G066700;TraesCS1A02G127900;TraesCS1A02G152300;TraesCS1A02G274400;TraesCS1A02G343200;TraesCS1B02G000200;TraesCS1B02G034500;TraesCS1B02G034700;TraesCS1B02G085000;TraesCS1B02G147000;TraesCS1B02G163400;TraesCS1B02G283900;TraesCS1B02G356300;TraesCS1B02G439400;TraesCS1D02G018800;TraesCS1D02G021000;TraesCS1D02G067700;TraesCS1D02G126300;TraesCS1D02G274400;TraesCS1D02G345300;…
GO:0004097	catechol oxidase activity	3	23	0.000956016	0.0216651	TraesCS6A02G041900;TraesCS6B02G056900;TraesCS6D02G048400
GO:0032553	ribonucleotide binding	127	11527	0.000996201	0.0216651	TraesCS1A02G020500;TraesCS1A02G027600;TraesCS1A02G066700;TraesCS1A02G127900;TraesCS1A02G152300;TraesCS1A02G274400;TraesCS1A02G343200;TraesCS1B02G000200;TraesCS1B02G034500;TraesCS1B02G034700;TraesCS1B02G085000;TraesCS1B02G147000;TraesCS1B02G155100;TraesCS1B02G163400;TraesCS1B02G283900;TraesCS1B02G356300;TraesCS1B02G439400;TraesCS1D02G018800;TraesCS1D02G021000;TraesCS1D02G067700;TraesCS1D02G126300;…
GO:0003730	mRNA 3'-UTR binding	2	6	0.00105993	0.0216651	TraesCS1A02G234400;TraesCS2D02G594800
GO:0001883	purine nucleoside binding	125	11387	0.00126748	0.0216651	TraesCS1A02G020500;TraesCS1A02G027600;TraesCS1A02G066700;TraesCS1A02G127900;TraesCS1A02G152300;TraesCS1A02G274400;TraesCS1A02G343200;TraesCS1B02G000200;TraesCS1B02G034500;TraesCS1B02G034700;TraesCS1B02G085000;TraesCS1B02G147000;TraesCS1B02G163400;TraesCS1B02G283900;TraesCS1B02G356300;TraesCS1B02G439400;TraesCS1D02G018800;TraesCS1D02G021000;TraesCS1D02G067700;TraesCS1D02G126300;TraesCS1D02G274400;…
GO:0032550	purine ribonucleoside binding	125	11387	0.00126748	0.0216651	TraesCS1A02G020500;TraesCS1A02G027600;TraesCS1A02G066700;TraesCS1A02G127900;TraesCS1A02G152300;TraesCS1A02G274400;TraesCS1A02G343200;TraesCS1B02G000200;TraesCS1B02G034500;TraesCS1B02G034700;TraesCS1B02G085000;TraesCS1B02G147000;TraesCS1B02G163400;TraesCS1B02G283900;TraesCS1B02G356300;TraesCS1B02G439400;TraesCS1D02G018800;TraesCS1D02G021000;TraesCS1D02G067700;TraesCS1D02G126300;TraesCS1D02G274400;…
GO:0032555	purine ribonucleotide binding	125	11387	0.00126748	0.0216651	TraesCS1A02G020500;TraesCS1A02G027600;TraesCS1A02G066700;TraesCS1A02G127900;TraesCS1A02G152300;TraesCS1A02G274400;TraesCS1A02G343200;TraesCS1B02G000200;TraesCS1B02G034500;TraesCS1B02G034700;TraesCS1B02G085000;TraesCS1B02G147000;TraesCS1B02G163400;TraesCS1B02G283900;TraesCS1B02G356300;TraesCS1B02G439400;TraesCS1D02G018800;TraesCS1D02G021000;TraesCS1D02G067700;TraesCS1D02G126300;TraesCS1D02G274400;…
GO:0017076	purine nucleotide binding	125	11401	0.00132683	0.0216651	TraesCS1A02G020500;TraesCS1A02G027600;TraesCS1A02G066700;TraesCS1A02G127900;TraesCS1A02G152300;TraesCS1A02G274400;TraesCS1A02G343200;TraesCS1B02G000200;TraesCS1B02G034500;TraesCS1B02G034700;TraesCS1B02G085000;TraesCS1B02G147000;TraesCS1B02G163400;TraesCS1B02G283900;TraesCS1B02G356300;TraesCS1B02G439400;TraesCS1D02G018800;TraesCS1D02G021000;TraesCS1D02G067700;TraesCS1D02G126300;TraesCS1D02G274400;…
GO:0032549	ribonucleoside binding	125	11411	0.00137073	0.0216651	TraesCS1A02G020500;TraesCS1A02G027600;TraesCS1A02G066700;TraesCS1A02G127900;TraesCS1A02G152300;TraesCS1A02G274400;TraesCS1A02G343200;TraesCS1B02G000200;TraesCS1B02G034500;TraesCS1B02G034700;TraesCS1B02G085000;TraesCS1B02G147000;TraesCS1B02G163400;TraesCS1B02G283900;TraesCS1B02G356300;TraesCS1B02G439400;TraesCS1D02G018800;TraesCS1D02G021000;TraesCS1D02G067700;TraesCS1D02G126300;TraesCS1D02G274400;…
GO:0001882	nucleoside binding	125	11414	0.00138416	0.0216651	TraesCS1A02G020500;TraesCS1A02G027600;TraesCS1A02G066700;TraesCS1A02G127900;TraesCS1A02G152300;TraesCS1A02G274400;TraesCS1A02G343200;TraesCS1B02G000200;TraesCS1B02G034500;TraesCS1B02G034700;TraesCS1B02G085000;TraesCS1B02G147000;TraesCS1B02G163400;TraesCS1B02G283900;TraesCS1B02G356300;TraesCS1B02G439400;TraesCS1D02G018800;TraesCS1D02G021000;TraesCS1D02G067700;TraesCS1D02G126300;TraesCS1D02G274400;…
GO:0097367	carbohydrate derivative binding	127	11643	0.00145515	0.0218273	TraesCS1A02G020500;TraesCS1A02G027600;TraesCS1A02G066700;TraesCS1A02G127900;TraesCS1A02G152300;TraesCS1A02G274400;TraesCS1A02G343200;TraesCS1B02G000200;TraesCS1B02G034500;TraesCS1B02G034700;TraesCS1B02G085000;TraesCS1B02G147000;TraesCS1B02G155100;TraesCS1B02G163400;TraesCS1B02G283900;TraesCS1B02G356300;TraesCS1B02G439400;TraesCS1D02G018800;TraesCS1D02G021000;TraesCS1D02G067700;TraesCS1D02G126300;…
GO:0008420	CTD phosphatase activity	3	28	0.00171353	0.0242851	TraesCS2A02G373400;TraesCS2B02G390500;TraesCS3D02G362900
GO:0043168	anion binding	137	12782	0.00178023	0.0242851	TraesCS1A02G020500;TraesCS1A02G027600;TraesCS1A02G066700;TraesCS1A02G127900;TraesCS1A02G152300;TraesCS1A02G160200;TraesCS1A02G274400;TraesCS1A02G343200;TraesCS1B02G000200;TraesCS1B02G034500;TraesCS1B02G034700;TraesCS1B02G085000;TraesCS1B02G147000;TraesCS1B02G155100;TraesCS1B02G163400;TraesCS1B02G283900;TraesCS1B02G356300;TraesCS1B02G439400;TraesCS1D02G018800;TraesCS1D02G021000;TraesCS1D02G067700;…
GO:0009975	cyclase activity	2	8	0.0019563	0.0242851	TraesCS1A02G223300;TraesCS6D02G314300
GO:0015296	anion:cation symporter activity	2	8	0.0019563	0.0242851	TraesCS7B02G174200;TraesCS7D02G276400
GO:0015377	cation:chloride symporter activity	2	8	0.0019563	0.0242851	TraesCS7B02G174200;TraesCS7D02G276400
GO:0009881	photoreceptor activity	3	30	0.00209702	0.0251643	TraesCS4A02G262900;TraesCS4B02G052000;TraesCS4D02G052200
GO:0003774	motor activity	7	213	0.00247348	0.0257255	TraesCS5A02G317000;TraesCS5B02G317600;TraesCS5B02G400900;TraesCS5D02G323300;TraesCS6A02G188600;TraesCS6B02G215900;TraesCS6D02G177300
GO:0016740	transferase activity	134	12569	0.00248179	0.0257255	TraesCS1A02G066700;TraesCS1A02G127900;TraesCS1B02G055800;TraesCS1B02G085000;TraesCS1B02G119300;TraesCS1B02G147000;TraesCS1D02G067700;TraesCS1D02G126300;TraesCS1D02G347300;TraesCS1D02G376400;TraesCS2A02G271800;TraesCS2A02G346500;TraesCS2A02G357800;TraesCS2A02G406700;TraesCS2A02G534400;TraesCS2B02G019100;TraesCS2B02G051500;TraesCS2B02G352300;TraesCS2B02G355800;TraesCS2B02G377100;TraesCS2B02G392800;…
GO:0003989	acetyl-CoA carboxylase activity	2	9	0.00250109	0.0257255	TraesCS4A02G363100;TraesCS5D02G510500
GO:0016421	CoA carboxylase activity	2	9	0.00250109	0.0257255	TraesCS4A02G363100;TraesCS5D02G510500
GO:0016885	ligase activity, forming carbon-carbon bonds	2	9	0.00250109	0.0257255	TraesCS4A02G363100;TraesCS5D02G510500
GO:0043531	ADP binding	32	2216	0.002914	0.02914	TraesCS1A02G152300;TraesCS1B02G000200;TraesCS1B02G034500;TraesCS1B02G034700;TraesCS1B02G439400;TraesCS1D02G018800;TraesCS1D02G021000;TraesCS1D02G356700;TraesCS2A02G023500;TraesCS2B02G608500;TraesCS2B02G608800;TraesCS2D02G028200;TraesCS2D02G510300;TraesCS3A02G069300;TraesCS4A02G447900;TraesCS4A02G490900;TraesCS4A02G497800;TraesCS5A02G344000;TraesCS5B02G182800;TraesCS5B02G304900;TraesCS5B02G508100;…
GO:0042803	protein homodimerization activity	4	77	0.0042997	0.0418349	TraesCS4A02G262900;TraesCS4A02G415400;TraesCS4D02G052200;TraesCS7B02G443400
GO:0051287	NAD binding	7	241	0.00485911	0.045471	TraesCS1D02G184000;TraesCS2B02G048100;TraesCS2D02G243700;TraesCS2D02G589000;TraesCS3D02G276400;TraesCS5A02G496700;TraesCSU02G237200
GO:0048038	quinone binding	4	80	0.00492602	0.045471	TraesCS1D02G184000;TraesCS2D02G243700;TraesCS4A02G020900;TraesCSU02G237200
GO:0003843	1,3-beta-D-glucan synthase activity	3	41	0.00513842	0.0462458	TraesCS7A02G555700;TraesCS7B02G480300;TraesCS7D02G554900
GO:0044877	macromolecular complex binding	13	672	0.00558353	0.0490261	TraesCS1B02G016400;TraesCS3D02G196600;TraesCS5A02G317000;TraesCS5B02G235300;TraesCS5B02G317600;TraesCS5B02G400900;TraesCS5D02G323300;TraesCS6A02G188600;TraesCS6A02G202200;TraesCS6B02G022800;TraesCS6B02G215900;TraesCS6D02G018700;TraesCS6D02G177300
GO:0008081	phosphoric diester hydrolase activity	5	139	0.00693517	0.0594443	TraesCS1B02G368600;TraesCS1D02G357000;TraesCS5B02G222500;TraesCS6A02G174100;TraesCS6D02G163200
GO:0003682	chromatin binding	5	143	0.00779215	0.0652366	TraesCS3D02G196600;TraesCS5B02G235300;TraesCS6A02G202200;TraesCS6B02G022800;TraesCS6D02G018700
GO:0016664	oxidoreductase activity, acting on other nitrogenous compounds as donors, iron-sulfur protein as acceptor	1	1	0.00850963	0.0669754	TraesCS6A02G333900
GO:0048307	ferredoxin-nitrite reductase activity	1	1	0.00850963	0.0669754	TraesCS6A02G333900
GO:0003712	transcription cofactor activity	6	205	0.00855797	0.0669754	TraesCS1A02G131000;TraesCS1B02G153400;TraesCS1D02G132200;TraesCS2A02G239000;TraesCS2B02G260900;TraesCS2D02G234700
GO:0000989	transcription factor activity, transcription factor binding	6	206	0.00875316	0.0670455	TraesCS1A02G131000;TraesCS1B02G153400;TraesCS1D02G132200;TraesCS2A02G239000;TraesCS2B02G260900;TraesCS2D02G234700
GO:0008810	cellulase activity	3	52	0.00994505	0.0742405	TraesCS5A02G202600;TraesCS5B02G201100;TraesCS5D02G208900
GO:0008964	phosphoenolpyruvate carboxylase activity	2	18	0.010105	0.0742405	TraesCS3B02G008500;TraesCS3D02G005000
GO:0008017	microtubule binding	7	282	0.0110315	0.0794271	TraesCS5A02G317000;TraesCS5B02G317600;TraesCS5B02G400900;TraesCS5D02G323300;TraesCS6A02G188600;TraesCS6B02G215900;TraesCS6D02G177300
GO:0015294	solute:cation symporter activity	2	20	0.0124088	0.0875917	TraesCS7B02G174200;TraesCS7D02G276400
GO:0016747	transferase activity, transferring acyl groups other than amino-acyl groups	20	1350	0.0128856	0.0881026	TraesCS2B02G019100;TraesCS2D02G016300;TraesCS2D02G039500;TraesCS2D02G059900;TraesCS3A02G220800;TraesCS3D02G231700;TraesCS5A02G321800;TraesCS5A02G322100;TraesCS5B02G322500;TraesCS5D02G328500;TraesCS5D02G328700;TraesCS5D02G328800;TraesCS6B02G281900;TraesCS6D02G014800;TraesCS7A02G136900;TraesCS7A02G407600;TraesCS7B02G038400;TraesCS7B02G038600;TraesCS7B02G062900;TraesCS7D02G137100
GO:0004674	protein serine/threonine kinase activity	23	1622	0.0129707	0.0881026	TraesCS1B02G085000;TraesCS1D02G376400;TraesCS2A02G534400;TraesCS2B02G051500;TraesCS2B02G352300;TraesCS2B02G565000;TraesCS3A02G315100;TraesCS3B02G365200;TraesCS3D02G245300;TraesCS3D02G316800;TraesCS4A02G353300;TraesCS4A02G379800;TraesCS4D02G347600;TraesCS5A02G000100;TraesCS6B02G052400;TraesCS6B02G057200;TraesCS7A02G305700;TraesCS7A02G400900;TraesCS7B02G030400;TraesCS7B02G205900;TraesCS7B02G301100;…
GO:0000988	transcription factor activity, protein binding	6	228	0.0138955	0.0926367	TraesCS1A02G131000;TraesCS1B02G153400;TraesCS1D02G132200;TraesCS2A02G239000;TraesCS2B02G260900;TraesCS2D02G234700
GO:0061630	ubiquitin protein ligase activity	5	166	0.014178	0.0928012	TraesCS4A02G322600;TraesCS4B02G016000;TraesCS6A02G256800;TraesCS6B02G268200;TraesCS6D02G238100
GO:0061659	ubiquitin-like protein ligase activity	5	168	0.0148602	0.09553	TraesCS4A02G322600;TraesCS4B02G016000;TraesCS6A02G256800;TraesCS6B02G268200;TraesCS6D02G238100
GO:0035251	UDP-glucosyltransferase activity	6	233	0.0153067	0.0966741	TraesCS1B02G119300;TraesCS2A02G406700;TraesCS2B02G424300;TraesCS7A02G555700;TraesCS7B02G480300;TraesCS7D02G554900
GO:0052636	arabinosyltransferase activity	1	2	0.016947	0.10396	TraesCS3B02G024000
GO:0016298	lipase activity	5	174	0.0170379	0.10396	TraesCS3A02G348300;TraesCS3B02G380200;TraesCS3B02G561600;TraesCS3D02G341900;TraesCS5B02G222500
GO:0004611	phosphoenolpyruvate carboxykinase activity	2	24	0.0176269	0.105761	TraesCS3B02G008500;TraesCS3D02G005000
GO:0046527	glucosyltransferase activity	6	242	0.0180917	0.106583	TraesCS1B02G119300;TraesCS2A02G406700;TraesCS2B02G424300;TraesCS7A02G555700;TraesCS7B02G480300;TraesCS7D02G554900
GO:0016746	transferase activity, transferring acyl groups	21	1492	0.0183559	0.106583	TraesCS2B02G019100;TraesCS2D02G016300;TraesCS2D02G039500;TraesCS2D02G059900;TraesCS3A02G220800;TraesCS3D02G231700;TraesCS5A02G321800;TraesCS5A02G322100;TraesCS5B02G322500;TraesCS5D02G328500;TraesCS5D02G328700;TraesCS5D02G328800;TraesCS6B02G281900;TraesCS6D02G014800;TraesCS7A02G136900;TraesCS7A02G407600;TraesCS7B02G038400;TraesCS7B02G038600;TraesCS7B02G062900;TraesCS7D02G137100;TraesCSU02G069100
GO:0015631	tubulin binding	7	318	0.0199827	0.114187	TraesCS5A02G317000;TraesCS5B02G317600;TraesCS5B02G400900;TraesCS5D02G323300;TraesCS6A02G188600;TraesCS6B02G215900;TraesCS6D02G177300
GO:0042802	identical protein binding	4	126	0.023028	0.129533	TraesCS4A02G262900;TraesCS4A02G415400;TraesCS4D02G052200;TraesCS7B02G443400
GO:0016682	oxidoreductase activity, acting on diphenols and related substances as donors, oxygen as acceptor	4	128	0.0242253	0.134008	TraesCS1B02G293100;TraesCS6A02G041900;TraesCS6B02G056900;TraesCS6D02G048400
GO:0008266	poly(U) RNA binding	1	3	0.0253127	0.134008	TraesCS2D02G594800
GO:0009976	tocopherol cyclase activity	1	3	0.0253127	0.134008	TraesCS1A02G223300
GO:0016166	phytoene dehydrogenase activity	1	3	0.0253127	0.134008	TraesCS4B02G300100
GO:0016301	kinase activity	64	5948	0.0311273	0.162403	TraesCS1A02G066700;TraesCS1A02G127900;TraesCS1B02G085000;TraesCS1B02G147000;TraesCS1D02G067700;TraesCS1D02G126300;TraesCS1D02G347300;TraesCS1D02G376400;TraesCS2A02G346500;TraesCS2A02G357800;TraesCS2A02G534400;TraesCS2B02G051500;TraesCS2B02G352300;TraesCS2B02G377100;TraesCS2B02G565000;TraesCS2B02G580400;TraesCS2D02G356600;TraesCS2D02G404700;TraesCS2D02G509205;TraesCS2D02G549400;TraesCS3A02G315100;…
GO:0046423	allene-oxide cyclase activity	1	4	0.0336073	0.167131	TraesCS6D02G314300
GO:0047196	long-chain-alcohol O-fatty-acyltransferase activity	1	4	0.0336073	0.167131	TraesCS5D02G328800
GO:0098809	nitrite reductase activity	1	4	0.0336073	0.167131	TraesCS6A02G333900
GO:0016157	sucrose synthase activity	2	34	0.0338904	0.167131	TraesCS2A02G406700;TraesCS2B02G424300
GO:0004672	protein kinase activity	58	5357	0.0353888	0.172162	TraesCS1A02G066700;TraesCS1A02G127900;TraesCS1B02G085000;TraesCS1B02G147000;TraesCS1D02G067700;TraesCS1D02G126300;TraesCS1D02G347300;TraesCS1D02G376400;TraesCS2A02G346500;TraesCS2A02G357800;TraesCS2A02G534400;TraesCS2B02G051500;TraesCS2B02G352300;TraesCS2B02G377100;TraesCS2B02G565000;TraesCS2B02G580400;TraesCS2D02G356600;TraesCS2D02G404700;TraesCS2D02G509205;TraesCS3A02G315100;TraesCS3B02G174800;…
GO:0005524	ATP binding	89	8690	0.0361065	0.173311	TraesCS1A02G020500;TraesCS1A02G066700;TraesCS1A02G127900;TraesCS1A02G274400;TraesCS1A02G343200;TraesCS1B02G085000;TraesCS1B02G147000;TraesCS1B02G163400;TraesCS1B02G283900;TraesCS1B02G356300;TraesCS1D02G067700;TraesCS1D02G126300;TraesCS1D02G274400;TraesCS1D02G345300;TraesCS1D02G347300;TraesCS1D02G376400;TraesCS2A02G346500;TraesCS2A02G357800;TraesCS2A02G475900;TraesCS2A02G534400;TraesCS2B02G051500;…
GO:0016758	transferase activity, transferring hexosyl groups	19	1427	0.0387274	0.183446	TraesCS1B02G119300;TraesCS2A02G271800;TraesCS2A02G406700;TraesCS2B02G355800;TraesCS2B02G424300;TraesCS4A02G173200;TraesCS4B02G143800;TraesCS4D02G142400;TraesCS5A02G305000;TraesCS5B02G556500;TraesCS5D02G224800;TraesCS6A02G320100;TraesCS6A02G320400;TraesCS6B02G351200;TraesCS6D02G299600;TraesCS6D02G300000;TraesCS7A02G555700;TraesCS7B02G480300;TraesCS7D02G554900
GO:0003955	NAD(P)H dehydrogenase (quinone) activity	2	37	0.039571	0.184026	TraesCS1B02G155100;TraesCS1D02G134600
GO:0016679	oxidoreductase activity, acting on diphenols and related substances as donors	4	150	0.0398724	0.184026	TraesCS1B02G293100;TraesCS6A02G041900;TraesCS6B02G056900;TraesCS6D02G048400
GO:0032403	protein complex binding	8	453	0.041651	0.188242	TraesCS1B02G016400;TraesCS5A02G317000;TraesCS5B02G317600;TraesCS5B02G400900;TraesCS5D02G323300;TraesCS6A02G188600;TraesCS6B02G215900;TraesCS6D02G177300
GO:0008802	betaine-aldehyde dehydrogenase activity	1	5	0.0418314	0.188242	TraesCS2D02G326900
GO:0035639	purine ribonucleoside triphosphate binding	94	9342	0.0461245	0.20219	TraesCS1A02G020500;TraesCS1A02G027600;TraesCS1A02G066700;TraesCS1A02G127900;TraesCS1A02G274400;TraesCS1A02G343200;TraesCS1B02G085000;TraesCS1B02G147000;TraesCS1B02G163400;TraesCS1B02G283900;TraesCS1B02G356300;TraesCS1D02G067700;TraesCS1D02G126300;TraesCS1D02G274400;TraesCS1D02G345300;TraesCS1D02G347300;TraesCS1D02G376400;TraesCS2A02G346500;TraesCS2A02G357800;TraesCS2A02G475900;TraesCS2A02G534400;…
GO:0015108	chloride transmembrane transporter activity	2	42	0.0497649	0.20219	TraesCS7B02G174200;TraesCS7D02G276400
GO:0003862	3-isopropylmalate dehydrogenase activity	1	6	0.0499858	0.20219	TraesCS2D02G589000
GO:0004149	dihydrolipoyllysine-residue succinyltransferase activity	1	6	0.0499858	0.20219	TraesCS2D02G039500
GO:0004779	sulfate adenylyltransferase activity	1	6	0.0499858	0.20219	TraesCS5D02G392300
GO:0004781	sulfate adenylyltransferase (ATP) activity	1	6	0.0499858	0.20219	TraesCS5D02G392300
GO:0016748	succinyltransferase activity	1	6	0.0499858	0.20219	TraesCS2D02G039500
GO:0016751	S-succinyltransferase activity	1	6	0.0499858	0.20219	TraesCS2D02G039500
GO:0045550	geranylgeranyl reductase activity	1	6	0.0499858	0.20219	TraesCS6A02G307700
