# Supplementary material for: Comparative Analysis of miRNA Expression Profiles under Salt Stress in Wheat
Source: Genes (Basel). 2023 Aug 4;14(8):1586. doi: 10.3390/genes14081586 (PMC10454085; doi:10.3390/genes14081586)
Supplement: Supplementary file 1 [file genes-14-01586-s001.zip › Table S6.xlsx]

## Sheet: KEGG 1
id	num	pvalue	per	ratio	class	ID	Descrption	Pvalue	Qvalue	Up	Down	fg_num	bg_num
RNA degradation	13	2.86993e-06	9.091	0.035	Genetic Information Processing	ko03018	RNA degradation	2.86993e-06	0.000232464	0	0	13	373
Fatty acid biosynthesis	8	1.66367e-05	5.594	0.051	Metabolism	ko00061	Fatty acid biosynthesis	1.66367e-05	0.000535296	0	0	8	156
mRNA surveillance pathway	12	1.98258e-05	8.392	0.031	Genetic Information Processing	ko03015	mRNA surveillance pathway	1.98258e-05	0.000535296	0	0	12	382
Fatty acid degradation	7	0.000208264	4.895	0.042	Metabolism	ko00071	Fatty acid degradation	0.000208264	0.00421734	0	0	7	168
Glycine, serine and threonine metabolism	7	0.00101596	4.895	0.032	Metabolism	ko00260	Glycine, serine and threonine metabolism	0.00101596	0.0152056	0	0	7	219
Nucleocytoplasmic transport	12	0.0011995	8.392	0.02	Genetic Information Processing	ko03013	Nucleocytoplasmic transport	0.0011995	0.0152056	0	0	12	596
Isoquinoline alkaloid biosynthesis	5	0.00131407	3.497	0.044	Metabolism	ko00950	Isoquinoline alkaloid biosynthesis	0.00131407	0.0152056	0	0	5	113
Fatty acid metabolism	8	0.00184261	5.594	0.026	Metabolism	ko01212	Fatty acid metabolism	0.00184261	0.0186565	0	0	8	312
Aflatoxin biosynthesis	2	0.00219782	1.399	0.2	Metabolism	ko00254	Aflatoxin biosynthesis	0.00219782	0.0197804	0	0	2	10
Terpenoid backbone biosynthesis	6	0.0033427	4.196	0.03	Metabolism	ko00900	Terpenoid backbone biosynthesis	0.0033427	0.0270759	0	0	6	202
Tyrosine metabolism	5	0.0118598	3.497	0.026	Metabolism	ko00350	Tyrosine metabolism	0.0118598	0.0873313	0	0	5	190
Ubiquinone and other terpenoid-quinone biosynthesis	5	0.0139667	3.497	0.025	Metabolism	ko00130	Ubiquinone and other terpenoid-quinone biosynthesis	0.0139667	0.0942752	0	0	5	198
Peroxisome	6	0.023464	4.196	0.019	Cellular Processes	ko04146	Peroxisome	0.023464	0.146199	0	0	6	308
Circadian rhythm - plant	4	0.0344573	2.797	0.023	Organismal Systems	ko04712	Circadian rhythm - plant	0.0344573	0.19936	0	0	4	171
Pyruvate metabolism	5	0.0435513	3.497	0.019	Metabolism	ko00620	Pyruvate metabolism	0.0435513	0.235177	0	0	5	268
Purine metabolism	5	0.0658914	3.497	0.017	Metabolism	ko00230	Purine metabolism	0.0658914	0.333575	0	0	5	302
Endocytosis	7	0.0836224	4.895	0.013	Cellular Processes	ko04144	Endocytosis	0.0836224	0.387748	0	0	7	526
Carbon fixation in photosynthetic organisms	4	0.0882682	2.797	0.017	Metabolism	ko00710	Carbon fixation in photosynthetic organisms	0.0882682	0.387748	0	0	4	235
Lysine degradation	3	0.091245	2.098	0.02	Metabolism	ko00310	Lysine degradation	0.091245	0.387748	0	0	3	149
Glyoxylate and dicarboxylate metabolism	4	0.0957403	2.797	0.017	Metabolism	ko00630	Glyoxylate and dicarboxylate metabolism	0.0957403	0.387748	0	0	4	242
Phagosome	4	0.130922	2.797	0.015	Cellular Processes	ko04145	Phagosome	0.130922	0.468799	0	0	4	272
Metabolic pathways	76	0.138386	53.147	0.008	Metabolism	ko01100	Metabolic pathways	0.138386	0.468799	0	0	76	9659
Tropane, piperidine and pyridine alkaloid biosynthesis	2	0.152784	1.399	0.021	Metabolism	ko00960	Tropane, piperidine and pyridine alkaloid biosynthesis	0.152784	0.468799	0	0	2	97
Protein processing in endoplasmic reticulum	9	0.153788	6.294	0.011	Genetic Information Processing	ko04141	Protein processing in endoplasmic reticulum	0.153788	0.468799	0	0	9	848
Limonene and pinene degradation	1	0.158207	0.699	0.042	Metabolism	ko00903	Limonene and pinene degradation	0.158207	0.468799	0	0	1	24
Phenylalanine metabolism	3	0.160227	2.098	0.016	Metabolism	ko00360	Phenylalanine metabolism	0.160227	0.468799	0	0	3	193
Glycerophospholipid metabolism	5	0.163618	3.497	0.012	Metabolism	ko00564	Glycerophospholipid metabolism	0.163618	0.468799	0	0	5	404
C5-Branched dibasic acid metabolism	1	0.164229	0.699	0.04	Metabolism	ko00660	C5-Branched dibasic acid metabolism	0.164229	0.468799	0	0	1	25
Propanoate metabolism	2	0.167842	1.399	0.019	Metabolism	ko00640	Propanoate metabolism	0.167842	0.468799	0	0	2	103
Arginine biosynthesis	2	0.178017	1.399	0.019	Metabolism	ko00220	Arginine biosynthesis	0.178017	0.46889	0	0	2	107
2-Oxocarboxylic acid metabolism	3	0.179452	2.098	0.015	Metabolism	ko01210	2-Oxocarboxylic acid metabolism	0.179452	0.46889	0	0	3	204
Fructose and mannose metabolism	3	0.190194	2.098	0.014	Metabolism	ko00051	Fructose and mannose metabolism	0.190194	0.479614	0	0	3	210
Biosynthesis of secondary metabolites	44	0.195398	30.769	0.008	Metabolism	ko01110	Biosynthesis of secondary metabolites	0.195398	0.479614	0	0	44	5453

## Sheet: KEGG 2
KEGG_A_class	KEGG_B_class	Pathway	out (143)	All (20011)	Pvalue	Qvalue	Pathway ID	Genes	K_IDs
Genetic Information Processing	Folding, sorting and degradation	RNA degradation	13	373	2.86993e-06	0.000232464	ko03018	TraesCS2B02G601400;TraesCS2B02G051500;TraesCS2D02G594800;TraesCSU02G036300;TraesCSU02G037000;TraesCS1B02G163400;TraesCS3B02G165900;TraesCS3A02G133600;TraesCSU02G037200;TraesCS2D02G593900;TraesCS2D02G593700;TraesCS2B02G599000;TraesCS2B02G598800	K13126+K12616+K13126+K13126+K13126+K04043+K10643+K10643+K13126+K13126+K13126+K13126+K13126
Metabolism	Lipid metabolism	Fatty acid biosynthesis	8	156	1.66367e-05	0.000535296	ko00061	TraesCS4A02G363100;TraesCS5B02G131800;TraesCS4B02G133700;TraesCS5D02G141300;TraesCS4A02G184900;TraesCS4D02G128700;TraesCS5D02G510500;TraesCS5A02G133200	K11262+K01897+K01897+K01897+K01897+K01897+K11262+K01897
Genetic Information Processing	Translation	mRNA surveillance pathway	12	382	1.98258e-05	0.000535296	ko03015	TraesCS2B02G601400;TraesCS2D02G594800;TraesCSU02G036300;TraesCSU02G037000;TraesCS2B02G392800;TraesCS7D02G325500;TraesCSU02G037200;TraesCS2D02G593900;TraesCS2D02G593700;TraesCS2B02G599000;TraesCS7A02G328600;TraesCS2B02G598800	K13126+K13126+K13126+K13126+K00565+K14397+K13126+K13126+K13126+K13126+K14397+K13126
Metabolism	Lipid metabolism	Fatty acid degradation	7	168	0.000208264	0.00421734	ko00071	TraesCSU02G066700;TraesCS5B02G131800;TraesCS4B02G133700;TraesCS5D02G141300;TraesCS4A02G184900;TraesCS4D02G128700;TraesCS5A02G133200	K00128+K01897+K01897+K01897+K01897+K01897+K01897
Metabolism	Amino acid metabolism	Glycine, serine and threonine metabolism	7	219	0.00101596	0.0152056	ko00260	TraesCS2B02G280600;TraesCS2A02G261600;TraesCS5A02G496700;TraesCS4A02G020900;TraesCS2A02G336000;TraesCS2B02G048100;TraesCS2D02G326900	K14272+K14272+K15919+K00276+K00130+K15919+K00130
Genetic Information Processing	Translation	Nucleocytoplasmic transport	12	596	0.0011995	0.0152056	ko03013	TraesCS2B02G601400;TraesCS2D02G594800;TraesCSU02G036300;TraesCSU02G037000;TraesCS4B02G164300;TraesCS2A02G091400;TraesCSU02G037200;TraesCS2D02G090300;TraesCS2D02G593900;TraesCS2D02G593700;TraesCS2B02G599000;TraesCS2B02G598800	K13126+K13126+K13126+K13126+K03246+K14317+K13126+K14317+K13126+K13126+K13126+K13126
Metabolism	Biosynthesis of other secondary metabolites	Isoquinoline alkaloid biosynthesis	5	113	0.00131407	0.0152056	ko00950	TraesCS4A02G020900;TraesCS6B02G056900;TraesCS6D02G048400;TraesCS6A02G041900;TraesCS7D02G342400	K00276+K00422+K00422+K00422+K00815
Metabolism	Global and overview maps	Fatty acid metabolism	8	312	0.00184261	0.0186565	ko01212	TraesCS4A02G363100;TraesCS5B02G131800;TraesCS4B02G133700;TraesCS5D02G141300;TraesCS4A02G184900;TraesCS4D02G128700;TraesCS5D02G510500;TraesCS5A02G133200	K11262+K01897+K01897+K01897+K01897+K01897+K11262+K01897
Metabolism	Biosynthesis of other secondary metabolites	Aflatoxin biosynthesis	2	10	0.00219782	0.0197804	ko00254	TraesCS4A02G363100;TraesCS5D02G510500	K11262+K11262
Metabolism	Metabolism of terpenoids and polyketides	Terpenoid backbone biosynthesis	6	202	0.0033427	0.0270759	ko00900	TraesCS4B02G221900;TraesCS7A02G130000;TraesCS7B02G030000;TraesCS4D02G222300;TraesCS6A02G307700;TraesCS4A02G082100	K00938+K11778+K11778+K00938+K10960+K00938
Metabolism	Amino acid metabolism	Tyrosine metabolism	5	190	0.0118598	0.0873313	ko00350	TraesCS4A02G020900;TraesCS6B02G056900;TraesCS6D02G048400;TraesCS6A02G041900;TraesCS7D02G342400	K00276+K00422+K00422+K00422+K00815
Metabolism	Metabolism of cofactors and vitamins	Ubiquinone and other terpenoid-quinone biosynthesis	5	198	0.0139667	0.0942752	ko00130	TraesCS1A02G223300;TraesCS1A02G196700;TraesCS1D02G134600;TraesCS1B02G155100;TraesCS7D02G342400	K09834+K01904+K03809+K03809+K00815
Cellular Processes	Transport and catabolism	Peroxisome	6	308	0.023464	0.146199	ko04146	TraesCS5B02G131800;TraesCS4B02G133700;TraesCS5D02G141300;TraesCS4A02G184900;TraesCS4D02G128700;TraesCS5A02G133200	K01897+K01897+K01897+K01897+K01897+K01897
Organismal Systems	Environmental adaptation	Circadian rhythm - plant	4	171	0.0344573	0.19936	ko04712	TraesCS4A02G262900;TraesCS4B02G052000;TraesCS4D02G052200;TraesCS4A02G200200	K12120+K12120+K12120+K12130
Metabolism	Carbohydrate metabolism	Pyruvate metabolism	5	268	0.0435513	0.235177	ko00620	TraesCSU02G066700;TraesCS4A02G363100;TraesCS3B02G008500;TraesCS3D02G005000;TraesCS5D02G510500	K00128+K11262+K01595+K01595+K11262
Metabolism	Nucleotide metabolism	Purine metabolism	5	302	0.0658914	0.333575	ko00230	TraesCS5D02G392300;TraesCS5A02G369700;TraesCS5D02G379100;TraesCS5B02G372000;TraesCS2D02G549400	K13811+K01517+K01517+K01517+K00939
Cellular Processes	Transport and catabolism	Endocytosis	7	526	0.0836224	0.387748	ko04144	TraesCS4D02G207100;TraesCS4B02G206300;TraesCS4A02G098200;TraesCS6D02G359900;TraesCS5B02G222500;TraesCS3D02G290000;TraesCS3B02G324900	K03283+K03283+K03283+K12471+K01115+K07897+K07897
Metabolism	Energy metabolism	Carbon fixation in photosynthetic organisms	4	235	0.0882682	0.387748	ko00710	TraesCS2B02G280600;TraesCS3B02G008500;TraesCS2A02G261600;TraesCS3D02G005000	K14272+K01595+K14272+K01595
Metabolism	Amino acid metabolism	Lysine degradation	3	149	0.091245	0.387748	ko00310	TraesCSU02G066700;TraesCS1B02G055800;TraesCS2D02G039500	K00128+K11420+K00658
Metabolism	Carbohydrate metabolism	Glyoxylate and dicarboxylate metabolism	4	242	0.0957403	0.387748	ko00630	TraesCS2B02G280600;TraesCS2A02G261600;TraesCS5A02G496700;TraesCS2B02G048100	K14272+K14272+K15919+K15919
Cellular Processes	Transport and catabolism	Phagosome	4	272	0.130922	0.468799	ko04145	TraesCS1A02G052100;TraesCS5D02G436900;TraesCS3D02G290000;TraesCS3B02G324900	K08057+K08517+K07897+K07897
Metabolism	Global and overview maps	Metabolic pathways	76	9659	0.138386	0.468799	ko01100	TraesCS6B02G063800;TraesCS5B02G175100;TraesCSU02G066700;TraesCS4D02G198400;TraesCS2B02G280600;TraesCS1A02G223300;TraesCS4B02G221900;TraesCS2D02G589000;TraesCS3B02G406000;TraesCS7D02G485800;TraesCSU02G165000;TraesCS6B02G258400;TraesCS4A02G363100;TraesCS2B02G424300;TraesCS2D02G423300;TraesCS5B02G131800;TraesCS6D02G215300;TraesCS1B02G055800;TraesCS2B02G355800;TraesCS4B02G133700;TraesCS3B02G307900;Tr…	K00430+K01772+K00128+K05359+K14272+K09834+K00938+K00052+K01183+K01674+K01583+K13064+K11262+K00695+K04121+K01897+K13035+K11420+K00737+K01897+K19355+K01177+K00799+K22395+K00658+K07541+K03955+K01115+K13811+K00799+K01897+K01595+K01897+K14272+K05579+K15919+K00276+K01904+K00130+K01517+K01595+K01183+K19355+K05579+K05579+K03809+K01897+K00422+K01517+K03809+K01517+K10525+K00366+K15919+K00422+K00858+K16055+…
Metabolism	Biosynthesis of other secondary metabolites	Tropane, piperidine and pyridine alkaloid biosynthesis	2	97	0.152784	0.468799	ko00960	TraesCS4A02G020900;TraesCS7D02G342400	K00276+K00815
Genetic Information Processing	Folding, sorting and degradation	Protein processing in endoplasmic reticulum	9	848	0.153788	0.468799	ko04141	TraesCS5D02G391900;TraesCS4D02G207100;TraesCS1A02G052100;TraesCS4B02G206300;TraesCS5B02G245700;TraesCS4A02G098200;TraesCS7B02G331400;TraesCS5A02G382500;TraesCS5B02G386700	K14006+K03283+K08057+K03283+K13993+K03283+K09490+K14006+K14006
Metabolism	Metabolism of terpenoids and polyketides	Limonene and pinene degradation	1	24	0.158207	0.468799	ko00903	TraesCSU02G066700	K00128
Metabolism	Amino acid metabolism	Phenylalanine metabolism	3	193	0.160227	0.468799	ko00360	TraesCS6B02G258400;TraesCS4A02G020900;TraesCS7D02G342400	K13064+K00276+K00815
Metabolism	Lipid metabolism	Glycerophospholipid metabolism	5	404	0.163618	0.468799	ko00564	TraesCS5B02G222500;TraesCS5A02G369700;TraesCS5D02G379100;TraesCS5B02G372000;TraesCSU02G069100	K01115+K01517+K01517+K01517+K13508
Metabolism	Carbohydrate metabolism	C5-Branched dibasic acid metabolism	1	25	0.164229	0.468799	ko00660	TraesCS2D02G589000	K00052
Metabolism	Carbohydrate metabolism	Propanoate metabolism	2	103	0.167842	0.468799	ko00640	TraesCS4A02G363100;TraesCS5D02G510500	K11262+K11262
Metabolism	Amino acid metabolism	Arginine biosynthesis	2	107	0.178017	0.46889	ko00220	TraesCS2B02G280600;TraesCS2A02G261600	K14272+K14272
Metabolism	Global and overview maps	2-Oxocarboxylic acid metabolism	3	204	0.179452	0.46889	ko01210	TraesCS2B02G280600;TraesCS2D02G589000;TraesCS2A02G261600	K14272+K00052+K14272
Metabolism	Carbohydrate metabolism	Fructose and mannose metabolism	3	210	0.190194	0.479614	ko00051	TraesCS3B02G307900;TraesCS3A02G274200;TraesCS3D02G273400	K19355+K19355+K19355
Metabolism	Global and overview maps	Biosynthesis of secondary metabolites	44	5453	0.195398	0.479614	ko01110	TraesCS6B02G063800;TraesCS5B02G175100;TraesCSU02G066700;TraesCS4D02G198400;TraesCS2B02G280600;TraesCS1A02G223300;TraesCS4B02G221900;TraesCS2D02G589000;TraesCS7A02G130000;TraesCS6B02G258400;TraesCS4A02G363100;TraesCS2B02G424300;TraesCS2D02G423300;TraesCS6D02G215300;TraesCS1D02G218000;TraesCS2B02G172300;TraesCS2D02G039500;TraesCS5B02G222500;TraesCS5D02G392300;TraesCS7B02G030000;TraesCS2A02G261600;T…	K00430+K01772+K00128+K05359+K14272+K09834+K00938+K00052+K11778+K13064+K11262+K00695+K04121+K13035+K01177+K22395+K00658+K01115+K13811+K11778+K14272+K15919+K00276+K01904+K03809+K00422+K03809+K10525+K15919+K00422+K16055+K00422+K02293+K13029+K00938+K00703+K10960+K09754+K11262+K13508+K00815+K00939+K00695+K00938
Genetic Information Processing	Replication and repair	Homologous recombination	3	229	0.225198	0.527011	ko03440	TraesCS4B02G099800;TraesCS2B02G542900;TraesCS4D02G096000	K10728+K10882+K10728
Metabolism	Biosynthesis of other secondary metabolites	Monobactam biosynthesis	1	36	0.227721	0.527011	ko00261	TraesCS5D02G392300	K13811
Metabolism	Metabolism of other amino acids	beta-Alanine metabolism	2	132	0.243231	0.54727	ko00410	TraesCSU02G066700;TraesCS4A02G020900	K00128+K00276
Metabolism	Amino acid metabolism	Valine, leucine and isoleucine degradation	2	140	0.264395	0.574867	ko00280	TraesCSU02G066700;TraesCS3D02G276400	K00128+K00020
Metabolism	Amino acid metabolism	Phenylalanine, tyrosine and tryptophan biosynthesis	2	142	0.269691	0.574867	ko00400	TraesCS4D02G198400;TraesCS7D02G342400	K05359+K00815
Organismal Systems	Environmental adaptation	Plant-pathogen interaction	9	994	0.280911	0.583432	ko04626	TraesCS1D02G018800;TraesCS3D02G041400;TraesCS3A02G191900;TraesCS3A02G038300;TraesCS3D02G041500;TraesCS2A02G166300;TraesCS3B02G365200;TraesCS3A02G300500;TraesCS5A02G301700	K13457+K13448+K02183+K13448+K13448+K02183+K13412+K13448+K13447
Metabolism	Amino acid metabolism	Valine, leucine and isoleucine biosynthesis	1	55	0.326306	0.65449	ko00290	TraesCS2D02G589000	K00052
Metabolism	Metabolism of cofactors and vitamins	Porphyrin metabolism	2	172	0.348512	0.65449	ko00860	TraesCS5B02G175100;TraesCS6A02G307700	K01772+K10960
Metabolism	Energy metabolism	Nitrogen metabolism	2	174	0.353687	0.65449	ko00910	TraesCS7D02G485800;TraesCS6A02G333900	K01674+K00366
Metabolism	Global and overview maps	Carbon metabolism	7	808	0.35652	0.65449	ko01200	TraesCS2B02G280600;TraesCS2D02G039500;TraesCS3B02G008500;TraesCS2A02G261600;TraesCS5A02G496700;TraesCS3D02G005000;TraesCS2B02G048100	K14272+K00658+K01595+K14272+K15919+K01595+K15919
Metabolism	Metabolism of cofactors and vitamins	Nicotinate and nicotinamide metabolism	1	62	0.359386	0.65449	ko00760	TraesCSU02G067800	K00858
Metabolism	Amino acid metabolism	Histidine metabolism	1	63	0.363978	0.65449	ko00340	TraesCSU02G066700	K00128
Metabolism	Amino acid metabolism	Alanine, aspartate and glutamate metabolism	2	181	0.371686	0.65449	ko00250	TraesCS2B02G280600;TraesCS2A02G261600	K14272+K14272
Metabolism	Metabolism of other amino acids	Selenocompound metabolism	1	71	0.399558	0.688599	ko00450	TraesCS5D02G392300	K13811
Metabolism	Metabolism of cofactors and vitamins	Thiamine metabolism	1	73	0.408139	0.688735	ko00730	TraesCS2D02G549400	K00939
Metabolism	Amino acid metabolism	Arginine and proline metabolism	2	203	0.426845	0.698237	ko00330	TraesCSU02G066700;TraesCSU02G165000	K00128+K01583
Metabolism	Carbohydrate metabolism	Starch and sucrose metabolism	5	602	0.43101	0.698237	ko00500	TraesCS2B02G424300;TraesCS1D02G218000;TraesCS6A02G351300;TraesCS1B02G119300;TraesCS2A02G406700	K00695+K01177+K16055+K00703+K00695
Environmental Information Processing	Signal transduction	Phosphatidylinositol signaling system	2	225	0.479407	0.726238	ko04070	TraesCS3A02G191900;TraesCS2A02G166300	K02183+K02183
Metabolism	Lipid metabolism	Ether lipid metabolism	1	93	0.48753	0.726238	ko00565	TraesCS5B02G222500	K01115
Environmental Information Processing	Signal transduction	MAPK signaling pathway - plant	5	650	0.49757	0.726238	ko04016	TraesCS5B02G565400;TraesCS3A02G191900;TraesCS2A02G166300;TraesCS2D02G404700;TraesCS5A02G301700	K14516+K02183+K02183+K20717+K13447
Metabolism	Amino acid metabolism	Cysteine and methionine metabolism	3	374	0.501797	0.726238	ko00270	TraesCS6D02G018700;TraesCS7D02G342400;TraesCS6B02G022800	K00558+K00815+K00558
Metabolism	Glycan biosynthesis and metabolism	Glycosylphosphatidylinositol (GPI)-anchor biosynthesis	1	97	0.502091	0.726238	ko00563	TraesCS5B02G071400	K07541
Metabolism	Metabolism of terpenoids and polyketides	Carotenoid biosynthesis	1	97	0.502091	0.726238	ko00906	TraesCS4B02G300100	K02293
Genetic Information Processing	Transcription	Spliceosome	5	663	0.515129	0.732026	ko03040	TraesCS4D02G207100;TraesCS4B02G206300;TraesCS4A02G098200;TraesCS7B02G180900;TraesCS7A02G304400	K03283+K03283+K03283+K12733+K11097
Metabolism	Energy metabolism	Sulfur metabolism	1	114	0.559525	0.781406	ko00920	TraesCS5D02G392300	K13811
Metabolism	Global and overview maps	Biosynthesis of amino acids	5	729	0.599954	0.815255	ko01230	TraesCS4D02G198400;TraesCS2B02G280600;TraesCS2D02G589000;TraesCS2A02G261600;TraesCS7D02G342400	K05359+K14272+K00052+K14272+K00815
Genetic Information Processing	Folding, sorting and degradation	SNARE interactions in vesicular transport	1	133	0.615961	0.815255	ko04130	TraesCS5D02G436900	K08517
Metabolism	Glycan biosynthesis and metabolism	N-Glycan biosynthesis	1	139	0.632244	0.815255	ko00510	TraesCS2B02G355800	K00737
Metabolism	Metabolism of terpenoids and polyketides	Diterpenoid biosynthesis	1	144	0.645288	0.815255	ko00904	TraesCS2D02G423300	K04121
Metabolism	Metabolism of other amino acids	Cyanoamino acid metabolism	2	310	0.652479	0.815255	ko00460	TraesCS6D02G215300;TraesCS7B02G108700	K13035+K13029
Metabolism	Lipid metabolism	Glycerolipid metabolism	2	310	0.652479	0.815255	ko00561	TraesCSU02G066700;TraesCSU02G069100	K00128+K13508
Genetic Information Processing	Translation	Ribosome biogenesis in eukaryotes	2	311	0.654217	0.815255	ko03008	TraesCS7A02G301400;TraesCS7B02G201700	K14561+K14561
Metabolism	Biosynthesis of other secondary metabolites	Stilbenoid, diarylheptanoid and gingerol biosynthesis	1	155	0.67239	0.825206	ko00945	TraesCSU02G032400	K09754
Metabolism	Carbohydrate metabolism	Citrate cycle (TCA cycle)	1	169	0.703929	0.851019	ko00020	TraesCS2D02G039500	K00658
Metabolism	Amino acid metabolism	Tryptophan metabolism	2	352	0.71968	0.857266	ko00380	TraesCSU02G066700;TraesCS2D02G039500	K00128+K00658
Metabolism	Carbohydrate metabolism	Ascorbate and aldarate metabolism	1	201	0.765147	0.893147	ko00053	TraesCSU02G066700	K00128
Genetic Information Processing	Folding, sorting and degradation	Proteasome	1	205	0.771856	0.893147	ko03050	TraesCS2A02G475900	K03063
Metabolism	Lipid metabolism	alpha-Linolenic acid metabolism	1	213	0.784707	0.895229	ko00592	TraesCS6D02G314300	K10525
Genetic Information Processing	Folding, sorting and degradation	Protein export	1	249	0.834198	0.938472	ko03060	TraesCS7B02G331400	K09490
Genetic Information Processing	Translation	Ribosome	6	1193	0.861193	0.938848	ko03010	TraesCS2D02G291600;TraesCS6B02G376800;TraesCS3D02G469800;TraesCS6D02G326700;TraesCSU02G081000;TraesCS5A02G413100	K02943+K02917+K02965+K02917+K02917+K02932
Metabolism	Carbohydrate metabolism	Amino sugar and nucleotide sugar metabolism	2	489	0.867711	0.938848	ko00520	TraesCS3B02G406000;TraesCS3A02G373600	K01183+K01183
Metabolism	Metabolism of other amino acids	Glutathione metabolism	2	504	0.878609	0.938848	ko00480	TraesCS5D02G027500;TraesCS3D02G133100	K00799+K00799
Metabolism	Energy metabolism	Oxidative phosphorylation	4	883	0.880894	0.938848	ko00190	TraesCS4D02G159800;TraesCS2D02G243700;TraesCSU02G237200;TraesCS1D02G184000	K03955+K05579+K05579+K05579
Metabolism	Biosynthesis of other secondary metabolites	Phenylpropanoid biosynthesis	5	1181	0.929634	0.970503	ko00940	TraesCS6B02G063800;TraesCS6B02G258400;TraesCS2B02G172300;TraesCS1A02G196700;TraesCSU02G032400	K00430+K13064+K22395+K01904+K09754
Metabolism	Biosynthesis of other secondary metabolites	Flavonoid biosynthesis	1	395	0.9428	0.970503	ko00941	TraesCSU02G032400	K09754
Genetic Information Processing	Folding, sorting and degradation	Ubiquitin mediated proteolysis	2	657	0.95109	0.970503	ko04120	TraesCS3B02G029000;TraesCS3B02G029100	K10581+K10581
Metabolism	Carbohydrate metabolism	Glycolysis / Gluconeogenesis	1	474	0.967947	0.970503	ko00010	TraesCSU02G066700	K00128
Environmental Information Processing	Signal transduction	Plant hormone signal transduction	3	961	0.970503	0.970503	ko04075	TraesCS5B02G565400;TraesCS2A02G097500;TraesCSU02G241200	K14516+K14431+K14490
